# Supplementary material for: Pinpointing novel risk loci for Lewy body dementia and the shared genetic etiology with Alzheimer’s disease and Parkinson’s disease: a large-scale multi-trait association analysis
Source: BMC Med. 2022 Jun 22;20:214. doi: 10.1186/s12916-022-02404-2 (PMC9214990; doi:10.1186/s12916-022-02404-2)
Supplement: Supplementary file 1 — Additional file 1: Table S1. Summary of GWAS data. Table S2. Single trait LDSC of LBD, AD, and PD GWAS. Table S3. Genome-wide significant SNPs (Pmtag < 5×10-8) of MTAG results of LBD and functional annotations. Association statistics of these SNPs from LBD GWAS and one-sided and two-sided ASSET analysis were also provided. Table S4. Genomic risk loci identified by FUMA using LBD GWAS. Table S5. Lead SNPs (P < 5×10-8 and r2 < 0.1) of LBD GWAS and MTAG results of LBD. Table S6. Summary of annotations of 2,160 validated SNPs. Table S7. GCTA-COJO analysis results. Table S8. 90% credible sets of 13 genomic risk loci. Table S9. PP4 of SNPs included in colocalization analysis. Table S10. Functional enrichment analysis using GARFIELD. Table S11. Gene-based analysis for MTAG results of LBD (after Bonferroni correction). Table S12. Transcriptome-wide association study using joint tissue imputation models and MTAG results of LBD (after Bonferroni correction in each tissue). Table S13. Candidate genes identified by both GCTA-fastBAT and TWAS. Table S14. Enrichment analysis for 40 candidate genes associated with LBD. [file 12916_2022_2404_MOESM1_ESM.xls]

## Sheet: Table S1
Table S1. Summary of GWAS data
Phenotype	Abbreviation	Data source	Year	Population	N	N case	N control	Reference genome	SNP number
Lewy body dementia	LBD	https://www.nature.com/articles/s41588-021-00785-3	2021	European	6618	2591	4027	GRCh38 (hg38)	7843595
Alzheimer’s disease	AD	https://www.nature.com/articles/s41588-021-00921-z#code-availability	2021	European	762917	86531	676386	GRCh37 (hg19)	12688339
Parkinson's disease	PD	https://www.thelancet.com/journals/laneur/article/PIIS1474-4422(19)30320-5/fulltext	2019	European	482730	33674	449056	GRCh37 (hg19)	17891936
GWAS: genome-wide association study; N: sample size; SNP: single nucleotide polymorphism.

## Sheet: Table S2
Table S2. Single trait LDSC of LBD, AD, and PD GWAS.
Phenotype	Observed-scale h2 (SE)	pop-prev	samp-prev	Liability-scale h2 (SE)	Mean chi^2	Lambda GC	Intercept (SE)
LBD	0.1632 (0.0768)	0.02	0.391508	0.1122 (0.0528)	1.025	1.0225	1.0035 (0.0072)
AD	0.0111 (0.0018)	0.0505	0.343866	0.0105 (0.0017)	1.1764	1.0988	1.0162 (0.0135)
PD	0.0157 (0.0015)	0.003	0.0697574	0.0259 (0.0024)	1.1302	1.0864	0.9837 (0.0066)
LDSC: linkage disequilibrium score regression; h2: heritability; SE: standard error; Lambda GC: genomic inflation factors; Intercept: LD score regression intercept.

## Sheet: Table S3
Table S3. Genome-wide significant SNPs (Pmtag < 5×10-8) of MTAG results of LBD and functional annotations. Association statistics of these SNPs from LBD GWAS and one-sided and two-sided ASSET analysis were also provided.
Note: If the P-value of a SNP is too small, the ture value will not be displayed correctly in Excel, so we unify the P value of SNPs with P<1E-300 to P=1E-300
SNP	CHR	BP	A1	A2	EAF	LBD GWAS		LBD MTAG		one-sided ASSET			two-sided ASSET							SNP ANNOTATION
						Z.gwas	P.gwas	Z.mtag	P.mtag	OR.asset	P.asset	Pheno_subset.asset	OR.positive	P.positive	Pheno_subset.positive	OR.negative	P.negative	Pheno_subset.negative	P.combine	No.GenomicRiskLoci	Nearest Gene	distance	Functional Category	CADD	RDB	Exonic Annotation
rs3765087	1	155029253	C	A	0.146387	1.51942	0.12864	5.71066	1.12536e-08	1.121	1.05465e-06	LBD,PD	1.121	1.03644e-06	LBD,PD		1		1.03644e-06	1	ADAM15	0	intronic	1.299	5
rs12743272	1	155033334	A	G	0.147504	1.30616	0.191491	6.32945	2.46032e-10	1.009	3.3124e-08	LBD,AD,PD	1.009	3.3296e-08	LBD,AD,PD		1		3.3296e-08	1	ADAM15	0	intronic	6.694	5
rs35902694	1	155042886	T	G	0.381674	3.49135	0.00048075	5.63911	1.70931e-08	1.006	1.18221e-06	LBD,AD,PD	1.006	1.16093e-06	LBD,AD,PD		1		1.16093e-06	1	EFNA3:EFNA3	1899-12-31	intronic	6.069	5
rs1462855	1	155053719	C	T	0.446859	3.20572	0.00134761	5.98989	2.09979e-09	1.102	1.81832e-08	LBD,PD	1.102	1.83482e-08	LBD,PD		1		1.83482e-08	1	EFNA3:EFNA3	1899-12-31	intronic	13.8	3a
rs1870939	1	155055496	A	G	0.446362	3.3194	0.000902405	5.89243	3.80547e-09	1.101	2.71524e-08	LBD,PD	1.101	2.73284e-08	LBD,PD		1		2.73284e-08	1	EFNA3:EFNA3	1899-12-31	intronic	12.12	2b
rs17723260	1	155058663	A	G	0.150608	0.893124	0.371807	6.03813	1.55906e-09	1.12	2.96462e-07	LBD,PD	1.12	2.9378e-07	LBD,PD		1		2.9378e-07	1	EFNA3:EFNA3	1899-12-31	exonic	26.3	4	EFNA3[coding_sequence_variant,missense_variant]
rs6427184	1	155122783	G	A	0.148622	0.673168	0.500821	5.5954	2.20109e-08	1.113	2.04455e-06	LBD,PD	1.113	2.00055e-06	LBD,PD		1		2.00055e-06	1	HMGN2P18	1487	intergenic	1.135	3a
rs35603727	1	156007988	A	G	0.0142786	5.06598	4.06254e-07	9.49279	2.24922e-21	1.753	1.67272e-20	LBD,PD	1.753	1.93667e-20	LBD,PD		1		1.93667e-20	1	UBQLN4	0	intronic	1.399	7
rs34372695	1	156030037	T	C	0.0166377	4.71298	2.4408e-06	7.27539	3.45415e-13	1.539	2.53077e-14	LBD,PD	1.539	2.75731e-14	LBD,PD		1		2.75731e-14	1	RAB25	913	upstream	0.041	5
rs71630614	1	156072217	T	C	0.0167619	4.73063	2.23828e-06	6.85159	7.30347e-12	1.519	3.06895e-13	LBD,PD	1.519	3.30166e-13	LBD,PD		1		3.30166e-13	1	LMNA	0	intronic	9.43	4
rs35643925	1	156154860	A	G	0.0163894	3.34585	0.000820316	6.49041	8.56038e-11	1.534	3.66858e-12	LBD,PD	1.534	3.89476e-12	LBD,PD		1		3.89476e-12	1	SNORA26	6993	intergenic	1.968	7
rs10194375	2	127839781	A	C	0.328408	2.08303	0.0372575	5.64956	1.60858e-08	1.015	4.02494e-17	LBD,AD	1.015	4.51746e-17	LBD,AD		1		4.51746e-17	2	BIN1	0	intronic	3.632	2b
rs11694743	2	127842607	G	A	0.393469	1.13059	0.258241	5.73707	9.63301e-09	1.014	2.64076e-15	LBD,AD	1.014	2.90863e-15	LBD,AD		1		2.90863e-15	2	BIN1	0	intronic	1.135	5
rs10929006	2	127844161	A	G	0.40365	3.0979	0.0019488	6.05566	1.39846e-09	1.018	5.36441e-26	LBD,AD	1.018	6.47683e-26	LBD,AD		1		6.47683e-26	2	BIN1	0	intronic	0.026	5
rs35114168	2	127847930	A	G	0.328781	4.44032	8.98434e-06	6.45752	1.0643e-10	1.019	1.80139e-28	LBD,AD	1.019	2.21045e-28	LBD,AD		1		2.21045e-28	2	BIN1	0	intronic	0.423	3a
rs11887884	2	127848041	T	C	0.185995	-2.40395	0.0162186	-7.02511	2.13903e-12	0.982	7.65061e-18	LBD,AD,PD		1		0.982	8.64741e-18	LBD,AD,PD	8.64741e-18	2	BIN1	0	intronic	11.43	2b
rs1530047	2	127848936	C	A	0.1963	-2.23198	0.0256172	-6.96891	3.194e-12	0.983	1.35247e-17	LBD,AD,PD		1		0.983	1.52504e-17	LBD,AD,PD	1.52504e-17	2	BIN1	0	intronic	6.657	NA
rs10207708	2	127852056	A	G	0.195803	-2.17859	0.0293623	-6.94471	3.79244e-12	0.983	1.62478e-17	LBD,AD,PD		1		0.983	1.83068e-17	LBD,AD,PD	1.83068e-17	2	BIN1	0	intronic	3.931	4
rs10166461	2	127859413	A	G	0.195058	-2.20188	0.0276733	-6.93897	3.94962e-12	0.983	1.31234e-17	LBD,AD,PD		1		0.983	1.47998e-17	LBD,AD,PD	1.47998e-17	2	BIN1	0	intronic	0.78	5
rs749006	2	127859766	A	G	0.195307	-2.24405	0.0248297	-6.91999	4.51689e-12	0.983	1.7115e-17	LBD,AD,PD		1		0.983	1.92796e-17	LBD,AD,PD	1.92796e-17	2	BIN1	0	intronic	1.562	NA
rs6431219	2	127862133	T	C	0.395952	3.56839	0.000359203	6.64821	2.96689e-11	1.018	4.70437e-27	LBD,AD	1.018	5.72037e-27	LBD,AD		1		5.72037e-27	2	BIN1	0	intronic	8.058	5
rs11554586	2	127864546	A	G	0.169853	3.28289	0.00102778	5.55135	2.83471e-08	1.017	1.9816e-16	LBD,AD	1.017	2.20862e-16	LBD,AD		1		2.20862e-16	2	BIN1	0	UTR5	13	NA
rs6743470	2	127868435	T	G	0.209461	-2.05869	0.0395245	-6.81736	9.27303e-12	0.983	1.99785e-17	LBD,AD,PD		1		0.983	2.24905e-17	LBD,AD,PD	2.24905e-17	2	BIN1	3503	intergenic	5.977	7
rs13410629	2	127868733	T	C	0.209089	-2.03279	0.0420747	-6.82073	9.0577e-12	0.983	1.77339e-17	LBD,AD,PD		1		0.983	1.99738e-17	LBD,AD,PD	1.99738e-17	2	BIN1	3801	intergenic	3.279	5
rs13400939	2	127869067	A	G	0.209337	-2.11074	0.0347947	-6.92166	4.4637e-12	0.981	6.98955e-19	LBD,AD,PD		1		0.981	7.9775e-19	LBD,AD,PD	7.9775e-19	2	BIN1	4135	intergenic	1.793	7
rs55646068	2	127869366	G	A	0.170102	3.1898	0.00142413	5.62866	1.81619e-08	1.017	5.1704e-17	LBD,AD	1.017	5.79682e-17	LBD,AD		1		5.79682e-17	2	BIN1	4434	intergenic	4.472	6
rs10182292	2	127869462	A	G	0.209709	-2.14525	0.0319336	-6.84362	7.72155e-12	0.983	1.54466e-17	LBD,AD,PD		1		0.983	1.74077e-17	LBD,AD,PD	1.74077e-17	2	BIN1	4530	intergenic	0.67	7
rs7594230	2	127873568	A	G	0.209709	-2.13982	0.03237	-6.81466	9.44861e-12	0.983	2.18526e-17	LBD,AD,PD		1		0.983	2.45909e-17	LBD,AD,PD	2.45909e-17	2	BIN1	8636	intergenic	1.213	3a
rs7601287	2	127881243	A	G	0.209089	-2.02647	0.0427167	-6.7973	1.06595e-11	0.983	3.82857e-17	LBD,AD,PD		1		0.983	4.29799e-17	LBD,AD,PD	4.29799e-17	2	BIN1	16311	intergenic	0.104	6
rs35103166	2	127882182	C	T	0.362056	2.45478	0.014097	7.14865	8.76358e-13	1.019	1.08126e-27	LBD,AD	1.019	1.32025e-27	LBD,AD		1		1.32025e-27	2	BIN1	17250	intergenic	0.755	4
rs72838226	2	127882342	C	T	0.169978	3.20464	0.00135196	5.68745	1.28952e-08	1.017	6.96408e-17	LBD,AD	1.017	7.79773e-17	LBD,AD		1		7.79773e-17	2	BIN1	17410	intergenic	0.584	4
rs55669136	2	127883286	G	A	0.169978	3.20464	0.00135196	5.6839	1.3166e-08	1.017	7.42149e-17	LBD,AD	1.017	8.30759e-17	LBD,AD		1		8.30759e-17	2	BIN1	18354	intergenic	1.068	3a
rs57724183	2	127883905	C	A	0.169978	3.20464	0.00135196	5.70625	1.1549e-08	1.017	5.73241e-17	LBD,AD	1.017	6.42404e-17	LBD,AD		1		6.42404e-17	2	BIN1	18973	intergenic	0.107	7
rs7575209	2	127884123	C	A	0.209337	-2.07964	0.0375591	-6.70408	2.02674e-11	0.983	5.31988e-17	LBD,AD,PD		1		0.983	5.96368e-17	LBD,AD,PD	5.96368e-17	2	BIN1	19191	intergenic	0.328	5
rs13025717	2	127886158	T	C	0.27328	2.71316	0.00666332	5.48925	4.03643e-08	1.019	4.98723e-24	LBD,AD	1.019	5.93782e-24	LBD,AD		1		5.93782e-24	2	BIN1	21226	intergenic	4.174	2a
rs13025765	2	127886233	T	C	0.273156	2.65869	0.00784232	5.48462	4.14359e-08	1.019	5.49834e-24	LBD,AD	1.019	6.5443e-24	LBD,AD		1		6.5443e-24	2	BIN1	21301	intergenic	7.045	2a
rs12618593	2	127886371	C	T	0.273405	2.6679	0.00763129	5.50756	3.63839e-08	1.019	2.40157e-24	LBD,AD	1.019	2.86597e-24	LBD,AD		1		2.86597e-24	2	BIN1	21439	intergenic	3.61	4
rs12617835	2	127886416	C	A	0.273405	2.6679	0.00763129	5.51239	3.53994e-08	1.019	2.16602e-24	LBD,AD	1.019	2.58572e-24	LBD,AD		1		2.58572e-24	2	BIN1	21484	intergenic	5.805	4
rs11689089	2	127887865	C	T	0.17035	3.22553	0.00125768	5.62981	1.80403e-08	1.017	5.99393e-17	LBD,AD	1.017	6.71583e-17	LBD,AD		1		6.71583e-17	2	BIN1	22933	intergenic	3.673	5
rs11685593	2	127888121	T	C	0.170226	3.20719	0.00134037	5.71391	1.10408e-08	1.018	3.97216e-17	LBD,AD	1.018	4.45848e-17	LBD,AD		1		4.45848e-17	2	BIN1	23189	intergenic	0.444	4
rs11680911	2	127888757	C	A	0.316737	4.44208	8.91148e-06	7.56223	3.96219e-14	1.022	1.88001e-35	LBD,AD	1.022	2.39859e-35	LBD,AD		1		2.39859e-35	2	BIN1	23825	intergenic	0.213	5
rs7561528	2	127889637	A	G	0.315744	4.55469	5.24415e-06	7.21092	5.55758e-13	1.021	6.98349e-35	LBD,AD	1.021	8.88436e-35	LBD,AD		1		8.88436e-35	2	BIN1	24705	intergenic	7.309	6
rs60572885	2	127891116	C	T	0.168488	3.03451	0.00240979	5.66238	1.49286e-08	1.017	9.85438e-17	LBD,AD	1.017	1.10173e-16	LBD,AD		1		1.10173e-16	2	BIN1	26184	intergenic	6.308	5
rs4663105	2	127891427	C	A	0.387013	5.77871	7.52971e-09	9.51438	1.82797e-21	1.027	1.18125e-58	LBD,AD	1.027	1.64114e-58	LBD,AD		1		1.64114e-58	2	BIN1	26495	intergenic	0.35	5
rs59253801	2	127891511	A	G	0.169481	3.05945	0.00221724	5.73125	9.96903e-09	1.017	1.51988e-16	LBD,AD	1.017	1.696e-16	LBD,AD		1		1.696e-16	2	BIN1	26579	intergenic	1.007	5
rs72838284	2	127891663	C	T	0.169729	3.04548	0.00232366	5.75838	8.49247e-09	1.017	9.17397e-17	LBD,AD	1.017	1.02598e-16	LBD,AD		1		1.02598e-16	2	BIN1	26731	intergenic	1.396	4
rs72838285	2	127891795	G	A	0.169978	3.03422	0.00241223	5.72827	1.01462e-08	1.017	1.10389e-16	LBD,AD	1.017	1.23354e-16	LBD,AD		1		1.23354e-16	2	BIN1	26863	intergenic	1.006	2b
rs6733839	2	127892810	T	C	0.361559	5.8776	4.16037e-09	11.6786	1.63891e-31	1.029	5.20201e-37	LBD,AD	1.029	6.68743e-37	LBD,AD		1		6.68743e-37	2	BIN1	27878	intergenic	11.31	5
rs72838288	2	127893025	A	C	0.169481	2.95003	0.00317653	5.71109	1.12255e-08	1.017	1.03956e-16	LBD,AD	1.017	1.16197e-16	LBD,AD		1		1.16197e-16	2	BIN1	28093	intergenic	0.161	5
rs56368748	2	127894098	A	G	0.285945	3.68594	0.00022778	7.52664	5.20616e-14	1.021	9.29135e-16	LBD,AD	1.021	1.02836e-15	LBD,AD		1		1.02836e-15	2	BIN1	29166	intergenic	4.283	5
rs744373	2	127894615	G	A	0.273529	4.80999	1.50978e-06	7.73612	1.02495e-14	1.024	1.33796e-38	LBD,AD	1.024	1.73274e-38	LBD,AD		1		1.73274e-38	2	BIN1	29683	intergenic	8.238	5
rs893434	2	127894757	A	G	0.173578	2.76749	0.00564927	5.54395	2.9572e-08	1.018	4.50328e-17	LBD,AD	1.018	5.0519e-17	LBD,AD		1		5.0519e-17	2	BIN1	29825	intergenic	3.073	NA
rs2390669	2	169091942	C	A	0.13484	-0.200513	0.841085	6.22702	4.75398e-10	1.179	1.11745e-10	PD	1.179	4.85393e-11	PD	0.989	0.841079	LBD	1.01744e-09	3	STK39	0	intronic	1.98	7
rs1474055	2	169110394	T	C	0.12739	-0.478958	0.63197	6.30055	2.96599e-10	1.193	7.95775e-12	PD	1.193	3.44939e-12	PD	0.974	0.631969	LBD	6.07142e-11	3	STK39	5742	intergenic	8.363	7
rs2102808	2	169117025	T	G	0.12888	-0.63586	0.524871	6.20031	5.63525e-10	1.192	7.26528e-12	PD	1.192	3.14903e-12	PD	0.965	0.524867	LBD	4.64915e-11	3	STK39	12373	intergenic	4.098	7
rs1955337	2	169129145	T	G	0.1259	-0.246809	0.805058	6.05015	1.44713e-09	1.184	5.13418e-11	PD	1.184	2.22865e-11	PD	0.986	0.805056	LBD	4.61894e-10	3	STK39	24493	intergenic	1.962	3a
rs9917256	2	169143035	A	G	0.125528	-0.485845	0.627071	5.76449	8.19035e-09	1.161	8.74745e-09	PD	1.161	3.81915e-09	PD	0.973	0.627077	LBD	4.99335e-08	3	STK39	38383	intergenic	1.339	6
rs34316957	2	169150494	A	G	0.125031	-0.414151	0.67877	5.58437	2.34555e-08	1.155	3.24311e-08	PD	1.155	1.41899e-08	PD	0.977	0.678764	LBD	1.87414e-07	3	STK39	45842	intergenic	3.701	4
rs2222151	2	169150881	A	G	0.125155	-0.428302	0.668432	5.59207	2.24376e-08	1.156	3.07861e-08	PD	1.156	1.34689e-08	PD	0.976	0.668431	LBD	1.75791e-07	3	STK39	46229	intergenic	5.836	6
rs73177394	3	182708087	A	G	0.218028	-0.426216	0.669958	-5.71231	1.11454e-08	0.883	1.00307e-07	PD		1		0.883	1.00106e-07	PD	1.00106e-07	4	DCUN1D1	4345	intergenic	4.015	7
rs9838309	3	182712440	C	T	0.251925	-1.013	0.311056	-5.71161	1.11912e-08	0.9	3.05848e-08	LBD,PD		1		0.9	3.07595e-08	LBD,PD	3.07595e-08	4	DCUN1D1	8698	intergenic	1.381	6
rs9827649	3	182719507	A	C	0.216787	-0.550078	0.582258	-5.74315	9.29317e-09	0.879	3.4157e-08	PD		1		0.879	3.43276e-08	PD	3.43276e-08	4	MCCC1	13498	intergenic	1.455	6
rs6801652	3	182719638	T	C	0.218525	-0.521466	0.60205	-5.71748	1.08118e-08	0.88	4.47514e-08	PD		1		0.88	4.48965e-08	PD	4.48965e-08	4	MCCC1	13367	intergenic	0.072	7
rs11718171	3	182725471	G	A	0.212938	-0.142493	0.886692	-5.52899	3.22085e-08	0.885	3.05099e-07	PD		1		0.885	3.02281e-07	PD	3.02281e-07	4	MCCC1	7534	intergenic	0.158	5
rs9858038	3	182730291	A	G	0.200646	-0.231571	0.816872	-6.98198	2.91053e-12	0.855	7.19879e-12	PD		1		0.855	7.61419e-12	PD	7.61419e-12	4	MCCC1	2714	intergenic	0.052	5
rs9290750	3	182731890	A	G	0.200894	-0.139038	0.889422	-6.94704	3.73018e-12	0.856	7.41059e-12	PD		1		0.856	7.83695e-12	PD	7.83695e-12	4	MCCC1	1115	intergenic	4.187	3a
rs9290751	3	182732230	G	A	0.201018	-0.154837	0.876947	-6.57625	4.82477e-11	0.859	1.81739e-10	PD		1		0.859	1.88688e-10	PD	1.88688e-10	4	MCCC1	775	downstream	4.905	6
rs9879377	3	182734481	A	C	0.200397	-0.198419	0.842717	-6.56282	5.27985e-11	0.859	1.98689e-10	PD		1		0.859	2.06176e-10	PD	2.06176e-10	4	MCCC1:MCCC1-AS1	1899-12-31	ncRNA_intronic	0.602	7
rs2292056	3	182735211	G	T	0.201142	-0.154759	0.877011	-6.9089	4.88423e-12	0.856	8.45638e-12	PD		1		0.856	8.93632e-12	PD	8.93632e-12	4	MCCC1:MCCC1-AS1	1899-12-31	ncRNA_exonic	3.976	5
rs9877655	3	182739376	T	C	0.196797	-0.207705	0.835452	-6.5756	4.84572e-11	0.861	7.72118e-11	PD		1		0.861	8.05693e-11	PD	8.05693e-11	4	MCCC1	0	intronic	6.103	6
rs34822404	3	182746208	T	C	0.200521	-0.190452	0.848958	-6.96254	3.34191e-12	0.856	7.16964e-12	PD		1		0.856	7.58353e-12	PD	7.58353e-12	4	MCCC1	0	intronic	0.01	7
rs2270967	3	182757084	G	A	0.302583	-1.22304	0.221313	-5.47639	4.34098e-08	0.903	6.74926e-09	LBD,PD		1		0.903	6.85359e-09	LBD,PD	6.85359e-09	4	MCCC1	0	intronic	7.398	NA
rs4859267	3	182758040	T	C	0.302458	-1.25065	0.211067	-5.47994	4.25471e-08	0.903	6.49969e-09	LBD,PD		1		0.903	6.60173e-09	LBD,PD	6.60173e-09	4	MCCC1	0	intronic	4.486	7
rs2292057	3	182759755	C	T	0.302707	-1.23373	0.217301	-5.48454	4.14539e-08	0.903	6.65155e-09	LBD,PD		1		0.903	6.755e-09	LBD,PD	6.755e-09	4	MCCC1	0	intronic	0.961	NA
rs10513789	3	182760073	G	T	0.201018	-0.014587	0.988362	-7.08003	1.44122e-12	0.852	2.15138e-12	PD		1		0.852	2.29068e-12	PD	2.29068e-12	4	MCCC1	0	intronic	2.206	5
rs12637471	3	182762437	A	G	0.199901	-0.0136872	0.989087	-7.01028	2.37843e-12	0.853	2.9141e-12	PD		1		0.853	3.09766e-12	PD	3.09766e-12	4	MCCC1	0	intronic	5.224	4
rs11927250	3	182768216	T	C	0.140551	0.328111	0.742848	-5.89323	3.78716e-09	0.872	3.75502e-07	PD	1.018	0.742828	LBD	0.872	1.65151e-07	PD	2.07495e-06	4	MCCC1	0	intronic	0.271	7
rs9821577	3	182769074	C	T	0.140551	0.328111	0.742848	-5.90158	3.60031e-09	0.872	3.51466e-07	PD	1.018	0.742828	LBD	0.872	1.54554e-07	PD	1.94942e-06	4	MCCC1	0	intronic	4.613	5
rs9877289	3	182769105	A	G	0.140303	0.323909	0.746006	-5.90521	3.52191e-09	0.872	3.14677e-07	PD	1.017	0.746007	LBD	0.872	1.38339e-07	PD	1.76336e-06	4	MCCC1	0	intronic	0.897	7
rs67514336	3	182775757	C	T	0.140924	0.258558	0.795934	-5.91628	3.29312e-09	0.992	4.17339e-07	AD,PD	1.014	0.795977	LBD	0.992	1.836e-07	AD,PD	2.44621e-06	4	MCCC1	0	intronic	0.466	6
rs9823766	3	182794516	C	T	0.1408	0.270084	0.787068	-5.96205	2.49094e-09	0.872	3.21723e-07	PD	1.014	0.787096	LBD	0.872	1.41444e-07	PD	1.89381e-06	4	MCCC1	0	intronic	11.35	7
rs12638619	3	182799242	T	C	0.140179	0.256891	0.797256	-5.88651	3.94425e-09	0.873	4.28436e-07	PD	1.014	0.797263	LBD	0.873	1.88495e-07	PD	2.51129e-06	4	MCCC1	0	intronic	1.188	6
rs9882050	3	182800039	T	C	0.169853	-0.299965	0.764205	-6.04309	1.51191e-09	0.878	1.82408e-07	PD		1		0.878	1.81333e-07	PD	1.81333e-07	4	MCCC1	0	intronic	3.926	7
rs9822789	3	182802874	T	G	0.140179	0.256891	0.797256	-5.88113	4.07468e-09	0.872	3.83862e-07	PD	1.014	0.797263	LBD	0.872	1.68837e-07	PD	2.26422e-06	4	MCCC1	0	intronic	5.209	5
rs16833689	3	182803656	T	C	0.140427	0.328673	0.742421	-5.86831	4.40249e-09	0.873	4.19139e-07	PD	1.018	0.742403	LBD	0.873	1.84394e-07	PD	2.30038e-06	4	MCCC1	0	intronic	2.351	4
rs111716486	3	182809594	G	A	0.146884	0.307358	0.758636	-5.76406	8.21152e-09	0.868	1.16934e-07	PD	1.016	0.758571	LBD	0.868	5.12913e-08	PD	7.0276e-07	4	MCCC1	0	intronic	1.659	7
rs11736866	4	831181	A	G	0.172337	3.16303	0.00156149	5.53232	3.16017e-08	1.01	2.30881e-08	LBD,AD,PD	1.01	2.3262e-08	LBD,AD,PD		1		2.3262e-08	5	RP11-440L14.3	168	upstream	0.464	5
rs17165087	4	845841	T	C	0.166874	3.44421	0.000572713	5.53315	3.14528e-08	1.141	5.55488e-09	LBD,PD	1.141	5.64769e-09	LBD,PD		1		5.64769e-09	5	GAK	0	intronic	0.401	5
rs34006051	4	847445	T	C	0.112242	3.35668	0.000789002	6.4246	1.32219e-10	1.183	2.69079e-09	LBD,PD	1.183	2.7482e-09	LBD,PD		1		2.7482e-09	5	GAK	0	intronic	1.011	4
rs4690340	4	848280	T	G	0.166998	3.33522	0.000852078	5.51497	3.48845e-08	1.14	5.94282e-09	LBD,PD	1.14	6.03953e-09	LBD,PD		1		6.03953e-09	5	GAK	0	intronic	0.92	NA
rs12509561	4	850701	T	C	0.166377	3.40714	0.000656376	5.49441	3.92008e-08	1.14	6.00556e-09	LBD,PD	1.14	6.10289e-09	LBD,PD		1		6.10289e-09	5	GAK	0	intronic	0.143	7
rs2279175	4	852013	A	G	0.166749	3.38244	0.000718349	5.45479	4.90321e-08	1.14	6.04516e-09	LBD,PD	1.14	6.14288e-09	LBD,PD		1		6.14288e-09	5	GAK	0	intronic	0.546	5
rs1564282	4	852313	T	C	0.112118	3.37765	0.000730989	6.38905	1.66925e-10	1.182	3.69202e-09	LBD,PD	1.182	3.76335e-09	LBD,PD		1		3.76335e-09	5	GAK	0	intronic	5.103	5
rs2061846	4	852484	C	T	0.167743	3.43784	0.000586335	5.5483	2.8846e-08	1.141	4.31377e-09	LBD,PD	1.141	4.39282e-09	LBD,PD		1		4.39282e-09	5	GAK	0	intronic	1.757	1f
rs56307842	4	854232	C	T	0.166749	3.45163	0.000557282	5.54755	2.89709e-08	1.14	5.42112e-09	LBD,PD	1.14	5.51254e-09	LBD,PD		1		5.51254e-09	5	GAK	0	intronic	0.632	5
rs2335172	4	855282	A	G	0.166874	3.41599	0.00063569	5.46525	4.6225e-08	1.14	4.96298e-09	LBD,PD	1.14	5.04948e-09	LBD,PD		1		5.04948e-09	5	GAK	0	intronic	1.516	7
rs7684266	4	856609	C	T	0.166749	3.47324	0.000514085	5.49929	3.81317e-08	1.14	6.73164e-09	LBD,PD	1.14	6.83582e-09	LBD,PD		1		6.83582e-09	5	GAK	0	intronic	2.921	6
rs12651368	4	856787	A	G	0.112367	3.31628	0.000912194	6.45526	1.08033e-10	1.183	3.03762e-09	LBD,PD	1.183	3.10008e-09	LBD,PD		1		3.10008e-09	5	GAK	0	intronic	11.6	5
rs11248051	4	858332	T	C	0.112118	3.27842	0.00104371	6.43719	1.21706e-10	1.183	2.52338e-09	LBD,PD	1.183	2.57825e-09	LBD,PD		1		2.57825e-09	5	GAK	0	intronic	0.386	5
rs11726280	4	864077	T	C	0.111994	3.28328	0.00102624	6.39993	1.55445e-10	1.182	3.5423e-09	LBD,PD	1.182	3.61167e-09	LBD,PD		1		3.61167e-09	5	GAK	0	intronic	0.277	3a
rs73207791	4	865941	G	A	0.166749	3.74276	0.000182013	5.55541	2.76967e-08	1.144	2.95122e-09	LBD,PD	1.144	3.01245e-09	LBD,PD		1		3.01245e-09	5	GAK	0	intronic	3.935	5
rs4690336	4	867242	T	C	0.166129	3.81241	0.00013757	5.68236	1.3285e-08	1.147	1.36754e-09	LBD,PD	1.147	1.40259e-09	LBD,PD		1		1.40259e-09	5	GAK	0	intronic	0.422	NA
rs11733713	4	869169	G	A	0.112242	3.26684	0.00108731	6.38117	1.75739e-10	1.182	3.18434e-09	LBD,PD	1.182	3.24886e-09	LBD,PD		1		3.24886e-09	5	GAK	0	intronic	3.944	4
rs11734537	4	869174	G	A	0.112242	3.26167	0.00110747	6.14794	7.84955e-10	1.182	3.20731e-09	LBD,PD	1.182	3.27215e-09	LBD,PD		1		3.27215e-09	5	GAK	0	intronic	0.024	2b
rs11732965	4	869359	A	C	0.112242	3.26167	0.00110747	6.37113	1.87646e-10	1.182	3.4962e-09	LBD,PD	1.182	3.56496e-09	LBD,PD		1		3.56496e-09	5	GAK	0	intronic	0.944	3a
rs62297062	4	869698	T	C	0.112242	3.26167	0.00110747	6.50522	7.75778e-11	1.183	3.02658e-09	LBD,PD	1.183	3.08889e-09	LBD,PD		1		3.08889e-09	5	GAK	0	intronic	2.063	4
rs62297063	4	869708	A	G	0.112242	3.26167	0.00110747	6.43553	1.23039e-10	1.183	2.96229e-09	LBD,PD	1.183	3.02368e-09	LBD,PD		1		3.02368e-09	5	GAK	0	intronic	0.508	4
rs78590562	4	869715	T	C	0.112242	3.26167	0.00110747	6.45614	1.07406e-10	1.184	2.6603e-09	LBD,PD	1.184	2.71725e-09	LBD,PD		1		2.71725e-09	5	GAK	0	intronic	0.701	4
rs73207794	4	872020	C	T	0.110877	3.25718	0.00112541	6.18909	6.05127e-10	1.178	1.12742e-08	LBD,PD	1.178	1.14113e-08	LBD,PD		1		1.14113e-08	5	GAK	0	intronic	0.798	6
rs60492656	4	875008	T	C	0.168115	3.65256	0.00025971	5.87533	4.22008e-09	1.15	3.37234e-10	LBD,PD	1.15	3.48837e-10	LBD,PD		1		3.48837e-10	5	GAK	0	intronic	1.319	5
rs3775130	4	875144	A	G	0.110752	3.24387	0.00117916	6.20457	5.48452e-10	1.177	1.35455e-08	LBD,PD	1.177	1.36942e-08	LBD,PD		1		1.36942e-08	5	GAK	0	intronic	0.123	NA
rs3775129	4	875155	A	G	0.167122	3.56118	0.000369152	5.80845	6.30529e-09	1.148	5.45085e-10	LBD,PD	1.148	5.62207e-10	LBD,PD		1		5.62207e-10	5	GAK	0	intronic	1.901	NA
rs58429160	4	875266	A	G	0.166377	3.56498	0.000363769	5.6096	2.02791e-08	1.145	1.83409e-09	LBD,PD	1.145	1.87768e-09	LBD,PD		1		1.87768e-09	5	GAK	0	intronic	3.023	5
rs17165130	4	875339	A	C	0.167619	3.74602	0.000179638	5.90528	3.52042e-09	1.152	2.24983e-10	LBD,PD	1.152	2.33288e-10	LBD,PD		1		2.33288e-10	5	GAK	0	intronic	1.045	1f
rs28662837	4	879776	A	G	0.112367	3.51246	0.000444043	6.67688	2.44088e-11	1.195	2.20675e-10	LBD,PD	1.195	2.28848e-10	LBD,PD		1		2.28848e-10	5	GAK	0	intronic	0.398	5
rs56785826	4	880257	A	G	0.168364	3.76721	0.000165045	5.50469	3.69818e-08	1.145	2.24605e-09	LBD,PD	1.145	2.29656e-09	LBD,PD		1		2.29656e-09	5	GAK	0	intronic	3.801	5
rs4690204	4	881195	T	C	0.167991	3.77013	0.000163196	5.52705	3.25657e-08	1.145	1.94393e-09	LBD,PD	1.145	1.98942e-09	LBD,PD		1		1.98942e-09	5	GAK	0	intronic	7.865	NA
rs56223707	4	881896	T	C	0.168364	3.74372	0.000181259	5.57638	2.45569e-08	1.146	1.47943e-09	LBD,PD	1.146	1.51661e-09	LBD,PD		1		1.51661e-09	5	GAK	0	intronic	0.275	5
rs2279182	4	882625	G	T	0.112367	3.54153	0.000397729	6.71775	1.84549e-11	1.196	1.6014e-10	LBD,PD	1.196	1.66388e-10	LBD,PD		1		1.66388e-10	5	GAK	0	intronic	12.48	NA
rs2279181	4	882643	A	G	0.112491	3.52102	0.000429795	6.54644	5.89232e-11	1.198	5.83172e-10	LBD,PD	1.198	6.01244e-10	LBD,PD		1		6.01244e-10	5	GAK	0	exonic	6.003	NA	GAK[coding_sequence_variant,synonymous_variant]
rs3775127	4	886061	A	G	0.167867	3.73887	0.000184803	5.5532	2.80487e-08	1.145	1.86696e-09	LBD,PD	1.145	1.91113e-09	LBD,PD		1		1.91113e-09	5	GAK	0	intronic	2.78	1f
rs3775126	4	886345	T	C	0.112863	3.66076	0.000251404	6.79484	1.08431e-11	1.199	9.64036e-11	LBD,PD	1.199	1.00465e-10	LBD,PD		1		1.00465e-10	5	GAK	0	intronic	0.291	NA
rs4690202	4	888512	C	T	0.168115	3.72945	0.00019186	5.50382	3.71654e-08	1.145	1.78829e-09	LBD,PD	1.145	1.83108e-09	LBD,PD		1		1.83108e-09	5	GAK	0	intronic	0.829	NA
rs28628421	4	888717	A	G	0.113111	3.57612	0.000348718	6.78124	1.19148e-11	1.197	1.09482e-10	LBD,PD	1.197	1.14009e-10	LBD,PD		1		1.14009e-10	5	GAK	0	intronic	8.485	4
rs17781499	4	889384	A	C	0.112242	3.69231	0.0002222	6.84145	7.83935e-12	1.201	6.62591e-11	LBD,PD	1.201	6.92021e-11	LBD,PD		1		6.92021e-11	5	GAK	0	intronic	8.573	2b
rs9994159	4	891150	T	C	0.112987	3.5897	0.000331084	6.78301	1.17698e-11	1.198	1.07272e-10	LBD,PD	1.198	1.11721e-10	LBD,PD		1		1.11721e-10	5	GAK	0	intronic	9.558	2b
rs3775122	4	893287	A	G	0.112367	3.64016	0.000272444	6.81008	9.75475e-12	1.2	8.06789e-11	LBD,PD	1.2	8.41656e-11	LBD,PD		1		8.41656e-11	5	GAK	0	intronic	0.302	NA
rs3775121	4	893520	A	G	0.349516	-4.08878	4.33634e-05	-6.17101	6.78552e-10	0.884	3.76841e-11	LBD,PD		1		0.884	3.94867e-11	LBD,PD	3.94867e-11	5	GAK	0	intronic	13.26	NA
rs3775120	4	893687	A	G	0.34964	-4.08787	4.35367e-05	-6.18217	6.32263e-10	0.884	3.38111e-11	LBD,PD		1		0.884	3.54505e-11	LBD,PD	3.54505e-11	5	GAK	0	intronic	15.1	NA
rs3755961	4	895059	G	A	0.113236	3.56172	0.000368448	6.88941	5.60243e-12	1.203	4.01182e-11	LBD,PD	1.203	4.20221e-11	LBD,PD		1		4.20221e-11	5	GAK	0	intronic	0.741	NA
rs73209865	4	896163	T	C	0.332754	-4.45342	8.45144e-06	-5.97472	2.30486e-09	0.883	6.66012e-11	LBD,PD		1		0.883	6.95573e-11	LBD,PD	6.95573e-11	5	GAK	0	intronic	3.193	5
rs3775114	4	900786	T	C	0.330022	-3.70146	0.000214374	-5.96469	2.45105e-09	0.887	1.7873e-10	LBD,PD		1		0.887	1.85582e-10	LBD,PD	1.85582e-10	5	GAK	0	intronic	0.792	NA
rs6842808	4	906903	T	C	0.117954	2.99433	0.00275055	6.43633	1.224e-10	1.187	3.92689e-10	LBD,PD	1.187	4.05827e-10	LBD,PD		1		4.05827e-10	5	GAK	0	intronic	2.546	5
rs6842493	4	914638	C	T	0.340328	-3.8673	0.000110051	-5.85298	4.82855e-09	0.891	8.00185e-10	LBD,PD		1		0.891	8.23395e-10	LBD,PD	8.23395e-10	5	GAK	0	intronic	0.307	5
rs56353809	4	920526	T	C	0.310529	-3.65237	0.000259849	-5.60205	2.11831e-08	0.893	6.58325e-09	LBD,PD		1		0.893	6.68606e-09	LBD,PD	6.68606e-09	5	GAK	0	intronic	10.73	5
rs28817103	4	934469	A	G	0.0834368	2.58038	0.00986947	5.65883	1.52404e-08	1.01	8.64476e-07	LBD,AD,PD	1.01	8.50659e-07	LBD,AD,PD		1		8.50659e-07	5	TMEM175	0	intronic	1.971	5
rs62294484	4	935571	G	A	0.120437	2.83975	0.00451489	6.48389	8.93858e-11	1.181	7.07832e-10	LBD,PD	1.181	7.28909e-10	LBD,PD		1		7.28909e-10	5	TMEM175	0	intronic	3.15	5
rs6599388	4	939087	T	C	0.310388	5.51236	3.53935e-08	9.89642	4.31439e-23	1.205	2.88483e-24	LBD,PD	1.205	3.4407e-24	LBD,PD		1		3.4407e-24	5	TMEM175	0	intronic	3.913	4
rs6599389	4	939113	A	G	0.073628	3.90535	9.40945e-05	7.25476	4.02376e-13	1.249	1.04614e-12	LBD,PD	1.249	1.11821e-12	LBD,PD		1		1.11821e-12	5	TMEM175	0	intronic	5.083	4
rs6815138	4	941290	C	A	0.406134	-4.10762	3.99781e-05	-6.47994	9.17582e-11	0.889	3.59868e-11	LBD,PD		1		0.889	3.77183e-11	LBD,PD	3.77183e-11	5	TMEM175	0	intronic	0.072	4
rs2290402	4	941518	T	C	0.160045	4.18374	2.86846e-05	6.23223	4.59834e-10	1.163	3.87659e-11	LBD,PD	1.163	4.06137e-11	LBD,PD		1		4.06137e-11	5	TMEM175	0	UTR5	0.366	2b
rs10516158	4	942439	T	C	0.117705	3.11658	0.00182922	6.46628	1.00442e-10	1.182	1.25498e-09	LBD,PD	1.182	1.28783e-09	LBD,PD		1		1.28783e-09	5	TMEM175	0	intronic	5.975	7
rs11730111	4	942833	T	C	0.117085	3.13396	0.00172491	6.29535	3.0671e-10	1.184	4.5642e-09	LBD,PD	1.184	4.64619e-09	LBD,PD		1		4.64619e-09	5	TMEM175	0	intronic	8.714	7
rs2290404	4	945225	G	A	0.438043	-4.0943	4.23437e-05	-6.03128	1.62663e-09	0.893	1.20475e-09	LBD,PD		1		0.893	1.23659e-09	LBD,PD	1.23659e-09	5	TMEM175	0	intronic	0.2	7
rs10902761	4	947767	G	A	0.448721	-3.79237	0.000149221	-5.84197	5.15874e-09	0.901	5.35598e-09	LBD,PD		1		0.901	5.44671e-09	LBD,PD	5.44671e-09	5	TMEM175	0	intronic	0.213	5
rs3733343	4	950737	C	T	0.451329	-3.66076	0.00025146	-5.905	3.52646e-09	0.901	4.52198e-09	LBD,PD		1		0.901	4.60348e-09	LBD,PD	4.60348e-09	5	TMEM175	0	intronic	5.469	5
rs3733344	4	951040	G	T	0.45257	-4.06427	4.81847e-05	-6.35819	2.04148e-10	0.89	3.5383e-11	LBD,PD		1		0.89	3.7089e-11	LBD,PD	3.7089e-11	5	TMEM175	0	intronic	0.85	5
rs3822019	4	951161	T	C	0.160293	4.02523	5.69287e-05	6.22063	4.95172e-10	1.162	4.39962e-11	LBD,PD	1.162	4.60596e-11	LBD,PD		1		4.60596e-11	5	TMEM175	0	intronic	6.218	5
rs34311866	4	951947	C	T	0.201515	4.82531	1.39744e-06	10.8855	1.35214e-27	1.252	1.17526e-25	LBD,PD	1.252	1.41565e-25	LBD,PD		1		1.41565e-25	5	TMEM175	0	exonic	11.09	NA	TMEM175[coding_sequence_variant,genic_downstream_transcript_variant,missense_variant]
rs748483	4	952409	G	A	0.126893	2.96806	0.00299715	6.73628	1.6249e-11	1.179	4.55174e-10	LBD,PD	1.179	4.69985e-10	LBD,PD		1		4.69985e-10	5	TMEM175	0	UTR3	0.034	2b
rs4690326	4	953698	A	C	0.476906	4.11047	3.94834e-05	5.86673	4.44461e-09	1.132	7.17603e-13	LBD,PD	1.132	2.51578e-13	LBD,PD	0.999	0.462088	AD	3.57856e-12	5	DGKQ	0	UTR3	0.445	NA
rs41286661	4	957284	T	C	0.158555	4.1859	2.84134e-05	6.03198	1.61966e-09	1.165	2.46806e-11	LBD,PD	1.165	2.59241e-11	LBD,PD		1		2.59241e-11	5	DGKQ	0	intronic	0.311	5
rs3755958	4	963042	A	C	0.126769	2.92326	0.00346369	6.80133	1.03659e-11	1.182	1.86835e-10	LBD,PD	1.182	1.93947e-10	LBD,PD		1		1.93947e-10	5	DGKQ	0	intronic	2.216	NA
rs11728344	4	963755	C	T	0.126645	2.98713	0.00281606	6.77976	1.20373e-11	1.183	1.82705e-10	LBD,PD	1.183	1.89685e-10	LBD,PD		1		1.89685e-10	5	DGKQ	0	intronic	1.22	5
rs11248060	4	964359	T	C	0.126645	2.99368	0.00275694	6.78126	1.1913e-11	1.182	1.99271e-10	LBD,PD	1.182	2.06777e-10	LBD,PD		1		2.06777e-10	5	DGKQ	0	intronic	1.919	5
rs62294491	4	969111	T	C	0.126645	2.90676	0.00365114	6.4505	1.1148e-10	1.179	4.97851e-10	LBD,PD	1.179	5.13772e-10	LBD,PD		1		5.13772e-10	5	DGKQ	0	intronic	0.25	5
rs11726637	4	972231	A	G	0.126521	2.84953	0.00437731	6.72333	1.77617e-11	1.179	4.38192e-10	LBD,PD	1.179	4.52554e-10	LBD,PD		1		4.52554e-10	5	DGKQ	0	intronic	4.233	2b
rs4583705	4	973036	T	C	0.126024	2.90569	0.00366394	6.66501	2.64648e-11	1.179	5.74133e-10	LBD,PD	1.179	5.91981e-10	LBD,PD		1		5.91981e-10	5	DGKQ:SLC26A1	1899-12-31	UTR3	0.033	4
rs73211813	4	975238	T	C	0.159548	3.86828	0.000109598	6.27695	3.45272e-10	1.162	4.53698e-11	LBD,PD	1.162	4.74892e-11	LBD,PD		1		4.74892e-11	5	DGKQ:SLC26A1	1899-12-31	intronic	0.241	5
rs62294519	4	988619	C	T	0.124286	2.08378	0.037177	5.71901	1.07147e-08	1.153	1.03569e-07	LBD,PD	1.153	1.0334e-07	LBD,PD		1		1.0334e-07	5	IDUA	0	intronic	5.823	5
rs11248063	4	989163	C	T	0.125404	2.00697	0.0447522	5.7806	7.44367e-09	1.154	7.77594e-08	LBD,PD	1.154	7.77324e-08	LBD,PD		1		7.77324e-08	5	IDUA	0	intronic	1.862	5
rs11729777	4	989548	C	T	0.123293	2.2452	0.0247549	5.53411	3.1281e-08	1.156	8.32491e-08	LBD,PD	1.156	8.31833e-08	LBD,PD		1		8.31833e-08	5	IDUA	0	intronic	11.95	5
rs34627176	4	1006200	A	G	0.209958	2.44518	0.0144793	5.88858	3.89538e-09	1.009	2.4802e-08	LBD,AD,PD	1.009	2.49773e-08	LBD,AD,PD		1		2.49773e-08	5	FGFRL1	0	UTR5	7.414	5
rs11734750	4	1006924	T	C	0.210703	3.09511	0.00196763	5.71417	1.10241e-08	1.009	7.60444e-08	LBD,AD,PD	1.009	7.60291e-08	LBD,AD,PD		1		7.60291e-08	5	FGFRL1	0	intronic	1.741	5
rs35654957	4	1010077	C	T	0.368637	2.7878	0.00530589	6.07041	1.27585e-09	1.007	9.30013e-08	LBD,AD,PD	1.007	9.28608e-08	LBD,AD,PD		1		9.28608e-08	5	FGFRL1	0	intronic	20.3	5
rs55916145	4	1010778	C	T	0.399056	2.70682	0.00679247	5.83732	5.30479e-09	1.007	5.35634e-08	LBD,AD,PD	1.007	5.36745e-08	LBD,AD,PD		1		5.36745e-08	5	FGFRL1	0	intronic	0.367	5
rs66515989	4	1013918	A	G	0.212441	2.82589	0.00471442	5.71095	1.12346e-08	1.009	8.95746e-08	LBD,AD,PD	1.009	8.94611e-08	LBD,AD,PD		1		8.94611e-08	5	FGFRL1	0	intronic	1.305	5
rs62296061	4	1014172	A	G	0.211944	2.74104	0.00612349	6.13533	8.49803e-10	1.009	3.67334e-09	LBD,AD,PD	1.009	3.74442e-09	LBD,AD,PD		1		3.74442e-09	5	FGFRL1	0	intronic	0.821	5
rs35321695	4	1030779	T	C	0.211696	2.22206	0.026278	5.74788	9.03694e-09	1.007	7.08799e-07	LBD,AD,PD	1.007	6.9838e-07	LBD,AD,PD		1		6.9838e-07	5	RP11-460I19.2	8018	intergenic	1.363	3a
rs4631042	4	15712550	C	A	0.483983	0.085916	0.93152	-5.49678	3.86782e-08	0.886	4.83425e-12	PD	1.002	0.40459	LBD,AD	0.886	7.099e-13	PD	8.58166e-12	6	BST1	0	intronic	6.658	7
rs34559912	4	15730146	G	T	0.454433	-0.0464513	0.962946	-5.60997	2.0236e-08	0.883	1.09199e-12	PD	1.002	0.222429	AD	0.883	3.82323e-13	PD	2.64437e-12	6	BST1	0	intronic	2.609	7
rs4389574	4	15730398	A	G	0.452198	-0.123378	0.901813	-5.67654	1.37446e-08	0.883	1.0446e-12	PD	1.002	0.2633	AD	0.883	3.65784e-13	PD	2.98286e-12	6	BST1	0	intronic	4.914	7
rs11724635	4	15737101	C	A	0.456667	0.0722155	0.942367	-5.59293	2.23276e-08	0.883	8.20963e-13	PD	1.002	0.300835	AD	0.883	1.20105e-13	PD	1.15447e-12	6	BST1	0	intronic	2.859	7
rs4698412	4	15737348	G	A	0.456419	0.0977299	0.922047	-5.64519	1.65001e-08	0.882	4.78148e-13	PD	1.002	0.296648	LBD,AD	0.882	6.98803e-14	PD	6.7387e-13	6	BST1	0	intronic	0.378	6
rs4698413	4	15737882	C	T	0.453439	0.191362	0.848277	-5.5026	3.74221e-08	0.883	1.02682e-12	PD	1.002	0.250858	LBD,AD	0.883	1.50286e-13	PD	1.20299e-12	6	BST1	0	intronic	0.31	6
rs74435784	4	90557976	G	T	0.04296	0.649168	0.516235	6.44839	1.13048e-10	1.381	2.28666e-13	PD	1.381	8.04567e-14	PD	1	0.979555	AD	2.4567e-12	7	RP11-115D19.1	0	ncRNA_intronic	0.383	7
rs17015966	4	90563568	G	A	0.0436567	0.468291	0.639544	6.78568	1.15541e-11	1.383	2.15002e-13	PD	1.383	2.31732e-13	PD		1		2.31732e-13	7	RP11-115D19.1	0	ncRNA_exonic	6	7
rs79956144	4	90582639	A	G	0.0459399	0.995849	0.319306	6.76907	1.29615e-11	1.322	2.59631e-14	LBD,PD	1.322	2.82837e-14	LBD,PD		1		2.82837e-14	7	RP11-115D19.1	0	ncRNA_intronic	0.995	3a
rs114088559	4	90610327	T	C	0.0180035	2.69005	0.00714415	6.09778	1.07553e-09	1.459	1.70552e-10	LBD,PD	1.459	1.7714e-10	LBD,PD		1		1.7714e-10	7	RP11-115D19.1	0	ncRNA_intronic	2.767	5
rs12642514	4	90629397	C	A	0.026074	0.76876	0.442048	6.19695	5.75695e-10	1.327	5.67754e-09	LBD,PD	1.327	5.7716e-09	LBD,PD		1		5.7716e-09	7	RP11-115D19.1	0	ncRNA_intronic	0.592	6
rs356177	4	90630675	C	A	0.289049	-1.94651	0.0515927	6.04187	1.52338e-09	1.194	6.17647e-21	PD	1.194	8.87799e-22	PD	0.994	0.000274316	LBD,AD	1.40459e-23	7	RP11-115D19.1	0	ncRNA_intronic	1.936	5
rs28578903	4	90631065	T	C	0.0381177	1.24382	0.213564	6.84487	7.65434e-12	1.346	3.68188e-14	LBD,PD	1.346	4.00403e-14	LBD,PD		1		4.00403e-14	7	RP11-115D19.1	0	ncRNA_intronic	1.682	5
rs4122861	4	90631947	A	C	0.0254532	0.698013	0.485153	6.12865	8.86298e-10	1.321	1.36718e-08	LBD,PD	1.321	1.38211e-08	LBD,PD		1		1.38211e-08	7	RP11-115D19.1	0	ncRNA_intronic	4.961	5
rs114685218	4	90632025	C	T	0.0370002	1.51877	0.128816	6.93313	4.11626e-12	1.356	1.5907e-14	LBD,PD	1.356	1.73705e-14	LBD,PD		1		1.73705e-14	7	RP11-115D19.1	0	ncRNA_intronic	4.938	3b
rs28532850	4	90632935	A	G	0.0381177	1.24382	0.213564	6.83591	8.1485e-12	1.345	3.96997e-14	LBD,PD	1.345	4.3157e-14	LBD,PD		1		4.3157e-14	7	RP11-115D19.1	0	ncRNA_intronic	0.308	7
rs12640100	4	90634212	A	G	0.026074	0.905667	0.365123	5.80188	6.55765e-09	1.323	7.56535e-09	LBD,PD	1.323	7.67676e-09	LBD,PD		1		7.67676e-09	7	RP11-115D19.1	0	ncRNA_intronic	5.107	6
rs2572323	4	90634552	A	G	0.296995	-1.39208	0.1639	5.93373	2.9613e-09	1.184	3.33136e-19	PD	1.184	4.79743e-20	PD	0.994	0.00132353	LBD,AD	3.30882e-21	7	RP11-115D19.1	0	ncRNA_intronic	3.531	7
rs6848708	4	90634828	G	T	0.296499	-1.43378	0.151636	5.93235	2.98632e-09	1.185	1.91061e-19	PD	1.185	2.75061e-20	PD	0.994	0.000922427	LBD,AD	1.34546e-21	7	RP11-115D19.1	0	ncRNA_intronic	2.986	7
rs181489	4	90635020	T	C	0.29625	-1.4033	0.160529	5.82773	5.61868e-09	1.183	6.42836e-19	PD	1.183	9.26076e-20	PD	0.994	0.000895824	LBD,AD	4.30096e-21	7	RP11-115D19.1	0	ncRNA_intronic	3.341	6
rs181490	4	90635033	A	G	0.296623	-1.44637	0.148076	5.8317	5.4867e-09	1.184	5.53675e-19	PD	1.184	7.97563e-20	PD	0.994	0.000857316	LBD,AD	3.5581e-21	7	RP11-115D19.1	0	ncRNA_intronic	7.096	6
rs356206	4	90635049	T	C	0.296374	-1.42248	0.154886	5.82756	5.62432e-09	1.183	6.11642e-19	PD	1.183	8.81114e-20	PD	0.994	0.00087727	LBD,AD	4.01285e-21	7	RP11-115D19.1	0	ncRNA_intronic	5.577	6
rs356207	4	90635407	C	T	0.296499	-1.43378	0.151636	5.95477	2.60436e-09	1.185	1.32068e-19	PD	1.185	1.90097e-20	PD	0.994	0.000866746	LBD,AD	8.80839e-22	7	RP11-115D19.1	0	ncRNA_intronic	2.752	6
rs356210	4	90636193	T	C	0.296374	-1.42766	0.153389	5.95627	2.58058e-09	1.184	1.53972e-19	PD	1.184	2.21641e-20	PD	0.994	0.000970988	LBD,AD	1.14477e-21	7	RP11-115D19.1	0	ncRNA_intronic	9.441	7
rs356213	4	90636489	G	T	0.298858	-1.46478	0.142984	5.8571	4.71018e-09	1.182	4.04408e-19	PD	1.182	5.82442e-20	PD	0.994	0.00089697	LBD,AD	2.73264e-21	7	RP11-115D19.1	0	ncRNA_intronic	1.466	7
rs356214	4	90636541	C	T	0.29625	-1.40977	0.158609	5.92099	3.20008e-09	1.184	2.58858e-19	PD	1.184	3.72727e-20	PD	0.994	0.00103742	LBD,AD	2.03419e-21	7	RP11-115D19.1	0	ncRNA_intronic	2.239	7
rs356215	4	90636561	G	A	0.404023	-1.20908	0.226637	9.05439	1.37331e-19	1.246	1.05586e-35	PD	1.246	1.50961e-36	PD	0.995	0.00545941	LBD,AD	7.30958e-37	7	RP11-115D19.1	0	ncRNA_intronic	3.803	6
rs9999231	4	90637425	C	T	0.107648	0.181035	0.856328	6.40041	1.54964e-10	1.246	2.98256e-12	PD	1.246	3.17004e-12	PD		1		3.17004e-12	7	RP11-115D19.1	0	ncRNA_intronic	2.745	6
rs356219	4	90637601	G	A	0.362304	-0.430541	0.666802	10.0222	1.21807e-23	1.263	3.51264e-40	PD	1.263	5.0204e-41	PD	0.996	0.024421	LBD,AD	1.19544e-40	7	RP11-115D19.1	0	ncRNA_intronic	6.091	7
rs76667577	4	90639402	A	G	0.0368761	1.55278	0.120482	6.94474	3.79149e-12	1.355	1.5716e-14	LBD,PD	1.355	1.71629e-14	LBD,PD		1		1.71629e-14	7	RP11-115D19.1	0	ncRNA_intronic	2.319	6
rs11931074	4	90639515	T	G	0.0754904	2.48013	0.0131325	9.55241	1.26717e-21	1.331	1.32819e-21	LBD,PD	1.331	1.55193e-21	LBD,PD		1		1.55193e-21	7	RP11-115D19.1	0	ncRNA_intronic	1.536	7
rs10516844	4	90639847	C	T	0.0753663	2.56795	0.0102315	9.06247	1.27526e-19	1.334	9.51042e-22	LBD,PD	1.334	1.11255e-21	LBD,PD		1		1.11255e-21	7	RP11-115D19.1	0	ncRNA_intronic	14.4	7
rs61032876	4	90641403	T	C	0.0752421	2.58432	0.00975621	9.0474	1.46408e-19	1.333	1.19081e-21	LBD,PD	1.333	1.39194e-21	LBD,PD		1		1.39194e-21	7	RP11-115D19.1	0	ncRNA_intronic	1.69	7
rs10003708	4	90643051	A	C	0.0752421	2.577	0.00996557	9.06433	1.25371e-19	1.334	9.32622e-22	LBD,PD	1.334	1.09108e-21	LBD,PD		1		1.09108e-21	7	RP11-115D19.1	0	ncRNA_intronic	4.173	7
rs356222	4	90643123	C	T	0.288304	-2.00488	0.0449748	5.98455	2.16987e-09	1.191	1.79799e-20	PD	1.191	2.58556e-21	PD	0.994	0.000397382	LBD,AD	5.77789e-23	7	RP11-115D19.1	0	ncRNA_intronic	1.134	6
rs168552	4	90643144	C	T	0.288056	-1.98575	0.0470604	5.95233	2.64358e-09	1.191	2.51289e-20	PD	1.191	3.61416e-21	PD	0.994	0.000377993	LBD,AD	7.64349e-23	7	RP11-115D19.1	0	ncRNA_intronic	1.871	6
rs11945223	4	90643325	G	A	0.0753663	2.56199	0.0104074	9.04906	1.44204e-19	1.333	1.14588e-21	LBD,PD	1.333	1.3396e-21	LBD,PD		1		1.3396e-21	7	RP11-115D19.1	0	ncRNA_intronic	2.957	7
rs3857051	4	90643697	G	A	0.0752421	2.57913	0.00990437	9.05914	1.31477e-19	1.333	1.01252e-21	LBD,PD	1.333	1.18421e-21	LBD,PD		1		1.18421e-21	7	RP11-115D19.1	0	ncRNA_intronic	5.725	5
rs17016071	4	90644281	G	A	0.075118	2.51797	0.011803	9.03183	1.68818e-19	1.332	1.51578e-21	LBD,PD	1.332	1.77029e-21	LBD,PD		1		1.77029e-21	7	RP11-115D19.1	0	ncRNA_intronic	5.114	5
rs79596632	4	90644345	A	G	0.0366278	1.59698	0.110261	6.90899	4.88133e-12	1.353	2.62338e-14	LBD,PD	1.353	2.85771e-14	LBD,PD		1		2.85771e-14	7	RP11-115D19.1	0	ncRNA_intronic	0.124	5
rs74329237	4	90644390	A	G	0.0366278	1.59698	0.110261	6.90928	4.87105e-12	1.353	2.62338e-14	LBD,PD	1.353	2.85771e-14	LBD,PD		1		2.85771e-14	7	RP11-115D19.1	0	ncRNA_intronic	0.304	5
rs8180209	4	90644454	G	A	0.075118	2.57385	0.0100556	9.02846	1.74098e-19	1.333	1.46497e-21	LBD,PD	1.333	1.71115e-21	LBD,PD		1		1.71115e-21	7	RP11-115D19.1	0	ncRNA_intronic	3.425	5
rs8180214	4	90644508	A	G	0.0784703	2.24672	0.024654	8.51427	1.67636e-17	1.3	8.5746e-19	LBD,PD	1.3	9.77863e-19	LBD,PD		1		9.77863e-19	7	RP11-115D19.1	0	ncRNA_intronic	0.051	5
rs7675290	4	90645003	T	C	0.075118	2.57385	0.0100556	9.0373	1.60587e-19	1.333	1.38315e-21	LBD,PD	1.333	1.61591e-21	LBD,PD		1		1.61591e-21	7	RP11-115D19.1	0	ncRNA_intronic	2.171	7
rs3857053	4	90645674	T	C	0.0749938	2.5987	0.00935661	9.04174	1.54195e-19	1.334	1.31103e-21	LBD,PD	1.334	1.53195e-21	LBD,PD		1		1.53195e-21	7	RP11-115D19.1:SNCA	1899-12-31	ncRNA_intronic	2.328	6
rs34104455	4	90651252	A	G	0.0366278	1.59698	0.110261	6.88037	5.96957e-12	1.351	3.24702e-14	LBD,PD	1.351	3.53332e-14	LBD,PD		1		3.53332e-14	7	SNCA	0	intronic	8.733	NA
rs34342799	4	90653487	C	T	0.0366278	1.59698	0.110261	6.84488	7.65409e-12	1.349	4.46519e-14	LBD,PD	1.349	4.85121e-14	LBD,PD		1		4.85121e-14	7	SNCA	0	intronic	10.29	NA
rs10033209	4	90653704	G	T	0.075118	2.57385	0.0100556	9.04937	1.43801e-19	1.335	1.17815e-21	LBD,PD	1.335	1.37719e-21	LBD,PD		1		1.37719e-21	7	SNCA	0	intronic	0.311	7
rs3775422	4	90654664	A	G	0.075118	2.57385	0.0100556	9.05246	1.39786e-19	1.335	1.08089e-21	LBD,PD	1.335	1.26389e-21	LBD,PD		1		1.26389e-21	7	SNCA	0	intronic	0.709	6
rs7684318	4	90655003	C	T	0.0654333	1.74414	0.0811295	9.38058	6.56124e-21	1.368	4.22983e-24	LBD,PD	1.368	5.03871e-24	LBD,PD		1		5.03871e-24	7	SNCA	0	intronic	4.631	7
rs356205	4	90657186	C	T	0.287931	-1.99289	0.046274	5.93186	2.99524e-09	1.194	2.5553e-20	PD	1.194	3.67518e-21	PD	0.994	0.000331101	LBD,AD	6.82239e-23	7	SNCA	0	intronic	0.553	6
rs3775423	4	90657491	T	C	0.075118	2.5373	0.0111723	9.02792	1.74962e-19	1.335	1.36622e-21	LBD,PD	1.335	1.5962e-21	LBD,PD		1		1.5962e-21	7	SNCA	0	intronic	2.628	7
rs356204	4	90663542	T	C	0.459027	-0.86645	0.38624	8.33472	7.76795e-17	1.232	1.56667e-31	PD	1.232	2.24124e-32	PD	0.995	0.00173447	LBD,AD	3.11894e-33	7	SNCA	0	intronic	6.834	NA
rs3822086	4	90664794	T	C	0.0746213	2.60201	0.00926832	9.04222	1.5352e-19	1.336	1.0298e-21	LBD,PD	1.336	1.20435e-21	LBD,PD		1		1.20435e-21	7	SNCA	0	intronic	1.676	5
rs3775424	4	90665256	T	C	0.026074	0.841724	0.399954	5.80303	6.51262e-09	1.322	6.99677e-09	LBD,PD	1.322	7.1033e-09	LBD,PD		1		7.1033e-09	7	SNCA	0	intronic	0.445	6
rs356203	4	90666041	C	T	0.363049	-0.461423	0.644501	10.0738	7.21254e-24	1.271	1.60136e-40	PD	1.271	2.28868e-41	PD	0.996	0.0160095	LBD,AD	3.61688e-41	7	SNCA	0	intronic	0.814	NA
rs356202	4	90666291	G	A	0.287931	-2.01197	0.0442224	5.89197	3.81611e-09	1.195	4.63175e-20	PD	1.195	6.66346e-21	PD	0.994	0.000370661	LBD,AD	1.36728e-22	7	SNCA	0	intronic	2.41	NA
rs3857057	4	90668019	G	A	0.0654333	1.70495	0.0881974	9.35613	8.27078e-21	1.367	5.04349e-24	LBD,PD	1.367	6.00458e-24	LBD,PD		1		6.00458e-24	7	SNCA	0	intronic	3.298	5
rs356200	4	90668614	T	C	0.459523	-0.924162	0.355401	8.25805	1.4807e-16	1.232	3.71407e-31	PD	1.232	5.31364e-32	PD	0.995	0.00159905	LBD,AD	6.75077e-33	7	SNCA	0	intronic	2.216	NA
rs4088093	4	90671287	G	A	0.075118	2.5373	0.0111723	9.02332	1.82479e-19	1.335	1.36622e-21	LBD,PD	1.335	1.5962e-21	LBD,PD		1		1.5962e-21	7	SNCA	0	intronic	0.736	7
rs28412513	4	90671549	G	A	0.0654333	1.70495	0.0881974	9.36368	7.7004e-21	1.367	5.82654e-24	LBD,PD	1.367	6.93364e-24	LBD,PD		1		6.93364e-24	7	SNCA	0	intronic	5.82	7
rs3857058	4	90672078	G	A	0.0654333	1.70495	0.0881974	9.34669	9.04371e-21	1.367	5.82654e-24	LBD,PD	1.367	6.93364e-24	LBD,PD		1		6.93364e-24	7	SNCA	0	intronic	7.349	6
rs74602602	4	90672960	C	T	0.0366278	1.59698	0.110261	6.48008	9.16745e-11	1.334	4.78709e-13	LBD,PD	1.334	5.13811e-13	LBD,PD		1		5.13811e-13	7	SNCA	0	intronic	4.128	5
rs28393675	4	90673841	G	A	0.0654333	1.70495	0.0881974	9.34133	9.51293e-21	1.367	5.82654e-24	LBD,PD	1.367	6.93364e-24	LBD,PD		1		6.93364e-24	7	SNCA	0	intronic	3.443	6
rs34194714	4	90674018	C	A	0.0366278	1.59698	0.110261	6.81833	9.2105e-12	1.348	5.51684e-14	LBD,PD	1.348	5.98743e-14	LBD,PD		1		5.98743e-14	7	SNCA	0	intronic	4.991	NA
rs356168	4	90674431	G	A	0.46002	-0.962199	0.335944	8.22119	2.01498e-16	1.232	5.82775e-31	PD	1.232	8.33798e-32	PD	0.995	0.00157858	LBD,AD	1.03998e-32	7	SNCA	0	intronic	6.422	2b
rs3756054	4	90674451	C	T	0.075118	2.5373	0.0111723	8.99449	2.37322e-19	1.333	1.8174e-21	LBD,PD	1.333	2.12118e-21	LBD,PD		1		2.12118e-21	7	SNCA	0	intronic	3.877	2b
rs3857059	4	90675238	G	A	0.075118	2.5373	0.0111723	8.99647	2.33096e-19	1.333	1.8174e-21	LBD,PD	1.333	2.12118e-21	LBD,PD		1		2.12118e-21	7	SNCA	0	intronic	1.742	4
rs11097231	4	90677148	T	C	0.28818	-2.02436	0.0429348	5.85353	4.81235e-09	1.196	7.86548e-20	PD	1.196	1.13185e-20	PD	0.994	0.00039784	LBD,AD	2.4657e-22	7	SNCA	0	intronic	0.363	6
rs28613708	4	90677243	A	G	0.0654333	1.70495	0.0881974	9.28864	1.56279e-20	1.364	1.34063e-23	LBD,PD	1.364	1.59107e-23	LBD,PD		1		1.59107e-23	7	SNCA	0	intronic	6.084	7
rs77490515	4	90678469	T	C	0.0367519	1.62701	0.10373	6.83577	8.1564e-12	1.348	5.426e-14	LBD,PD	1.348	5.88934e-14	LBD,PD		1		5.88934e-14	7	SNCA	0	intronic	5.656	3b
rs2572324	4	90678798	G	A	0.288056	-1.99304	0.0462565	5.75977	8.42275e-09	1.195	1.57852e-19	PD	1.195	2.2723e-20	PD	0.994	0.000303126	LBD,AD	3.74237e-22	7	SNCA	0	intronic	6.193	NA
rs76604971	4	90680635	T	C	0.0368761	1.41329	0.157573	6.76378	1.34441e-11	1.345	7.20744e-14	LBD,PD	1.345	7.81173e-14	LBD,PD		1		7.81173e-14	7	SNCA	0	intronic	7.782	6
rs6826785	4	90682474	C	T	0.0752421	2.48934	0.012797	8.73779	2.37707e-18	1.329	1.32891e-20	LBD,PD	1.329	1.53991e-20	LBD,PD		1		1.53991e-20	7	SNCA	0	intronic	4.628	4
rs356198	4	90682504	T	C	0.198162	-4.56926	4.89458e-06	-5.72351	1.04344e-08	0.87	4.07941e-09	LBD,PD		1		0.87	4.15562e-09	LBD,PD	4.15562e-09	7	SNCA	0	intronic	1.736	NA
rs356197	4	90682750	A	G	0.198162	-4.56926	4.89458e-06	-5.64617	1.64065e-08	0.871	7.35742e-09	LBD,PD		1		0.871	7.46708e-09	LBD,PD	7.46708e-09	7	SNCA	0	intronic	1.413	NA
rs6834765	4	90683990	C	T	0.0649367	1.72413	0.0846811	9.1015	8.90925e-20	1.365	3.18957e-23	LBD,PD	1.365	3.77465e-23	LBD,PD		1		3.77465e-23	7	SNCA	0	intronic	1.803	5
rs10516845	4	90684278	G	A	0.0633226	1.77598	0.0757395	9.28634	1.59685e-20	1.375	5.89146e-24	LBD,PD	1.375	7.01064e-24	LBD,PD		1		7.01064e-24	7	SNCA	0	intronic	0.265	5
rs3857061	4	90686742	G	A	0.0748696	2.60798	0.00910806	8.94919	3.58095e-19	1.339	8.40118e-22	LBD,PD	1.339	9.83217e-22	LBD,PD		1		9.83217e-22	7	SNCA	0	intronic	1.465	NA
rs3775427	4	90687119	A	G	0.0263223	0.874474	0.381865	5.76996	7.92882e-09	1.328	7.14935e-09	LBD,PD	1.328	7.25722e-09	LBD,PD		1		7.25722e-09	7	SNCA	0	intronic	5.233	5
rs3796661	4	90687507	T	C	0.0263223	0.874474	0.381865	5.76894	7.97695e-09	1.329	6.98708e-09	LBD,PD	1.329	7.09353e-09	LBD,PD		1		7.09353e-09	7	SNCA	0	intronic	2.348	4
rs7690873	4	90687862	A	G	0.0655575	1.70356	0.0884661	9.23794	2.51299e-20	1.369	6.48157e-24	LBD,PD	1.369	7.71049e-24	LBD,PD		1		7.71049e-24	7	SNCA	0	intronic	1.112	6
rs356191	4	90688120	A	G	0.225354	-5.11279	3.1742e-07	-7.1429	9.13796e-13	0.834	5.36913e-15	LBD,PD		1		0.834	5.89392e-15	LBD,PD	5.89392e-15	7	SNCA	0	intronic	1.496	NA
rs60031383	4	90690071	A	C	0.0654333	1.72953	0.0837052	9.26014	2.04167e-20	1.371	4.46369e-24	LBD,PD	1.371	5.31637e-24	LBD,PD		1		5.31637e-24	7	SNCA	0	intronic	1.634	7
rs11944331	4	90690329	T	C	0.0747455	2.63277	0.00846837	8.97927	2.72568e-19	1.343	4.97109e-22	LBD,PD	1.343	5.82848e-22	LBD,PD		1		5.82848e-22	7	SNCA	0	intronic	1.946	7
rs11931062	4	90690704	C	T	0.0654333	1.72953	0.0837052	9.28002	1.69453e-20	1.372	3.75954e-24	LBD,PD	1.372	4.48017e-24	LBD,PD		1		4.48017e-24	7	SNCA	0	intronic	2.017	6
rs11935469	4	90690832	G	A	0.0654333	1.72953	0.0837052	9.2872	1.58405e-20	1.372	3.55022e-24	LBD,PD	1.372	4.2315e-24	LBD,PD		1		4.2315e-24	7	SNCA	0	intronic	5.956	6
rs3899608	4	90690931	G	A	0.0655575	1.70356	0.0884661	9.28061	1.6851e-20	1.372	3.66053e-24	LBD,PD	1.372	4.36255e-24	LBD,PD		1		4.36255e-24	7	SNCA	0	intronic	5.941	NA
rs356188	4	90691537	C	T	0.22523	-5.20641	1.92527e-07	-7.53316	4.95262e-14	0.824	1.05543e-16	LBD,PD		1		0.824	1.17962e-16	LBD,PD	1.17962e-16	7	SNCA	0	intronic	0.353	NA
rs3775433	4	90694587	G	T	0.0654333	1.73647	0.0824726	9.36886	7.33213e-21	1.375	1.1936e-24	LBD,PD	1.375	1.42755e-24	LBD,PD		1		1.42755e-24	7	SNCA	0	intronic	1.453	6
rs10025915	4	90695508	A	G	0.0654333	1.69354	0.0903593	9.41622	4.67612e-21	1.377	7.58567e-25	LBD,PD	1.377	9.08531e-25	LBD,PD		1		9.08531e-25	7	SNCA	0	intronic	2.796	6
rs356162	4	90697157	C	T	0.225478	-5.08807	3.61715e-07	-8.13409	4.15036e-16	0.814	2.748e-19	LBD,PD		1		0.814	3.14797e-19	LBD,PD	3.14797e-19	7	SNCA	0	intronic	2.487	NA
rs7698672	4	90697466	C	T	0.0655575	1.69816	0.0894838	9.36353	7.71166e-21	1.374	1.18423e-24	LBD,PD	1.374	1.41638e-24	LBD,PD		1		1.41638e-24	7	SNCA	0	intronic	7.765	5
rs114828326	4	90697661	T	C	0.0367519	1.64351	0.100285	6.87902	6.02636e-12	1.355	2.04945e-14	LBD,PD	1.355	2.23522e-14	LBD,PD		1		2.23522e-14	7	SNCA	0	intronic	2.875	5
rs114029251	4	90698486	T	C	0.0368761	1.65898	0.0971159	6.92049	4.50091e-12	1.356	1.63876e-14	LBD,PD	1.356	1.78927e-14	LBD,PD		1		1.78927e-14	7	SNCA	0	intronic	6.236	7
rs10433953	4	90698964	T	G	0.0263223	0.874474	0.381865	5.93565	2.92685e-09	1.335	2.09639e-09	LBD,PD	1.335	2.14444e-09	LBD,PD		1		2.14444e-09	7	SNCA	0	intronic	0.853	6
rs72503734	4	90699779	C	T	0.0263223	0.874474	0.381865	5.92692	3.08661e-09	1.335	2.25326e-09	LBD,PD	1.335	2.30387e-09	LBD,PD		1		2.30387e-09	7	SNCA	0	intronic	8.651	7
rs151186370	4	90700236	C	T	0.0173827	2.656	0.00790698	6.38412	1.7239e-10	1.47	1.18388e-11	LBD,PD	1.47	1.24872e-11	LBD,PD		1		1.24872e-11	7	SNCA	0	intronic	7.314	6
rs28781297	4	90701442	G	A	0.0738763	2.37956	0.0173355	9.08292	1.05703e-19	1.35	4.5679e-23	LBD,PD	1.35	5.39937e-23	LBD,PD		1		5.39937e-23	7	SNCA	0	intronic	2.829	6
rs7655611	4	90702146	A	G	0.0738763	2.37956	0.0173355	9.08371	1.04936e-19	1.35	4.5679e-23	LBD,PD	1.35	5.39937e-23	LBD,PD		1		5.39937e-23	7	SNCA	0	intronic	3.341	6
rs3775434	4	90702781	G	A	0.11845	2.67215	0.007537	6.50534	7.75169e-11	1.2	8.0814e-13	LBD,PD	1.2	8.65002e-13	LBD,PD		1		8.65002e-13	7	SNCA	0	intronic	1.1	4
rs10018362	4	90703753	C	T	0.101068	2.17456	0.0296634	5.55277	2.81181e-08	1.18	5.90847e-10	LBD,PD	1.18	6.09109e-10	LBD,PD		1		6.09109e-10	7	SNCA	0	intronic	6.043	6
rs3822089	4	90704011	A	G	0.11845	2.66007	0.00781185	6.48541	8.84902e-11	1.199	8.94315e-13	LBD,PD	1.199	9.56725e-13	LBD,PD		1		9.56725e-13	7	SNCA	0	intronic	2.59	6
rs3822090	4	90704876	T	C	0.11845	2.73932	0.00615716	6.50603	7.71615e-11	1.2	7.03706e-13	LBD,PD	1.2	7.53773e-13	LBD,PD		1		7.53773e-13	7	SNCA	0	intronic	0.83	7
rs356186	4	90705364	A	G	0.210951	-5.038	4.70438e-07	-7.65957	1.86553e-14	0.82	4.00162e-18	LBD,PD		1		0.82	4.53514e-18	LBD,PD	4.53514e-18	7	SNCA	0	intronic	2.418	6
rs34320254	4	90705606	C	T	0.0367519	1.60143	0.109285	6.84439	7.67999e-12	1.356	1.55006e-14	LBD,PD	1.356	1.69288e-14	LBD,PD		1		1.69288e-14	7	SNCA	0	intronic	1.736	NA
rs3775439	4	90709741	A	G	0.118823	2.67042	0.00757471	6.63476	3.2504e-11	1.212	2.24001e-13	LBD,PD	1.212	2.4138e-13	LBD,PD		1		2.4138e-13	7	SNCA	0	intronic	0.681	4
rs2737030	4	90710099	C	T	0.225354	-5.06895	3.99997e-07	-8.72622	2.63336e-18	0.811	4.86151e-22	LBD,PD		1		0.811	5.70044e-22	LBD,PD	5.70044e-22	7	SNCA	0	intronic	4.418	NA
rs2737029	4	90711770	C	T	0.389248	-0.0673691	0.946293	7.44959	9.36304e-14	1.208	1.74336e-23	PD	1.208	2.50106e-24	PD	0.996	0.0427434	AD	6.25365e-24	7	SNCA	0	intronic	4.022	NA
rs10014396	4	90712629	C	T	0.100819	2.2599	0.0238245	5.61929	1.91748e-08	1.183	3.37014e-10	LBD,PD	1.183	3.48611e-10	LBD,PD		1		3.48611e-10	7	SNCA	0	intronic	1.27	7
rs2737028	4	90717016	A	G	0.225478	-5.0589	4.21679e-07	-8.93539	4.05739e-19	0.81	3.84586e-23	LBD,PD		1		0.81	4.54851e-23	LBD,PD	4.54851e-23	7	SNCA	0	intronic	4.734	NA
rs2572318	4	90718719	C	T	0.225478	-5.0589	4.21679e-07	-8.98895	2.49598e-19	0.809	2.04996e-23	LBD,PD		1		0.809	2.42953e-23	LBD,PD	2.42953e-23	7	SNCA	0	intronic	2.103	NA
rs2737025	4	90719192	A	G	0.225478	-5.0589	4.21679e-07	-8.99004	2.47134e-19	0.809	1.95959e-23	LBD,PD		1		0.809	2.32277e-23	LBD,PD	2.32277e-23	7	SNCA	0	intronic	1.721	NA
rs17016188	4	90721880	C	T	0.0566178	2.19596	0.0280949	7.52092	5.4394e-14	1.329	1.1249e-16	LBD,PD	1.329	1.25692e-16	LBD,PD		1		1.25692e-16	7	SNCA	0	intronic	5.521	4
rs2583960	4	90724869	G	A	0.287311	-3.7721	0.000161877	-7.20696	5.72156e-13	0.86	4.27362e-15	LBD,PD		1		0.86	4.69643e-15	LBD,PD	4.69643e-15	7	SNCA	0	intronic	1.271	5
rs17016193	4	90726022	G	T	0.0566178	2.15428	0.0312167	7.50773	6.0161e-14	1.328	1.27199e-16	LBD,PD	1.328	1.42049e-16	LBD,PD		1		1.42049e-16	7	SNCA	0	intronic	3.533	5
rs34164595	4	90726089	A	C	0.0566178	2.15428	0.0312167	7.47429	7.76216e-14	1.327	1.7709e-16	LBD,PD	1.327	1.97476e-16	LBD,PD		1		1.97476e-16	7	SNCA	0	intronic	7.086	NA
rs2583964	4	90727218	A	G	0.225478	-5.09159	3.55052e-07	-9.22892	2.73387e-20	0.805	1.1202e-24	LBD,PD		1		0.805	1.34003e-24	LBD,PD	1.34003e-24	7	SNCA	0	intronic	2.783	5
rs75699153	4	90728734	A	C	0.0367519	1.65215	0.0984973	6.83853	8.00114e-12	1.356	1.66618e-14	LBD,PD	1.356	1.81905e-14	LBD,PD		1		1.81905e-14	7	SNCA	0	intronic	11.97	5
rs2619368	4	90729747	T	G	0.225478	-5.11176	3.1916e-07	-9.31339	1.23818e-20	0.804	3.90437e-25	LBD,PD		1		0.804	4.68584e-25	LBD,PD	4.68584e-25	7	SNCA	0	intronic	2.211	7
rs1866995	4	90731709	G	A	0.0389868	1.45889	0.144606	6.56877	5.07312e-11	1.333	1.85635e-13	LBD,PD	1.333	2.00231e-13	LBD,PD		1		2.00231e-13	7	SNCA	0	intronic	1.342	7
rs894278	4	90734535	G	T	0.0566178	2.15428	0.0312167	7.51588	5.65301e-14	1.328	1.10773e-16	LBD,PD	1.328	1.23781e-16	LBD,PD		1		1.23781e-16	7	SNCA	0	intronic	3.72	7
rs748849	4	90734961	G	A	0.225478	-5.08593	3.65846e-07	-9.4806	2.52831e-21	0.802	6.29916e-26	LBD,PD		1		0.802	7.60178e-26	LBD,PD	7.60178e-26	7	SNCA	0	intronic	4.123	7
rs1837890	4	90736006	A	C	0.287435	-3.84129	0.000122386	-7.48786	7.00031e-14	0.856	3.59295e-16	LBD,PD		1		0.856	3.99391e-16	LBD,PD	3.99391e-16	7	SNCA	0	intronic	2.392	6
rs1442144	4	90736113	T	C	0.225478	-5.05526	4.29778e-07	-9.50473	2.00568e-21	0.802	6.15416e-26	LBD,PD		1		0.802	7.42732e-26	LBD,PD	7.42732e-26	7	SNCA	0	intronic	1.458	6
rs2619372	4	90736727	A	G	0.287186	-3.77849	0.00015779	-7.49371	6.69521e-14	0.856	3.04646e-16	LBD,PD		1		0.856	3.38894e-16	LBD,PD	3.38894e-16	7	SNCA	0	intronic	2.983	6
rs972880	4	90739255	A	G	0.287186	-3.76881	0.000164035	-7.51041	5.8943e-14	0.856	2.21634e-16	LBD,PD		1		0.856	2.46901e-16	LBD,PD	2.46901e-16	7	SNCA	0	intronic	9.577	6
rs2737020	4	90740878	G	A	0.287311	-3.80669	0.000140842	-7.54338	4.57941e-14	0.855	1.67174e-16	LBD,PD		1		0.855	1.86467e-16	LBD,PD	1.86467e-16	7	SNCA	0	intronic	0.698	NA
rs2619341	4	90741773	A	G	0.225478	-5.05735	4.25105e-07	-9.59154	8.67826e-22	0.801	1.1308e-26	LBD,PD		1		0.801	1.37155e-26	LBD,PD	1.37155e-26	7	SNCA	0	intronic	2.153	5
rs35897584	4	90742692	G	A	0.0565217	2.14535	0.0319263	7.59302	3.12543e-14	1.33	7.89047e-17	LBD,PD	1.33	8.8302e-17	LBD,PD		1		8.8302e-17	7	SNCA	0	intronic	7.289	NA
rs2298728	4	90742815	A	G	0.0566178	2.1485	0.031671	7.5765	3.54989e-14	1.329	8.52173e-17	LBD,PD	1.329	9.53343e-17	LBD,PD		1		9.53343e-17	7	SNCA	0	intronic	2.056	NA
rs2298727	4	90742861	G	T	0.0566178	2.1485	0.031671	7.54395	4.55961e-14	1.327	1.16442e-16	LBD,PD	1.327	1.30088e-16	LBD,PD		1		1.30088e-16	7	SNCA	0	intronic	7.511	NA
rs34238791	4	90744216	A	G	0.056742	2.1305	0.0331277	7.54712	4.44991e-14	1.327	1.23173e-16	LBD,PD	1.327	1.37573e-16	LBD,PD		1		1.37573e-16	7	SNCA	0	intronic	0.661	NA
rs2737011	4	90746219	T	C	0.212938	-5.23457	1.65372e-07	-8.88666	6.2976e-19	0.807	6.87994e-24	LBD,PD		1		0.807	8.18282e-24	LBD,PD	8.18282e-24	7	SNCA	0	intronic	0.242	NA
rs2737010	4	90746466	G	A	0.226708	-5.10872	3.24347e-07	-9.75619	1.73548e-22	0.801	3.51315e-27	LBD,PD		1		0.801	4.27544e-27	LBD,PD	4.27544e-27	7	SNCA	0	intronic	9.472	NA
rs1811442	4	90747751	C	T	0.227216	-5.17299	2.30379e-07	-9.76783	1.54737e-22	0.801	2.99114e-27	LBD,PD		1		0.801	3.64183e-27	LBD,PD	3.64183e-27	7	SNCA	0	intronic	9.038	7
rs2619355	4	90748374	A	C	0.227216	-5.17299	2.30379e-07	-9.76494	1.59208e-22	0.801	2.99114e-27	LBD,PD		1		0.801	3.64183e-27	LBD,PD	3.64183e-27	7	SNCA	0	intronic	0.735	5
rs34426119	4	90748410	T	G	0.0367519	1.64351	0.100285	6.76371	1.345e-11	1.351	4.02112e-14	LBD,PD	1.351	4.37103e-14	LBD,PD		1		4.37103e-14	7	SNCA	0	intronic	5	NA
rs2583975	4	90748488	T	C	0.212814	-5.22986	1.69633e-07	-8.9256	4.43309e-19	0.807	4.31792e-24	LBD,PD		1		0.807	5.1433e-24	LBD,PD	5.1433e-24	7	SNCA	0	intronic	4.253	7
rs2583978	4	90750326	A	C	0.227092	-5.15295	2.56434e-07	-9.74059	2.02379e-22	0.802	2.42628e-27	LBD,PD		1		0.802	2.95584e-27	LBD,PD	2.95584e-27	7	SNCA	0	intronic	5.697	6
rs2619356	4	90750844	C	T	0.227216	-5.13784	2.77928e-07	-9.74254	1.98524e-22	0.802	2.64752e-27	LBD,PD		1		0.802	3.22457e-27	LBD,PD	3.22457e-27	7	SNCA	0	intronic	4.309	4
rs2619357	4	90752205	T	C	0.132605	-3.54346	0.000394914	-7.55363	4.23295e-14	0.807	8.89939e-18	LBD,PD		1		0.807	1.00525e-17	LBD,PD	1.00525e-17	7	SNCA	0	intronic	8.408	7
rs2737002	4	90753180	A	G	0.222746	-5.34049	9.2692e-08	-10.4261	1.88541e-25	0.79	6.61195e-31	LBD,PD		1		0.79	8.2329e-31	LBD,PD	8.2329e-31	7	SNCA	0	intronic	2.509	NA
rs1471484	4	90754313	C	T	0.222622	-5.3305	9.79444e-08	-10.4388	1.64927e-25	0.79	4.69815e-31	LBD,PD		1		0.79	5.85492e-31	LBD,PD	5.85492e-31	7	SNCA	0	intronic	3.319	6
rs990085	4	90754771	A	G	0.222622	-5.32153	1.029e-07	-10.4417	1.59896e-25	0.79	5.07518e-31	LBD,PD		1		0.79	6.32356e-31	LBD,PD	6.32356e-31	7	SNCA	0	intronic	5.73	7
rs78942105	4	90755403	C	T	0.0366278	1.67381	0.0941647	6.78358	1.17235e-11	1.353	2.55278e-14	LBD,PD	1.353	2.78117e-14	LBD,PD		1		2.78117e-14	7	SNCA	0	intronic	4.609	5
rs1372518	4	90757294	A	C	0.234169	-5.32406	1.01479e-07	-10.6106	2.66086e-26	0.79	1.17123e-32	LBD,PD		1		0.79	1.47273e-32	LBD,PD	1.47273e-32	7	SNCA	0	UTR5	10.44	4
rs1372519	4	90757309	A	G	0.236777	-5.51856	3.41804e-08	-10.4434	1.57096e-25	0.793	8.37049e-32	LBD,PD		1		0.793	1.04758e-31	LBD,PD	1.04758e-31	7	SNCA	0	UTR5	7.442	4
rs1372520	4	90757505	T	C	0.236901	-5.45873	4.79538e-08	-10.3669	3.50545e-25	0.794	1.91761e-31	LBD,PD		1		0.794	2.39506e-31	LBD,PD	2.39506e-31	7	SNCA	0	intronic	10.49	2b
rs2245801	4	90757840	T	C	0.222374	-5.53794	3.06036e-08	-9.66682	4.17142e-22	0.798	1.23894e-28	LBD,PD		1		0.798	1.52182e-28	LBD,PD	1.52182e-28	7	SNCA:RP11-67M1.1	1899-12-31	ncRNA_exonic	9.923	NA
rs983361	4	90761944	T	G	0.240253	-5.16794	2.36679e-07	-10.3042	6.74535e-25	0.799	2.70882e-30	LBD,PD		1		0.799	3.3609e-30	LBD,PD	3.3609e-30	7	RP11-67M1.1	0	ncRNA_intronic	0.093	6
rs6822088	4	90764310	C	T	0.113608	2.95607	0.00311564	6.53873	6.20438e-11	1.203	5.95158e-13	LBD,PD	1.203	6.38067e-13	LBD,PD		1		6.38067e-13	7	RP11-67M1.1	1180	intergenic	0.133	6
rs78945589	4	90764621	G	A	0.0342687	2.14299	0.0321121	6.21465	5.14406e-10	1.339	1.81906e-12	LBD,PD	1.339	1.9386e-12	LBD,PD		1		1.9386e-12	7	RP11-67M1.1	1491	intergenic	2.758	7
rs79334889	4	90769349	A	G	0.033772	2.04133	0.0412225	6.30261	2.92681e-10	1.346	1.07203e-12	LBD,PD	1.346	1.14573e-12	LBD,PD		1		1.14573e-12	7	RP11-67M1.1	6219	intergenic	2.668	4
rs61579967	4	90772725	G	A	0.052893	2.7231	0.00646642	7.11147	1.14816e-12	1.319	5.84342e-15	LBD,PD	1.319	6.41197e-15	LBD,PD		1		6.41197e-15	7	RP11-67M1.1	9595	intergenic	11.39	6
rs112475116	4	90774436	T	C	0.0342687	2.14299	0.0321121	6.23505	4.51625e-10	1.341	1.4714e-12	LBD,PD	1.341	1.56989e-12	LBD,PD		1		1.56989e-12	7	RP11-67M1.1	11306	intergenic	0.144	7
rs75226172	4	90774492	A	G	0.0527688	2.75807	0.0058137	7.16237	7.92926e-13	1.323	3.66494e-15	LBD,PD	1.323	4.03047e-15	LBD,PD		1		4.03047e-15	7	RP11-67M1.1	11362	intergenic	1.275	6
rs78806632	4	90775280	C	T	0.0342687	2.14299	0.0321121	6.23881	4.40926e-10	1.341	1.42406e-12	LBD,PD	1.341	1.51965e-12	LBD,PD		1		1.51965e-12	7	RP11-67M1.1	12150	intergenic	1.696	6
rs77476544	4	90775398	C	A	0.0342687	2.14299	0.0321121	6.24073	4.35525e-10	1.341	1.40095e-12	LBD,PD	1.341	1.49512e-12	LBD,PD		1		1.49512e-12	7	RP11-67M1.1	12268	intergenic	8.639	6
rs74402838	4	90779710	A	G	0.0527688	2.79576	0.00517812	7.15501	8.3667e-13	1.322	4.07712e-15	LBD,PD	1.322	4.48148e-15	LBD,PD		1		4.48148e-15	7	RP11-67M1.1	16580	intergenic	0.324	7
rs79093919	4	90781022	G	T	0.0341445	2.20432	0.0275008	6.24097	4.34864e-10	1.343	1.1298e-12	LBD,PD	1.343	3.95519e-13	LBD,PD	1	0.982557	AD	1.14939e-11	7	RP11-67M1.1	17892	intergenic	2.275	6
rs2736994	4	90784528	A	G	0.222001	-4.86915	1.12085e-06	-9.02344	1.82266e-19	0.809	3.38458e-25	LBD,PD		1		0.809	4.06379e-25	LBD,PD	4.06379e-25	7	MMRN1	16154	intergenic	8.443	NA
rs17016299	4	90786665	A	C	0.0735038	2.81607	0.00486072	5.47017	4.49599e-08	1.23	1.28301e-10	LBD,PD	1.23	4.42727e-11	LBD,PD	0.999	0.699876	AD	7.80755e-10	7	MMRN1	14017	intergenic	0.885	7
rs10516849	4	90789539	G	A	0.0735038	2.81607	0.00486072	5.48536	4.1263e-08	1.23	1.15632e-10	LBD,PD	1.23	3.99128e-11	LBD,PD	0.999	0.703129	AD	7.09918e-10	7	MMRN1	11143	intergenic	3.026	5
rs59559246	4	90792765	G	A	0.0737522	2.78416	0.00536626	5.49944	3.80989e-08	1.23	1.07685e-10	LBD,PD	1.23	3.71773e-11	LBD,PD	0.999	0.709103	AD	6.68529e-10	7	MMRN1	7917	intergenic	2.928	6
rs73831827	4	90794942	A	G	0.0737522	2.78416	0.00536626	5.50189	3.75745e-08	1.23	1.14292e-10	LBD,PD	1.23	3.94515e-11	LBD,PD	0.999	0.724415	AD	7.22436e-10	7	MMRN1	5740	intergenic	0.137	7
rs11727074	4	90795281	C	T	0.0737522	2.78416	0.00536626	5.50316	3.73049e-08	1.23	1.18915e-10	LBD,PD	1.23	4.10427e-11	LBD,PD	0.999	0.73414	AD	7.60071e-10	7	MMRN1	5401	intergenic	0.522	7
rs11721779	4	90795356	C	T	0.073628	2.728	0.00637194	5.49543	3.89767e-08	1.229	1.26811e-10	LBD,PD	1.229	4.37599e-11	LBD,PD	0.999	0.73109	AD	8.05106e-10	7	MMRN1	5326	intergenic	0.071	7
rs59559279	4	90799072	T	C	0.0737522	2.81873	0.00482169	5.49046	4.00879e-08	1.229	1.61157e-10	LBD,PD	1.229	5.5574e-11	LBD,PD	0.999	0.66781	AD	9.28456e-10	7	MMRN1	1610	intergenic	7.161	6
rs76572204	4	90799451	A	G	0.0342687	2.15094	0.0314808	6.11839	9.45261e-10	1.331	5.82259e-12	LBD,PD	1.331	6.16584e-12	LBD,PD		1		6.16584e-12	7	MMRN1	1231	intergenic	4.861	6
rs78598237	4	90801175	T	C	0.034517	2.06147	0.0392573	6.06663	1.30622e-09	1.332	4.22451e-12	LBD,PD	1.332	1.47281e-12	LBD,PD	1	0.938758	AD	3.91376e-11	7	MMRN1	0	intronic	3.397	7
rs75329999	4	90803031	G	A	0.0342687	2.15094	0.0314808	6.10505	1.02767e-09	1.336	2.69425e-12	LBD,PD	1.336	9.40629e-13	LBD,PD	1	0.921482	AD	2.49405e-11	7	MMRN1	0	intronic	11.05	7
rs6848022	4	90803635	C	T	0.0737522	2.89922	0.0037405	5.49168	3.98131e-08	1.23	1.34711e-10	LBD,PD	1.23	4.6478e-11	LBD,PD	0.999	0.747891	AD	8.71881e-10	7	MMRN1	0	intronic	1.348	7
rs75856065	4	90804078	T	C	0.034517	2.10626	0.0351835	6.07568	1.23466e-09	1.334	3.29442e-12	LBD,PD	1.334	1.14944e-12	LBD,PD	1	0.908842	AD	2.9864e-11	7	MMRN1	0	intronic	0.326	6
rs74601458	4	90805553	A	C	0.034517	2.04642	0.0407163	6.05932	1.36694e-09	1.332	4.19091e-12	LBD,PD	1.332	1.46113e-12	LBD,PD	1	0.924219	AD	3.82578e-11	7	MMRN1	0	intronic	2.283	6
rs77825017	4	90806200	G	A	0.034517	2.10626	0.0351835	6.08991	1.12975e-09	1.334	3.45747e-12	LBD,PD	1.334	1.20615e-12	LBD,PD	1	0.941388	AD	3.23649e-11	7	MMRN1	0	intronic	5.813	7
rs73831836	4	90806717	G	T	0.0737522	2.83669	0.00455779	5.49159	3.9833e-08	1.229	1.47892e-10	LBD,PD	1.229	5.10121e-11	LBD,PD	0.999	0.762088	AD	9.70752e-10	7	MMRN1	0	intronic	2.469	7
rs116344822	4	90809007	A	G	0.0341445	2.18929	0.0285741	6.13833	8.33949e-10	1.337	2.57376e-12	LBD,PD	1.337	8.98691e-13	LBD,PD	1	0.969891	AD	2.50755e-11	7	MMRN1	0	intronic	1.377	6
rs115027723	4	90809058	C	A	0.0341445	2.23522	0.0254027	6.11472	9.67259e-10	1.338	2.0667e-12	LBD,PD	1.338	7.22136e-13	LBD,PD	0.999	0.892381	AD	1.87336e-11	7	MMRN1	0	intronic	0.03	6
rs77244248	4	90809346	C	T	0.0342687	2.19686	0.0280309	6.03801	1.56029e-09	1.334	3.57885e-12	LBD,PD	1.334	1.24835e-12	LBD,PD	0.999	0.869378	AD	3.09842e-11	7	MMRN1	0	intronic	1.016	7
rs79065179	4	90810018	C	T	0.0342687	2.15094	0.0314808	6.10729	1.01334e-09	1.336	2.78278e-12	LBD,PD	1.336	9.71437e-13	LBD,PD	1	0.931319	AD	2.59936e-11	7	MMRN1	0	intronic	0.797	7
rs79994234	4	90810807	T	C	0.0342687	2.19686	0.0280309	6.03106	1.62887e-09	1.333	3.69635e-12	LBD,PD	1.333	1.28921e-12	LBD,PD	0.999	0.864252	AD	3.17803e-11	7	MMRN1	0	intronic	1.277	3a
rs79774007	4	90812282	A	G	0.0342687	2.15094	0.0314808	6.10397	1.03466e-09	1.336	2.87416e-12	LBD,PD	1.336	1.00323e-12	LBD,PD	1	0.932054	AD	2.68348e-11	7	MMRN1	0	intronic	0.521	6
rs74804948	4	90813044	T	C	0.0342687	2.15094	0.0314808	6.10577	1.02306e-09	1.336	2.92095e-12	LBD,PD	1.336	1.01951e-12	LBD,PD	1	0.938095	AD	2.74254e-11	7	MMRN1	0	intronic	1.144	5
rs76644078	4	90813947	C	T	0.0342687	2.15094	0.0314808	6.08833	1.14092e-09	1.335	3.21779e-12	LBD,PD	1.335	1.12278e-12	LBD,PD	1	0.928041	AD	2.97903e-11	7	MMRN1	0	intronic	8.242	6
rs77262772	4	90814351	C	T	0.0342687	2.15094	0.0314808	6.12751	8.92641e-10	1.336	2.44619e-12	LBD,PD	1.336	8.54282e-13	LBD,PD	1	0.939841	AD	2.31638e-11	7	MMRN1	0	intronic	2.475	5
rs113863514	4	90818627	T	G	0.0356345	1.9734	0.0484538	6.19532	5.81672e-10	1.334	1.72396e-12	LBD,PD	1.334	6.02719e-13	LBD,PD	1	0.972346	AD	1.70924e-11	7	MMRN1	0	intronic	4.126	6
rs112334424	4	90818639	A	G	0.0356345	1.9734	0.0484538	6.17026	6.81783e-10	1.333	1.99863e-12	LBD,PD	1.333	6.98422e-13	LBD,PD	1	0.959276	AD	1.94505e-11	7	MMRN1	0	intronic	4.051	7
rs1442131	4	90821381	G	A	0.0816985	2.67172	0.00754687	6.39245	1.63249e-10	1.241	5.36681e-12	LBD,PD	1.241	5.68575e-12	LBD,PD		1		5.68575e-12	7	MMRN1	0	intronic	3.172	NA
rs72657800	4	90822051	C	T	0.0815744	2.64369	0.00820133	6.57355	4.91289e-11	1.237	1.64179e-12	LBD,PD	1.237	1.75066e-12	LBD,PD		1		1.75066e-12	7	MMRN1	0	intronic	4.666	5
rs74547239	4	90822640	T	G	0.0341445	2.18419	0.0289465	5.78782	7.13061e-09	1.313	9.51417e-11	LBD,PD	1.313	9.91576e-11	LBD,PD		1		9.91576e-11	7	MMRN1	0	intronic	0.415	6
rs114316208	4	90824078	G	A	0.0341445	2.24394	0.0248341	5.78454	7.27128e-09	1.313	9.66154e-11	LBD,PD	1.313	1.00684e-10	LBD,PD		1		1.00684e-10	7	MMRN1	0	intronic	1.598	7
rs56146644	4	90824430	T	C	0.0815744	2.69275	0.00708731	6.58105	4.67133e-11	1.237	1.89868e-12	LBD,PD	1.237	2.02298e-12	LBD,PD		1		2.02298e-12	7	MMRN1	0	intronic	0.483	6
rs72659403	4	90825002	G	A	0.0815744	2.65399	0.00795568	6.59763	4.17778e-11	1.236	2.06793e-12	LBD,PD	1.236	2.2023e-12	LBD,PD		1		2.2023e-12	7	MMRN1	0	intronic	1.871	5
rs3775465	4	90827466	C	A	0.069779	2.37102	0.0177416	6.26829	3.65035e-10	1.23	9.26244e-11	LBD,PD	1.23	9.65492e-11	LBD,PD		1		9.65492e-11	7	MMRN1	0	intronic	2.78	7
rs112624774	4	90828527	A	G	0.0341445	2.24394	0.0248341	5.9104	3.41282e-09	1.312	1.11603e-10	LBD,PD	1.312	1.16205e-10	LBD,PD		1		1.16205e-10	7	MMRN1	0	intronic	1.623	5
rs75260318	4	90828891	G	A	0.0341445	2.24394	0.0248341	5.90908	3.44019e-09	1.312	1.13293e-10	LBD,PD	1.312	1.17954e-10	LBD,PD		1		1.17954e-10	7	MMRN1	0	intronic	4.191	6
rs10433955	4	90830783	G	A	0.0810777	2.6264	0.00862841	6.44456	1.15936e-10	1.231	7.44025e-12	LBD,PD	1.231	7.86814e-12	LBD,PD		1		7.86814e-12	7	MMRN1	0	intronic	1.295	6
rs3775467	4	90832608	A	C	0.0691582	2.4284	0.015168	6.12853	8.86928e-10	1.229	1.66626e-10	LBD,PD	1.229	1.73087e-10	LBD,PD		1		1.73087e-10	7	MMRN1	0	intronic	1.124	6
rs75943295	4	90833306	A	G	0.0332754	2.34298	0.0191298	5.73419	9.7981e-09	1.307	3.33707e-10	LBD,PD	1.307	3.4521e-10	LBD,PD		1		3.4521e-10	7	MMRN1	0	intronic	3.345	6
rs10516850	4	90837127	G	A	0.0804569	2.90538	0.00366777	6.36835	1.91071e-10	1.234	5.02207e-12	LBD,PD	1.234	5.32248e-12	LBD,PD		1		5.32248e-12	7	MMRN1	0	intronic	12.98	4
rs3775473	4	90837641	T	G	0.0805811	2.82251	0.00476461	6.42358	1.33106e-10	1.236	3.44423e-12	LBD,PD	1.236	3.65784e-12	LBD,PD		1		3.65784e-12	7	MMRN1	0	intronic	0.675	5
rs10516851	4	90837944	T	C	0.0804569	2.85847	0.00425765	6.47268	9.62804e-11	1.237	2.43175e-12	LBD,PD	1.237	2.58748e-12	LBD,PD		1		2.58748e-12	7	MMRN1	0	intronic	0.289	7
rs12644375	4	90837980	G	A	0.0805811	2.87266	0.00406971	6.41723	1.38776e-10	1.236	3.71276e-12	LBD,PD	1.236	3.9414e-12	LBD,PD		1		3.9414e-12	7	MMRN1	0	intronic	1.681	7
rs3775474	4	90838158	A	G	0.0805811	2.92057	0.0034933	6.42228	1.34248e-10	1.236	3.51515e-12	LBD,PD	1.236	3.73274e-12	LBD,PD		1		3.73274e-12	7	MMRN1	0	intronic	3.45	7
rs3775477	4	90839022	C	T	0.0805811	2.87266	0.00406971	6.39529	1.60241e-10	1.235	4.6342e-12	LBD,PD	1.235	4.91359e-12	LBD,PD		1		4.91359e-12	7	MMRN1	0	intronic	0.187	6
rs73831856	4	90839249	T	C	0.0806011	2.82965	0.00466042	6.50942	7.54419e-11	1.234	4.96375e-12	LBD,PD	1.234	5.26101e-12	LBD,PD		1		5.26101e-12	7	MMRN1	0	intronic	2.683	6
rs12641781	4	90841787	A	G	0.0807052	2.84893	0.00438682	6.4028	1.52556e-10	1.234	5.25792e-12	LBD,PD	1.234	5.57102e-12	LBD,PD		1		5.57102e-12	7	MMRN1	0	intronic	0.216	7
rs3775478	4	90842840	G	A	0.0807052	2.84893	0.00438682	6.41616	1.39751e-10	1.234	4.60501e-12	LBD,PD	1.234	4.8828e-12	LBD,PD		1		4.8828e-12	7	MMRN1	0	intronic	3.323	7
rs75121139	4	90844734	C	T	0.0463124	2.6292	0.00855823	5.67645	1.37517e-08	1.28	1.0587e-10	LBD,PD	1.28	3.65526e-11	LBD,PD	1	0.9786	AD	8.96188e-10	7	MMRN1	0	intronic	1.825	6
rs111920199	4	90845574	T	C	0.0461882	2.61206	0.00900051	5.73571	9.71073e-09	1.283	7.19039e-11	LBD,PD	1.283	2.48534e-11	LBD,PD	1	0.995415	AD	6.28941e-10	7	MMRN1	0	intronic	3.784	6
rs12643823	4	90845731	C	T	0.0808294	2.83459	0.00458861	6.34313	2.25149e-10	1.23	1.69617e-11	LBD,PD	1.23	1.78543e-11	LBD,PD		1		1.78543e-11	7	MMRN1	0	intronic	1.929	7
rs142595770	4	90845761	T	C	0.0461882	2.61206	0.00900051	5.62471	1.85825e-08	1.278	2.88764e-10	LBD,PD	1.278	2.98978e-10	LBD,PD		1		2.98978e-10	7	MMRN1	0	intronic	0.141	6
rs74739978	4	90847454	T	C	0.0800844	2.68959	0.00715425	6.19697	5.75608e-10	1.242	1.06787e-11	LBD,PD	1.242	1.12701e-11	LBD,PD		1		1.12701e-11	7	MMRN1	0	intronic	1.395	6
rs72659413	4	90848113	A	C	0.0669233	2.44653	0.014424	6.08877	1.1378e-09	1.243	2.29411e-11	LBD,PD	1.243	2.4107e-11	LBD,PD		1		2.4107e-11	7	MMRN1	0	intronic	4.943	7
rs58930449	4	90848643	G	A	0.0669233	2.44653	0.014424	6.08993	1.12959e-09	1.243	2.24888e-11	LBD,PD	1.243	2.36344e-11	LBD,PD		1		2.36344e-11	7	MMRN1	0	intronic	3.409	6
rs12646270	4	90857479	A	G	0.04296	2.21665	0.0266444	6.72014	1.81554e-11	1.327	1.05763e-13	LBD,PD	1.327	1.14408e-13	LBD,PD		1		1.14408e-13	7	MMRN1	0	exonic	8.236	6	MMRN1[coding_sequence_variant,missense_variant]
rs17016396	4	90863170	C	T	0.0679166	2.53122	0.0113666	6.26158	3.81094e-10	1.251	4.8796e-12	LBD,PD	1.251	5.17231e-12	LBD,PD		1		5.17231e-12	7	MMRN1	0	intronic	1.799	7
rs6837483	4	90863959	T	G	0.0679166	2.53122	0.0113666	6.24751	4.17058e-10	1.251	4.98069e-12	LBD,PD	1.251	5.27887e-12	LBD,PD		1		5.27887e-12	7	MMRN1	0	intronic	0.478	7
rs10516853	4	90866819	T	C	0.0838093	2.80522	0.00502751	6.27128	3.58081e-10	1.229	1.2826e-11	LBD,PD	1.229	1.35223e-11	LBD,PD		1		1.35223e-11	7	MMRN1	0	intronic	0.643	6
rs16996201	4	90868849	C	T	0.0638192	1.99973	0.0455301	6.36048	2.01125e-10	1.252	6.374e-12	LBD,PD	1.252	6.74637e-12	LBD,PD		1		6.74637e-12	7	MMRN1	0	intronic	6.741	5
rs1867598	5	60137959	G	A	0.0988329	1.54976	0.121213	5.87084	4.33588e-09	1.198	1.86618e-12	LBD,PD	1.198	6.52279e-13	LBD,PD	0.998	0.472264	AD	9.18245e-12	8	ELOVL7	0	intronic	3.443	NA
rs4699963	5	60138590	T	C	0.0994537	1.69396	0.0902825	5.65807	1.53081e-08	1.194	6.30838e-12	LBD,PD	1.194	2.19658e-12	LBD,PD	0.998	0.394535	AD	2.49365e-11	8	ELOVL7	0	intronic	3.654	5
rs1020371	5	60145010	C	A	0.098957	1.71056	0.0871667	5.55082	2.84341e-08	1.193	8.33135e-12	LBD,PD	1.193	2.89848e-12	LBD,PD	0.997	0.315774	AD	2.6286e-11	8	ELOVL7	4793	intergenic	2.948	NA
rs973304	5	60145817	A	G	0.0985846	1.76456	0.0776307	5.54208	2.98906e-08	1.195	6.90753e-12	LBD,PD	1.195	2.40453e-12	LBD,PD	0.997	0.287909	AD	2.00754e-11	8	ELOVL7	5600	intergenic	0.112	NA
rs290517	5	60234429	T	C	0.0987087	1.7843	0.0743759	5.46031	4.75312e-08	1.188	3.05442e-11	LBD,PD	1.188	1.05844e-11	LBD,PD	0.998	0.389642	AD	1.12234e-10	8	ERCC8	0	intronic	3.136	6
rs158696	5	60330171	C	A	0.109511	1.40331	0.160521	5.50772	3.63515e-08	1.188	1.92767e-12	LBD,PD	1.188	6.73703e-13	LBD,PD	0.996	0.116479	AD	2.44645e-12	8	NDUFAF2	0	intronic	0.093	NA
rs75646569	5	60345424	G	T	0.109138	1.40359	0.160443	5.46011	4.7583e-08	1.189	1.5074e-12	LBD,PD	1.189	5.27231e-13	LBD,PD	0.996	0.103182	AD	1.71593e-12	8	NDUFAF2	0	intronic	10.67	5
rs16878547	5	60367377	C	A	0.110256	1.21337	0.224987	5.47406	4.39852e-08	1.18	7.6467e-12	LBD,PD	1.18	2.661e-12	LBD,PD	0.997	0.220342	AD	1.71002e-11	8	NDUFAF2	0	intronic	4.978	1f
rs16878548	5	60367626	C	T	0.110256	1.21337	0.224987	5.46844	4.54013e-08	1.18	8.28718e-12	LBD,PD	1.18	2.88316e-12	LBD,PD	0.997	0.223438	AD	1.87277e-11	8	NDUFAF2	0	intronic	2.923	5
rs79365162	5	60383389	C	T	0.110504	1.11895	0.263156	5.45761	4.82583e-08	1.18	8.41489e-12	LBD,PD	1.18	2.92745e-12	LBD,PD	0.997	0.213586	AD	1.81956e-11	8	NDUFAF2	0	intronic	5.9	6
rs1989653	5	60390090	C	A	0.11038	1.16202	0.245202	5.45797	4.81615e-08	1.18	8.07447e-12	LBD,PD	1.18	2.80938e-12	LBD,PD	0.997	0.211466	AD	1.73187e-11	8	NDUFAF2	0	intronic	1.378	NA
rs113306887	5	60392766	A	G	0.11038	1.14978	0.250264	5.46543	4.61792e-08	1.18	7.00798e-12	LBD,PD	1.18	2.43938e-12	LBD,PD	0.997	0.204131	AD	1.46041e-11	8	NDUFAF2	0	intronic	2.591	7
rs6869454	5	60406172	G	A	0.110877	1.18834	0.234718	5.47102	4.47444e-08	1.18	7.95566e-12	LBD,PD	1.18	2.76817e-12	LBD,PD	0.997	0.22093	AD	1.78107e-11	8	NDUFAF2	0	intronic	5.88	5
rs78579471	5	60411282	A	G	0.11038	1.19662	0.231447	5.46729	4.5696e-08	1.18	8.06546e-12	LBD,PD	1.18	2.80626e-12	LBD,PD	0.997	0.219636	AD	1.79452e-11	8	NDUFAF2	0	intronic	4.182	7
rs6863749	5	60457627	T	C	0.11038	1.26861	0.20458	5.49094	3.99801e-08	1.182	5.96095e-12	LBD,PD	1.182	2.07597e-12	LBD,PD	0.997	0.212982	AD	1.30198e-11	8	SMIM15	0	intronic	7.626	4
rs2270822	5	60459040	T	C	0.11038	1.26861	0.20458	5.47157	4.46064e-08	1.18	9.15981e-12	LBD,PD	1.18	3.18577e-12	LBD,PD	0.997	0.237866	AD	2.19063e-11	8	CTC-436P18.1	0	ncRNA_intronic	12.93	NA
rs6555853	5	156541451	C	T	0.164887	-0.914674	0.360363	-5.59141	2.25234e-08	0.989	3.5495e-09	LBD,AD,PD		1		0.989	3.61896e-09	LBD,AD,PD	3.61896e-09	9	HAVCR2:CTB-120L21.1	1899-12-31	ncRNA_intronic	0.68	7
rs9790947	5	156542182	T	C	0.164887	-0.914674	0.360363	-5.61411	1.97573e-08	0.989	3.36788e-09	LBD,AD,PD		1		0.989	3.43492e-09	LBD,AD,PD	3.43492e-09	9	HAVCR2	0	intronic	3.483	4
rs1432872	5	156543396	C	A	0.165259	-0.97083	0.331638	-5.55448	2.78442e-08	0.989	4.59004e-09	LBD,AD,PD		1		0.989	4.67233e-09	LBD,AD,PD	4.67233e-09	9	HAVCR2	0	intronic	3.44	3a
rs375940	5	156545612	A	G	0.166749	-0.772041	0.440094	-5.46826	4.54468e-08	0.989	7.56889e-09	LBD,AD,PD		1		0.989	7.68033e-09	LBD,AD,PD	7.68033e-09	9	HAVCR2	0	intronic	3.651	6
rs13216201	6	41162060	T	G	0.300596	-1.80302	0.0713851	-6.12306	9.17947e-10	0.99	1.4103e-10	LBD,AD,PD		1		0.99	1.46643e-10	LBD,AD,PD	1.46643e-10	10	TREML2	0	intronic	1.988	5
rs3747742	6	41162518	C	T	0.303576	-1.59361	0.111022	-5.97678	2.27589e-09	0.99	5.94668e-10	LBD,AD,PD		1		0.99	6.13024e-10	LBD,AD,PD	6.13024e-10	10	TREML2	0	exonic	5.935	1f	TREML2[coding_sequence_variant,missense_variant]
rs4711657	6	41162715	A	G	0.304321	-1.59937	0.10974	-5.9266	3.09278e-09	0.991	9.96771e-10	LBD,AD,PD		1		0.991	1.02431e-09	LBD,AD,PD	1.02431e-09	10	TREML2	0	intronic	7.166	5
rs4711658	6	41162891	C	T	0.355972	-1.13048	0.25827	-5.72186	1.05363e-08	0.992	4.55947e-09	LBD,AD,PD		1		0.992	4.64141e-09	LBD,AD,PD	4.64141e-09	10	TREML2	0	intronic	0.379	1f
rs6933231	6	41163700	C	T	0.356096	-1.17301	0.240789	-5.70147	1.18776e-08	0.992	5.21234e-09	LBD,AD,PD		1		0.992	5.30155e-09	LBD,AD,PD	5.30155e-09	10	TREML2	0	intronic	3.459	5
rs6916710	6	41164788	T	C	0.386019	-1.06072	0.28882	-5.58782	2.29938e-08	0.991	1.84325e-09	LBD,AD,PD		1		0.991	1.88701e-09	LBD,AD,PD	1.88701e-09	10	TREML2	0	intronic	3.927	5
rs4731	8	11666337	G	A	0.0875341	2.31867	0.0204149	5.53648	3.08618e-08	1.014	6.25402e-08	LBD,AD,PD	1.014	6.26071e-08	LBD,AD,PD		1		6.26071e-08	11	FDFT1	0	exonic	15.81	NA	FDFT1[missense_variant,intron_variant,genic_upstream_transcript_variant,5_prime_UTR_variant,coding_sequence_variant]
rs560283	8	16696291	T	C	0.273777	-0.811658	0.416993	-5.51719	3.44455e-08	0.907	3.35089e-08	LBD,PD		1		0.907	3.36804e-08	LBD,PD	3.36804e-08	12	RP11-13N12.1	0	ncRNA_intronic	6.02	4
rs589518	8	16696660	C	T	0.272535	-0.785565	0.432127	-5.64232	1.67777e-08	0.905	1.56303e-08	LBD,PD		1		0.905	1.57874e-08	LBD,PD	1.57874e-08	12	RP11-13N12.1	0	ncRNA_intronic	1.575	4
rs590880	8	16696983	A	G	0.271542	-0.639694	0.522378	-5.64919	1.61206e-08	0.893	2.45763e-08	PD		1		0.893	2.47515e-08	PD	2.47515e-08	12	RP11-13N12.1	0	ncRNA_intronic	1.351	7
rs591323	8	16697091	A	G	0.270673	-0.491619	0.622981	-5.65954	1.51783e-08	0.892	2.03513e-08	PD		1		0.892	2.05212e-08	PD	2.05212e-08	12	RP11-13N12.1	0	ncRNA_intronic	0.441	6
rs620490	8	16697579	G	T	0.278123	-0.589274	0.555683	-5.91038	3.41323e-09	0.889	4.29435e-09	PD		1		0.889	4.37317e-09	PD	4.37317e-09	12	RP11-13N12.1	0	ncRNA_intronic	1.723	7
rs620513	8	16697593	T	G	0.271045	-0.570493	0.568345	-5.73674	9.65162e-09	0.892	1.30555e-08	PD		1		0.892	1.32019e-08	PD	1.32019e-08	12	RP11-13N12.1	0	ncRNA_intronic	1.155	7
rs9644642	8	16698418	C	T	0.27117	-0.587196	0.557078	-5.75042	8.90231e-09	0.892	1.30555e-08	PD		1		0.892	1.32019e-08	PD	1.32019e-08	12	RP11-13N12.1	0	ncRNA_intronic	1.537	7
rs635052	8	16698598	A	G	0.271294	-0.548665	0.583232	-5.63105	1.79118e-08	0.893	1.9762e-08	PD		1		0.893	1.99307e-08	PD	1.99307e-08	12	RP11-13N12.1	0	ncRNA_intronic	4.215	6
rs635475	8	16698685	C	T	0.271542	-0.532836	0.594149	-5.68379	1.31744e-08	0.892	1.34808e-08	PD		1		0.892	1.36292e-08	PD	1.36292e-08	12	RP11-13N12.1	0	ncRNA_intronic	1.165	7
rs535283	8	16698710	C	T	0.270921	-0.730927	0.464821	-5.65827	1.52908e-08	0.906	1.58254e-08	LBD,PD		1		0.906	1.59832e-08	LBD,PD	1.59832e-08	12	RP11-13N12.1	0	ncRNA_intronic	4.361	7
rs34096562	8	16701281	G	T	0.277378	-0.636939	0.524165	-5.84162	5.16962e-09	0.89	5.59456e-09	PD		1		0.89	5.68777e-09	PD	5.68777e-09	12	RP11-13N12.1	0	ncRNA_intronic	15.44	6
rs1613369	8	16701921	C	T	0.270921	-0.626248	0.531157	-5.59723	2.17806e-08	0.893	1.9762e-08	PD		1		0.893	1.99307e-08	PD	1.99307e-08	12	RP11-13N12.1	0	ncRNA_intronic	5.072	6
rs693030	8	16702511	T	C	0.270425	-0.610319	0.541651	-5.57357	2.49565e-08	0.894	2.54464e-08	PD		1		0.894	2.5622e-08	PD	2.5622e-08	12	RP11-13N12.1	0	ncRNA_intronic	3.952	7
rs11203809	8	16707558	A	C	0.272411	-0.46001	0.645509	-5.66783	1.44617e-08	0.893	2.38173e-08	PD		1		0.893	2.39919e-08	PD	2.39919e-08	12	RP11-13N12.1	0	ncRNA_intronic	0.256	6
rs11203810	8	16712361	T	G	0.266451	-0.543973	0.586463	-5.45656	4.85448e-08	0.897	1.19664e-07	PD		1		0.897	1.19287e-07	PD	1.19287e-07	12	RP11-13N12.1	0	ncRNA_intronic	2.522	7
rs2279590	8	27456253	T	C	0.401291	-2.19304	0.0283047	-6.55372	5.61216e-11	0.985	4.45375e-20	LBD,AD		1		0.985	5.13772e-20	LBD,AD	5.13772e-20	13	CLU	0	intronic	5.431	NA
rs4732729	8	27461492	A	C	0.328532	1.43598	0.151028	5.99714	2.00819e-09	1.012	5.27017e-13	LBD,AD,PD	1.012	5.65376e-13	LBD,AD,PD		1		5.65376e-13	13	CLU	0	intronic	7.28	5
rs7982	8	27462481	A	G	0.390613	-2.65776	0.00786582	-7.26743	3.66389e-13	0.985	2.48569e-20	LBD,AD,PD		1		0.985	2.8737e-20	LBD,AD,PD	2.8737e-20	13	CLU	0	exonic	1.763	NA	CLU[missense_variant,non_coding_transcript_variant,coding_sequence_variant,synonymous_variant]
rs9331908	8	27463618	T	C	0.327291	1.45116	0.146737	6.09413	1.10031e-09	1.012	2.64843e-13	LBD,AD,PD	1.012	2.85143e-13	LBD,AD,PD		1		2.85143e-13	13	CLU	0	intronic	0.012	NA
rs11136000	8	27464519	T	C	0.393966	-2.71669	0.00659416	-7.33864	2.15776e-13	0.985	1.37802e-20	LBD,AD,PD		1		0.985	1.59661e-20	LBD,AD,PD	1.59661e-20	13	CLU	0	intronic	0.678	6
rs4236673	8	27464929	A	G	0.391731	-2.58989	0.00960029	-7.33505	2.21643e-13	0.985	1.2835e-20	LBD,AD,PD		1		0.985	1.48749e-20	LBD,AD,PD	1.48749e-20	13	CLU	0	intronic	4.976	6
rs11787077	8	27465312	T	C	0.394835	-2.73113	0.00631161	-7.37823	1.60411e-13	0.985	1.03491e-20	LBD,AD,PD		1		0.985	1.20034e-20	LBD,AD,PD	1.20034e-20	13	CLU	0	intronic	1.709	5
rs1532276	8	27466157	T	C	0.394587	-2.75575	0.00585561	-7.45219	9.18001e-14	0.984	4.20278e-21	LBD,AD,PD		1		0.984	4.89058e-21	LBD,AD,PD	4.89058e-21	13	CLU	0	intronic	1.701	4
rs1532277	8	27466181	T	C	0.390613	-2.596	0.00943148	-7.38665	1.50574e-13	0.985	8.33154e-21	LBD,AD,PD		1		0.985	9.67099e-21	LBD,AD,PD	9.67099e-21	13	CLU	0	intronic	5.542	4
rs1532278	8	27466315	T	C	0.388254	-2.61022	0.00904803	-7.50062	6.35178e-14	0.984	2.23515e-21	LBD,AD,PD		1		0.984	2.60684e-21	LBD,AD,PD	2.60684e-21	13	CLU	0	intronic	8.441	2b
rs9331896	8	27467686	C	T	0.39856	-2.73579	0.00622293	-6.17565	6.58929e-10	0.983	1.52948e-18	LBD,AD		1		0.983	1.74021e-18	LBD,AD	1.74021e-18	13	CLU	0	intronic	2.136	NA
rs867230	8	27468503	C	A	0.400546	-2.18057	0.0292153	-6.01556	1.79269e-09	0.985	2.79618e-19	LBD,AD		1		0.985	3.20294e-19	LBD,AD	3.20294e-19	13	CLU	0	UTR5	3.031	2b
rs11257238	10	11717397	C	T	0.365781	1.57851	0.114445	5.46315	4.67771e-08	1.011	1.0851e-10	LBD,AD,PD	1.011	1.13003e-10	LBD,AD,PD		1		1.13003e-10	14	RP11-138I18.2	4276	intergenic	4.948	5
rs2011704	10	11718331	C	T	0.366526	1.58109	0.113857	5.47766	4.30998e-08	1.011	8.69657e-11	LBD,AD,PD	1.011	9.06842e-11	LBD,AD,PD		1		9.06842e-11	14	RP11-138I18.2	3342	intergenic	0.694	7
rs11257240	10	11719074	G	T	0.365781	1.64866	0.0992082	5.50937	3.60115e-08	1.011	6.47863e-11	LBD,AD,PD	1.011	6.76728e-11	LBD,AD,PD		1		6.76728e-11	14	RP11-138I18.2	2599	intergenic	8.084	7
rs188789342	10	121372328	T	C	0.016141	-0.16752	0.866958	5.49462	3.91559e-08	1.465	5.60108e-09	PD	1.465	2.44385e-09	PD	0.976	0.866961	LBD	4.44347e-08	15	RAD1P1	8251	intergenic	0.006	6
rs144814361	10	121410917	T	C	0.0132853	-0.270825	0.786526	5.73367	9.82812e-09	1.554	5.88658e-10	PD	1.554	2.56121e-10	PD	0.958	0.786525	LBD	4.69883e-09	15	BAG3	0	UTR5	14.68	2a
rs117896735	10	121536327	A	G	0.0136578	-0.0459236	0.963373	5.75903	8.45979e-09	1.521	1.94041e-09	PD	1.521	8.45435e-10	PD	0.993	0.963371	LBD	1.786e-08	15	INPP5F	0	intronic	0.154	5
rs118117788	10	121710488	T	C	0.0141545	-0.229802	0.818246	5.50101	3.7763e-08	1.479	8.74336e-09	PD	1.479	3.81736e-09	PD	0.965	0.818246	LBD	6.42958e-08	15	MIR4682	7536	intergenic	3.191	7
rs12453	11	59945745	C	T	0.410852	-1.23704	0.21607	-5.73906	9.52024e-09	0.982	2.71991e-27	LBD,AD		1		0.982	3.31249e-27	LBD,AD	3.31249e-27	16	MS4A6A	0	exonic	0.48	5	MS4A6A[coding_sequence_variant,synonymous_variant,missense_variant]
rs3747481	16	30666367	T	C	0.280109	-4.02716	5.64571e-05	-6.0762	1.23061e-09	0.897	1.13279e-07	LBD,PD		1		0.897	1.12963e-07	LBD,PD	1.12963e-07	17	PRR14	0	exonic	22.9	1f	PRR14[missense_variant,coding_sequence_variant]
rs35629860	16	30671532	A	G	0.269059	-3.8435	0.000121295	-5.801	6.59222e-09	0.901	7.03695e-07	LBD,PD		1		0.901	6.93383e-07	LBD,PD	6.93383e-07	17	FBRS	0	intronic	5.389	NA
rs67128646	16	30672097	C	A	0.269928	-3.94587	7.95141e-05	-5.82834	5.59815e-09	0.9	5.90495e-07	LBD,PD		1		0.9	5.82512e-07	LBD,PD	5.82512e-07	17	FBRS	0	intronic	11.97	4
rs8051050	16	30687909	G	A	0.281599	-3.97213	7.12351e-05	-6.25254	4.0384e-10	0.895	6.63615e-08	LBD,PD		1		0.895	6.64068e-08	LBD,PD	6.64068e-08	17	RNU6-416P	1185	intergenic	3.016	5
rs8055315	16	30688412	T	C	0.278868	-4.10198	4.09633e-05	-6.31475	2.70591e-10	0.992	3.06614e-08	LBD,AD,PD		1		0.992	3.0836e-08	LBD,AD,PD	3.0836e-08	17	RNU6-416P	1688	intergenic	1.533	7
rs8055661	16	30688584	T	C	0.278743	-4.07594	4.58313e-05	-6.27671	3.4582e-10	0.992	4.12967e-08	LBD,AD,PD		1		0.992	4.14521e-08	LBD,AD,PD	4.14521e-08	17	RNU6-416P	1860	intergenic	1.392	7
rs13338946	16	30700858	C	T	0.281475	-3.98826	6.65586e-05	-6.21145	5.24989e-10	0.993	6.5237e-08	LBD,AD,PD		1		0.993	6.52888e-08	LBD,AD,PD	6.52888e-08	17	RP11-146F11.1	8171	intergenic	4.12	6
rs7187359	16	30703155	A	G	0.28371	-4.19263	2.75747e-05	-6.079	1.20931e-09	0.993	1.56376e-07	LBD,AD,PD		1		0.993	1.55611e-07	LBD,AD,PD	1.55611e-07	17	RP11-146F11.1	5874	intergenic	2.705	1f
rs8058928	16	30704312	G	T	0.286193	-4.09408	4.23863e-05	-6.20479	5.47688e-10	0.993	6.81183e-08	LBD,AD,PD		1		0.993	6.81533e-08	LBD,AD,PD	6.81533e-08	17	RP11-146F11.1	4717	intergenic	5.336	6
rs6565197	16	30706477	C	T	0.284207	-4.24857	2.15126e-05	-6.07312	1.25452e-09	0.993	1.59826e-07	LBD,AD,PD		1		0.993	1.59022e-07	LBD,AD,PD	1.59022e-07	17	RP11-146F11.1	2552	intergenic	1.164	5
rs35969813	16	30714417	C	T	0.270176	-4.15707	3.22344e-05	-5.79444	6.85486e-09	0.994	6.09573e-07	LBD,AD,PD		1		0.994	6.01207e-07	LBD,AD,PD	6.01207e-07	17	SRCAP	0	intronic	3.519	NA
rs7197770	16	30715908	C	T	0.284579	-4.30171	1.6949e-05	-6.05469	1.40687e-09	0.993	1.79758e-07	LBD,AD,PD		1		0.993	1.78716e-07	LBD,AD,PD	1.78716e-07	17	SRCAP	0	intronic	1.163	7
rs8058578	16	30726248	T	C	0.278992	-4.27551	1.90699e-05	-6.06941	1.28381e-09	0.993	1.61644e-07	LBD,AD,PD		1		0.993	1.60818e-07	LBD,AD,PD	1.60818e-07	17	SRCAP	0	intronic	4.349	6
rs7204278	16	30730274	G	A	0.279364	-4.26457	2.00289e-05	-6.06355	1.33152e-09	0.993	1.56657e-07	LBD,AD,PD		1		0.993	1.55889e-07	LBD,AD,PD	1.55889e-07	17	SRCAP	0	intronic	5.339	7
rs4616297	16	30730679	A	G	0.278868	-4.22392	2.4009e-05	-6.05118	1.43789e-09	0.993	1.76319e-07	LBD,AD,PD		1		0.993	1.75319e-07	LBD,AD,PD	1.75319e-07	17	SRCAP	0	intronic	1.385	6
rs2289442	16	30739919	C	T	0.279488	-4.20159	2.65029e-05	-6.06948	1.28327e-09	0.993	1.48205e-07	LBD,AD,PD		1		0.993	1.47532e-07	LBD,AD,PD	1.47532e-07	17	SRCAP	0	intronic	7.962	6
rs9928572	16	30743522	C	T	0.284827	-4.18882	2.80411e-05	-6.039	1.55071e-09	0.993	1.72393e-07	LBD,AD,PD		1		0.993	1.71441e-07	LBD,AD,PD	1.71441e-07	17	SRCAP	0	intronic	6.505	6
rs7198250	16	30746822	A	C	0.279488	-4.29816	1.72227e-05	-6.09949	1.06407e-09	0.993	1.43293e-07	LBD,AD,PD		1		0.993	1.42674e-07	LBD,AD,PD	1.42674e-07	17	SRCAP	0	intronic	5.657	6
rs6565201	16	30747191	T	C	0.280233	-4.29809	1.72276e-05	-6.11279	9.79047e-10	0.993	1.21971e-07	LBD,AD,PD		1		0.993	1.21572e-07	LBD,AD,PD	1.21572e-07	17	SRCAP	0	intronic	0.142	7
rs11862859	16	30757274	A	G	0.279737	-4.31434	1.60087e-05	-6.27605	3.47293e-10	0.991	1.45328e-08	LBD,AD,PD		1		0.991	1.46857e-08	LBD,AD,PD	1.46857e-08	17	RP11-2C24.4	0	ncRNA_intronic	1.788	7
rs56656810	16	30788759	A	C	0.280109	-4.06137	4.87874e-05	-5.92049	3.20985e-09	0.898	3.4612e-07	LBD,PD		1		0.898	3.4264e-07	LBD,PD	3.4264e-07	17	RP11-2C24.6	1010	intergenic	0.055	2b
rs34480360	16	30798689	A	G	0.280109	-3.72854	0.000192596	-6.21327	5.18934e-10	0.993	2.24152e-08	LBD,AD,PD		1		0.993	2.25883e-08	LBD,AD,PD	2.25883e-08	17	ZNF629	165	upstream	6.817	NA
rs28853644	16	30801027	T	C	0.289546	-3.91302	9.11527e-05	-6.49662	8.21457e-11	0.992	3.98525e-09	LBD,AD,PD		1		0.992	4.0603e-09	LBD,AD,PD	4.0603e-09	17	ZNF629	2503	intergenic	4.216	7
rs62057223	16	30801987	G	T	0.397566	-3.42274	0.000619927	-5.91079	3.40477e-09	0.906	6.33734e-08	LBD,PD		1		0.906	6.34357e-08	LBD,PD	6.34357e-08	17	ZNF629	3463	intergenic	1.952	6
rs12447534	16	30804257	C	T	0.397318	-3.40153	0.000670131	-5.90576	3.5102e-09	0.906	7.39225e-08	LBD,PD		1		0.906	7.39211e-08	LBD,PD	7.39211e-08	17	ZNF629	5733	intergenic	3.914	7
rs8058961	16	30809063	A	G	0.28967	-3.92922	8.52144e-05	-6.53125	6.5222e-11	0.992	2.74945e-09	LBD,AD,PD		1		0.992	2.80773e-09	LBD,AD,PD	2.80773e-09	17	ZNF629	10539	intergenic	0.765	6
rs9921835	16	30811891	A	G	0.289049	-3.88128	0.000103905	-6.54182	6.07755e-11	0.992	2.34071e-09	LBD,AD,PD		1		0.992	2.39273e-09	LBD,AD,PD	2.39273e-09	17	ZNF629	13367	intergenic	5.533	6
rs4889489	16	30812962	A	G	0.396325	-3.36238	0.000772751	-5.89173	3.8217e-09	0.906	7.29488e-08	LBD,PD		1		0.906	7.29538e-08	LBD,PD	7.29538e-08	17	ZNF629	14438	intergenic	3.226	6
rs9933875	16	30815838	T	C	0.393097	-3.41143	0.000646258	-5.8964	3.7151e-09	0.906	8.5475e-08	LBD,PD		1		0.906	8.53927e-08	LBD,PD	8.53927e-08	17	RP11-2C24.5	16550	intergenic	2.306	7
rs62057232	16	30820866	C	T	0.410355	0.525385	0.599331	5.69416	1.23984e-08	1.007	2.88854e-07	LBD,AD,PD	1.007	2.86289e-07	LBD,AD,PD		1		2.86289e-07	17	RP11-2C24.5	11522	intergenic	1.201	6
rs13337900	16	30822409	A	G	0.395828	-3.33714	0.000846447	-5.90074	3.61869e-09	0.907	8.28237e-08	LBD,PD		1		0.907	8.27609e-08	LBD,PD	8.27609e-08	17	RP11-2C24.5	9979	intergenic	1.551	7
rs4889490	16	30823047	T	G	0.410107	0.545827	0.585106	5.72197	1.05299e-08	1.007	2.37104e-07	LBD,AD,PD	1.007	2.35303e-07	LBD,AD,PD		1		2.35303e-07	17	RP11-2C24.5	9341	intergenic	0.346	6
rs73524556	16	30823162	A	G	0.396076	-3.36035	0.000778397	-5.90755	3.47239e-09	0.906	7.54888e-08	LBD,PD		1		0.906	7.54772e-08	LBD,PD	7.54772e-08	17	RP11-2C24.5	9226	intergenic	0.199	5
rs8050330	16	30824970	T	C	0.392352	-3.31882	0.000904018	-5.82956	5.55736e-09	0.907	1.08979e-07	LBD,PD		1		0.907	1.08702e-07	LBD,PD	1.08702e-07	17	RP11-2C24.5	7418	intergenic	7.165	6
rs112282032	16	30826936	T	C	0.289173	-3.87753	0.000105524	-6.51412	7.31153e-11	0.992	2.98707e-09	LBD,AD,PD		1		0.992	3.04881e-09	LBD,AD,PD	3.04881e-09	17	RP11-2C24.5	5452	intergenic	0.444	7
rs72799316	16	30827205	G	A	0.392227	-3.34232	0.000830867	-5.8507	4.89514e-09	0.907	1.12618e-07	LBD,PD		1		0.907	1.12308e-07	LBD,PD	1.12308e-07	17	RP11-2C24.5	5183	intergenic	1.062	6
rs7192475	16	30828672	T	G	0.395332	-3.50082	0.0004638	-5.83837	5.27148e-09	0.906	8.12461e-08	LBD,PD		1		0.906	8.11947e-08	LBD,PD	8.11947e-08	17	RP11-2C24.5	3716	intergenic	4.856	6
rs80318951	16	30829668	T	C	0.392724	-3.58114	0.000342113	-5.83785	5.28797e-09	0.905	5.5095e-08	LBD,PD		1		0.905	5.51992e-08	LBD,PD	5.51992e-08	17	RP11-2C24.5	2720	intergenic	0.794	7
rs111400675	16	30829764	T	C	0.396697	-3.62503	0.000288941	-5.84694	5.00707e-09	0.905	5.72938e-08	LBD,PD		1		0.905	5.73876e-08	LBD,PD	5.73876e-08	17	RP11-2C24.5	2624	intergenic	0.863	7
rs9938088	16	30830004	A	G	0.396697	-3.59876	0.000319748	-5.83092	5.51217e-09	0.905	5.92632e-08	LBD,PD		1		0.905	5.93472e-08	LBD,PD	5.93472e-08	17	RP11-2C24.5	2384	intergenic	1.672	7
rs9319587	16	30833246	T	C	0.410231	0.693107	0.488286	5.72751	1.01914e-08	1.006	5.04633e-07	LBD,AD,PD	1.006	4.98325e-07	LBD,AD,PD		1		4.98325e-07	17	RP11-2C24.5	0	ncRNA_intronic	1.611	3a
rs8046001	16	30833321	T	C	0.393717	-3.6081	0.000308444	-5.79843	6.69387e-09	0.905	6.64959e-08	LBD,PD		1		0.905	6.65405e-08	LBD,PD	6.65405e-08	17	RP11-2C24.5	0	ncRNA_exonic	5.821	1f
rs9934249	16	30833912	G	A	0.397442	-3.66676	0.00024565	-5.84669	5.01441e-09	0.905	5.78719e-08	LBD,PD		1		0.905	5.79629e-08	LBD,PD	5.79629e-08	17	RP11-2C24.5	480	upstream	1.612	6
rs6565207	16	30835963	G	A	0.39707	-3.57346	0.00035228	-5.80815	6.31662e-09	0.904	4.17079e-08	LBD,PD		1		0.904	4.18622e-08	LBD,PD	4.18622e-08	17	RP11-2C24.5	2531	intergenic	0.163	7
rs12926237	16	30837596	C	T	0.399553	-3.7348	0.000187867	-6.03651	1.57487e-09	0.902	1.57922e-08	LBD,PD		1		0.902	1.59499e-08	LBD,PD	1.59499e-08	17	RP11-2C24.5	4164	intergenic	0.882	5
rs28421305	16	30838128	A	G	0.291656	-4.21793	2.46542e-05	-6.67477	2.47615e-11	0.992	2.25097e-09	LBD,AD,PD		1		0.992	2.30155e-09	LBD,AD,PD	2.30155e-09	17	RP11-2C24.5	4696	intergenic	0.843	7
rs7500719	16	30840877	A	G	0.291532	-4.17207	3.01835e-05	-6.63921	3.15364e-11	0.992	2.43213e-09	LBD,AD,PD		1		0.992	2.48559e-09	LBD,AD,PD	2.48559e-09	17	BCL7C	4069	intergenic	1.141	5
rs9932572	16	30841642	G	A	0.39558	-3.68292	0.000230581	-5.92936	3.04127e-09	0.903	2.70172e-08	LBD,PD		1		0.903	2.71932e-08	LBD,PD	2.71932e-08	17	BCL7C	3304	intergenic	2.71	4
rs11864054	16	30846134	G	A	0.408741	0.793594	0.427478	5.64268	1.6742e-08	1.006	1.64273e-06	LBD,AD,PD	1.006	1.60968e-06	LBD,AD,PD		1		1.60968e-06	17	BCL7C	0	UTR3	4.947	5
rs11150596	16	30850242	T	C	0.387137	-3.74707	0.000178903	-6.17836	6.47727e-10	0.899	5.83019e-09	LBD,PD		1		0.899	5.92579e-09	LBD,PD	5.92579e-09	17	BCL7C	0	intronic	0.064	1f
rs4889614	16	30862135	G	A	0.277378	-4.0786	4.53109e-05	-6.94791	3.70736e-12	0.991	1.53892e-10	LBD,AD,PD		1		0.991	1.59934e-10	LBD,AD,PD	1.59934e-10	17	BCL7C	0	intronic	1.043	6
rs2168834	16	30863847	T	C	0.276881	-4.04297	5.27776e-05	-6.93334	4.11023e-12	0.991	1.65927e-10	LBD,AD,PD		1		0.991	1.72364e-10	LBD,AD,PD	1.72364e-10	17	BCL7C	0	intronic	1.236	6
rs2125293	16	30863875	T	C	0.277005	-4.04984	5.1256e-05	-6.93553	4.04703e-12	0.991	1.68081e-10	LBD,AD,PD		1		0.991	1.74589e-10	LBD,AD,PD	1.74589e-10	17	BCL7C	0	intronic	1.376	6
rs4889536	16	30871755	G	T	0.276757	-4.0126	6.00569e-05	-6.96745	3.22742e-12	0.992	1.88414e-10	LBD,AD,PD		1		0.992	1.95576e-10	LBD,AD,PD	1.95576e-10	17	BCL7C	0	intronic	0.801	7
rs12931096	16	30874201	A	G	0.276633	-4.01861	5.8541e-05	-6.86747	6.5351e-12	0.992	4.91324e-10	LBD,AD,PD		1		0.992	5.07077e-10	LBD,AD,PD	5.07077e-10	17	BCL7C	0	intronic	3.301	7
rs4889627	16	30875217	T	C	0.394587	-3.68366	0.000229929	-6.46359	1.02245e-10	0.898	2.7572e-09	LBD,PD		1		0.898	2.8156e-09	LBD,PD	2.8156e-09	17	BCL7C	0	intronic	3.618	7
rs2335013	16	30877346	T	G	0.277999	-3.80424	0.000142241	-6.85016	7.37684e-12	0.992	4.47576e-10	LBD,AD,PD		1		0.992	4.62186e-10	LBD,AD,PD	4.62186e-10	17	BCL7C	0	intronic	0.166	7
rs4889630	16	30877544	T	C	0.206854	-3.38574	0.000709835	-6.02377	1.70401e-09	0.993	2.53808e-07	LBD,AD,PD		1		0.993	2.51768e-07	LBD,AD,PD	2.51768e-07	17	BCL7C	0	intronic	1.276	5
rs4889631	16	30877636	G	A	0.210827	-3.45069	0.000559146	-6.08339	1.17666e-09	0.992	1.23896e-07	LBD,AD,PD		1		0.992	1.23477e-07	LBD,AD,PD	1.23477e-07	17	BCL7C	0	intronic	2.78	5
rs2878304	16	30878366	C	T	0.278992	-3.88219	0.000103516	-7.21774	5.28588e-13	0.991	2.71396e-11	LBD,AD,PD		1		0.991	2.84915e-11	LBD,AD,PD	2.84915e-11	17	BCL7C	0	intronic	0.062	7
rs4889634	16	30878863	T	C	0.407251	1.28689	0.1981	6.12696	8.95751e-10	1.007	7.37657e-08	LBD,AD,PD	1.007	7.37653e-08	LBD,AD,PD		1		7.37653e-08	17	BCL7C	0	intronic	1.756	6
rs67264578	16	30879395	A	G	0.273156	-3.75031	0.000176609	-7.12361	1.05139e-12	0.991	9.41016e-11	LBD,AD,PD		1		0.991	9.80799e-11	LBD,AD,PD	9.80799e-11	17	BCL7C	0	intronic	2.376	4
rs897984	16	30886643	T	C	0.392476	-3.55381	0.000379713	-6.59248	4.32547e-11	0.897	1.33767e-09	LBD,PD		1		0.897	1.37214e-09	LBD,PD	1.37214e-09	17	BCL7C:MIR4519:MIR4519	1899-12-31	ncRNA_exonic	6.119	NA
rs67456613	16	30888295	A	G	0.275267	-3.8397	0.000123184	-6.99521	2.64862e-12	0.992	2.4375e-10	LBD,AD,PD		1		0.992	2.52628e-10	LBD,AD,PD	2.52628e-10	17	BCL7C:MIR4519:AC106782.20	1899-12-31	ncRNA_intronic	5.001	4
rs8050107	16	30893451	C	T	0.27117	-3.71043	0.000206899	-6.96303	3.33038e-12	0.992	4.00951e-10	LBD,AD,PD		1		0.992	4.14314e-10	LBD,AD,PD	4.14314e-10	17	BCL7C:MIR4519:AC106782.20	1899-12-31	ncRNA_intronic	1.413	6
rs72799330	16	30893555	A	C	0.271045	-3.68499	0.000228717	-6.99069	2.73543e-12	0.992	3.42904e-10	LBD,AD,PD		1		0.992	3.54667e-10	LBD,AD,PD	3.54667e-10	17	BCL7C:MIR4519:AC106782.20	1899-12-31	ncRNA_intronic	0.504	7
rs4889651	16	30895545	A	G	0.271294	-3.73045	0.000191151	-6.97258	3.11173e-12	0.992	3.6521e-10	LBD,AD,PD		1		0.992	3.77595e-10	LBD,AD,PD	3.77595e-10	17	BCL7C:MIR4519:AC106782.20	1899-12-31	ncRNA_intronic	2.486	6
rs4889653	16	30895713	C	T	0.271418	-3.74397	0.000181128	-6.95433	3.5423e-12	0.992	4.43528e-10	LBD,AD,PD		1		0.992	4.58031e-10	LBD,AD,PD	4.58031e-10	17	BCL7C:MIR4519:AC106782.20	1899-12-31	ncRNA_intronic	0.718	5
rs113448632	16	30898219	T	C	0.272287	-3.67337	0.000239381	-6.92603	4.32813e-12	0.992	6.35093e-10	LBD,AD,PD		1		0.992	6.54435e-10	LBD,AD,PD	6.54435e-10	17	BCL7C:MIR4519:AC106782.20	1899-12-31	ncRNA_intronic	0.585	7
rs80095680	16	30902353	G	A	0.273156	-3.91538	9.02657e-05	-7.18952	6.50217e-13	0.992	1.29847e-10	LBD,AD,PD		1		0.992	1.35081e-10	LBD,AD,PD	1.35081e-10	17	BCL7C:MIR4519:AC106782.20	1899-12-31	ncRNA_intronic	1.643	7
rs9933843	16	30903679	C	T	0.392848	-3.45528	0.000549737	-6.88803	5.65722e-12	0.893	2.48093e-10	LBD,PD		1		0.893	2.57101e-10	LBD,PD	2.57101e-10	17	BCL7C:MIR4519:AC106782.20	1899-12-31	ncRNA_intronic	2.824	6
rs1046276	16	30914626	T	C	0.349516	-2.69495	0.0070399	-7.20548	5.78395e-13	0.891	9.37548e-11	LBD,PD		1		0.891	9.77205e-11	LBD,PD	9.77205e-11	17	CTF1	0	UTR3	6.07	4
rs8046707	16	30916233	A	G	0.409486	1.19348	0.232644	6.71069	1.93708e-11	1.007	2.89305e-09	LBD,AD,PD	1.007	2.95344e-09	LBD,AD,PD		1		2.95344e-09	17	CTF2P	0	ncRNA_intronic	0.574	1f
rs7185007	16	30927509	T	C	0.239384	-2.71373	0.00665277	-7.50601	6.09584e-14	0.991	1.04948e-11	LBD,AD,PD		1		0.991	1.1077e-11	LBD,AD,PD	1.1077e-11	17	FBXL19-AS1	3130	intergenic	0.057	7
rs4889685	16	30929444	C	T	0.356096	-2.7479	0.00599776	-6.95545	3.51434e-12	0.894	3.84392e-10	LBD,PD		1		0.894	3.97305e-10	LBD,PD	3.97305e-10	17	FBXL19-AS1	1195	intergenic	1.97	6
rs9319588	16	30930983	C	T	0.36069	-2.99046	0.00278557	-7.33362	2.24017e-13	0.89	4.86791e-11	LBD,PD		1		0.89	5.09323e-11	LBD,PD	5.09323e-11	17	FBXL19-AS1	0	ncRNA_exonic	11.48	7
rs12930657	16	30931968	C	T	0.360566	-2.98074	0.00287543	-7.33826	2.16384e-13	0.89	4.76131e-11	LBD,PD		1		0.89	4.98234e-11	LBD,PD	4.98234e-11	17	FBXL19-AS1	0	ncRNA_exonic	9.019	6
rs3813020	16	30934075	G	A	0.360442	-2.94475	0.00323228	-7.33353	2.24166e-13	0.89	4.8476e-11	LBD,PD		1		0.89	5.07211e-11	LBD,PD	5.07211e-11	17	FBXL19-AS1	0	ncRNA_exonic	13.09	NA
rs35675346	16	30936081	A	G	0.241247	-2.72835	0.00636515	-7.44374	9.78777e-14	0.991	1.43108e-11	LBD,AD,PD		1		0.991	1.50784e-11	LBD,AD,PD	1.50784e-11	17	FBXL19	0	exonic	23.1	NA	FBXL19,FBXL19-AS1[intron_variant,coding_sequence_variant,missense_variant,upstream_transcript_variant,2KB_upstream_variant]
rs72799341	16	30936743	A	G	0.240998	-2.70975	0.00673342	-7.3945	1.41947e-13	0.991	2.51208e-11	LBD,AD,PD		1		0.991	2.63837e-11	LBD,AD,PD	2.63837e-11	17	FBXL19	0	intronic	11.32	5
rs8050588	16	30937799	A	G	0.361063	-2.96734	0.00300377	-7.35271	1.94235e-13	0.889	3.74874e-11	LBD,PD		1		0.889	3.92819e-11	LBD,PD	3.92819e-11	17	FBXL19	0	intronic	3.715	5
rs12930545	16	30938811	A	G	0.360815	-2.94931	0.00318472	-7.3235	2.41585e-13	0.89	4.30781e-11	LBD,PD		1		0.89	4.5104e-11	LBD,PD	4.5104e-11	17	FBXL19	0	intronic	8.979	4
rs10782001	16	30942625	G	A	0.361187	-2.96759	0.00300128	-7.29781	2.92483e-13	0.89	5.42716e-11	LBD,PD		1		0.89	5.67479e-11	LBD,PD	5.67479e-11	17	FBXL19	0	intronic	0.177	5
rs4889514	16	30943096	A	G	0.361187	-2.99494	0.00274494	-7.30263	2.82199e-13	0.89	5.01685e-11	LBD,PD		1		0.89	5.24815e-11	LBD,PD	5.24815e-11	17	FBXL19	0	intronic	0.489	6
rs34873012	16	30945861	T	C	0.361063	-2.97769	0.00290414	-7.30539	2.76461e-13	0.89	4.6097e-11	LBD,PD		1		0.89	4.8246e-11	LBD,PD	4.8246e-11	17	FBXL19	0	intronic	0.657	NA
rs35733741	16	30945887	A	G	0.430842	1.53663	0.124377	6.90038	5.18651e-12	1.007	2.73404e-09	LBD,AD,PD	1.007	2.7921e-09	LBD,AD,PD		1		2.7921e-09	17	FBXL19	0	intronic	2.022	NA
rs7200879	16	30947572	G	A	0.241371	-2.71455	0.00663661	-7.4306	1.08107e-13	0.991	1.83409e-11	LBD,AD,PD		1		0.991	1.92976e-11	LBD,AD,PD	1.92976e-11	17	FBXL19	0	intronic	0.084	1f
rs12917722	16	30948397	G	A	0.432208	1.47595	0.139962	6.9311	4.17589e-12	1.007	2.58932e-09	LBD,AD,PD	1.007	2.6452e-09	LBD,AD,PD		1		2.6452e-09	17	FBXL19	0	intronic	3.466	6
rs11640534	16	30949515	G	A	0.360939	-2.94994	0.00317834	-7.27928	3.35608e-13	0.89	6.00145e-11	LBD,PD		1		0.89	6.27162e-11	LBD,PD	6.27162e-11	17	FBXL19	0	intronic	1.59	6
rs7206511	16	30950352	G	A	0.360939	-2.9447	0.00323269	-7.29341	3.02214e-13	0.89	5.21984e-11	LBD,PD		1		0.89	5.45925e-11	LBD,PD	5.45925e-11	17	FBXL19	0	intronic	2.132	7
rs1458202	16	30953202	G	A	0.361559	-3.01193	0.00259595	-7.32374	2.41155e-13	0.889	4.06182e-11	LBD,PD		1		0.889	4.25428e-11	LBD,PD	4.25428e-11	17	FBXL19	0	intronic	6.59	4
rs4889599	16	30968589	C	T	0.368016	-2.9499	0.00317861	-7.22391	5.05149e-13	0.893	1.98158e-10	LBD,PD		1		0.893	2.05629e-10	LBD,PD	2.05629e-10	17	SETD1A	25	upstream:downstream	8.299	4
rs2305884	16	30970741	G	A	0.367892	-2.93898	0.00329276	-7.21338	5.45815e-13	0.893	2.01391e-10	LBD,PD		1		0.893	2.08963e-10	LBD,PD	2.08963e-10	17	SETD1A	0	intronic	6.689	NA
rs1870293	16	30970941	T	C	0.358828	-2.66655	0.00766302	-6.98505	2.84756e-12	0.895	4.62859e-10	LBD,PD		1		0.895	4.77872e-10	LBD,PD	4.77872e-10	17	SETD1A	0	intronic	5.569	NA
rs2054213	16	30971810	A	G	0.367892	-2.89191	0.00382908	-7.11907	1.08655e-12	0.895	3.96799e-10	LBD,PD		1		0.895	4.1005e-10	LBD,PD	4.1005e-10	17	SETD1A	0	intronic	1.171	5
rs11150601	16	30977799	G	A	0.367395	-2.88511	0.00391295	-7.18288	6.82575e-13	0.894	2.706e-10	LBD,PD		1		0.894	2.8028e-10	LBD,PD	2.8028e-10	17	SETD1A	0	intronic	7.918	2b
rs11640961	16	30979818	T	C	0.425255	1.43507	0.151296	6.83769	8.04778e-12	1.008	1.4724e-09	LBD,AD,PD	1.008	1.50945e-09	LBD,AD,PD		1		1.50945e-09	17	SETD1A	0	intronic	1.018	6
rs4502227	16	30980054	A	G	0.367643	-2.92314	0.00346514	-7.22638	4.96057e-13	0.894	2.65208e-10	LBD,PD		1		0.894	2.74728e-10	LBD,PD	2.74728e-10	17	SETD1A	0	intronic	0.252	NA
rs4889603	16	30982225	G	A	0.425751	1.43881	0.150219	7.01951	2.22654e-12	1.007	6.78987e-10	LBD,AD,PD	1.007	6.99382e-10	LBD,AD,PD		1		6.99382e-10	17	SETD1A	0	intronic	0.156	1f
rs28360557	16	30983260	A	C	0.367892	-2.92065	0.00349288	-7.12094	1.07192e-12	0.894	3.29929e-10	LBD,PD		1		0.894	3.41326e-10	LBD,PD	3.41326e-10	17	SETD1A	0	intronic	1.804	NA
rs7204459	16	30984212	G	A	0.366526	-3.02682	0.00247136	-7.04878	1.80493e-12	0.895	4.17945e-10	LBD,PD		1		0.895	4.31767e-10	LBD,PD	4.31767e-10	17	SETD1A	0	intronic	3.438	3a
rs4889604	16	30985994	G	T	0.366278	-3.04847	0.00230022	-7.05694	1.70211e-12	0.894	4.19598e-10	LBD,PD		1		0.894	4.33464e-10	LBD,PD	4.33464e-10	17	SETD1A	0	intronic	0.193	2b
rs4889525	16	30989858	T	C	0.367892	-2.93394	0.00334697	-7.05113	1.77468e-12	0.896	6.12591e-10	LBD,PD		1		0.896	6.31386e-10	LBD,PD	6.31386e-10	17	SETD1A	0	intronic	0.71	5
rs11076	16	30995528	A	G	0.363049	-2.94784	0.00320011	-7.12087	1.07251e-12	0.888	1.15755e-10	LBD,PD		1		0.888	1.20501e-10	LBD,PD	1.20501e-10	17	SETD1A	0	UTR3	0.394	NA
rs2305880	16	30999462	T	C	0.367395	-2.86306	0.00419588	-6.95986	3.40612e-12	0.897	1.10653e-09	LBD,PD		1		0.897	1.13637e-09	LBD,PD	1.13637e-09	17	HSD3B7	0	exonic	17.74	NA	HSD3B7[3_prime_UTR_variant,coding_sequence_variant,synonymous_variant]
rs13708	16	31000809	G	A	0.367768	-2.86496	0.00417061	-6.93156	4.16232e-12	0.897	1.35852e-09	LBD,PD		1		0.897	1.39339e-09	LBD,PD	1.39339e-09	17	STX1B	0	UTR3	18	NA
rs8062719	16	31002664	A	G	0.356096	-2.42472	0.0153209	-6.44669	1.14323e-10	0.903	1.07344e-08	LBD,PD		1		0.903	1.08683e-08	LBD,PD	1.08683e-08	17	STX1B	0	UTR3	2.6	5
rs34454770	16	31005567	C	T	0.356593	-2.53167	0.0113524	-6.32484	2.53494e-10	0.905	3.19951e-08	LBD,PD		1		0.905	3.21685e-08	LBD,PD	3.21685e-08	17	STX1B	0	intronic	5.233	NA
rs2199036	16	31006972	T	C	0.366153	-2.70591	0.006812	-6.41352	1.42194e-10	0.906	3.92328e-08	LBD,PD		1		0.906	3.93935e-08	LBD,PD	3.93935e-08	17	STX1B	0	intronic	0.585	7
rs7203999	16	31017554	T	C	0.370623	-2.50894	0.0121099	-6.39134	1.64433e-10	0.993	3.57529e-08	LBD,AD,PD		1		0.993	3.59208e-08	LBD,AD,PD	3.59208e-08	17	STX1B	0	intronic	5.781	5
rs7184567	16	31021078	T	C	0.366029	-2.65571	0.00791403	-6.29984	2.97957e-10	0.994	6.73359e-08	LBD,AD,PD		1		0.994	6.73755e-08	LBD,AD,PD	6.73755e-08	17	STX1B	0	intronic	12.78	5
rs72800847	16	31022639	A	G	0.356469	-2.24328	0.0248791	-6.07912	1.20844e-09	0.994	2.45704e-07	LBD,AD,PD		1		0.994	2.43781e-07	LBD,AD,PD	2.43781e-07	17	STX1B	689	upstream	1.676	2b
rs4889609	16	31026427	G	A	0.365905	-2.48747	0.0128651	-6.21574	5.1083e-10	0.994	7.59879e-08	LBD,AD,PD		1		0.994	7.59729e-08	LBD,AD,PD	7.59729e-08	17	STX1B	4477	intergenic	1.1	6
rs4889526	16	31030344	A	C	0.364415	-2.4778	0.0132195	-6.2327	4.58475e-10	0.993	5.93616e-08	LBD,AD,PD		1		0.993	5.94451e-08	LBD,AD,PD	5.94451e-08	17	STX1B	8394	intergenic	8.868	7
rs35961830	16	31032317	C	T	0.365905	-2.50326	0.0123051	-6.45289	1.09735e-10	0.991	1.39348e-09	LBD,AD,PD		1		0.991	1.42903e-09	LBD,AD,PD	1.42903e-09	17	STX1B	10367	intergenic	0.204	NA
rs57576577	16	31036367	A	G	0.365408	-2.49252	0.0126837	-6.01961	1.74841e-09	0.994	1.59733e-07	LBD,AD,PD		1		0.994	1.5893e-07	LBD,AD,PD	1.5893e-07	17	STX4	7842	intergenic	1.057	6
rs9673641	16	31039376	A	G	0.365657	-2.50315	0.0123088	-6.106	1.02161e-09	0.994	1.04763e-07	LBD,AD,PD		1		0.994	1.04524e-07	LBD,AD,PD	1.04524e-07	17	STX4	4833	intergenic	0.417	6
rs7500176	16	31041137	A	G	0.358083	-2.27056	0.0231736	-5.94652	2.73908e-09	0.994	4.00661e-07	LBD,AD,PD		1		0.994	3.96252e-07	LBD,AD,PD	3.96252e-07	17	STX4	3072	intergenic	4.008	7
rs58726213	16	31044683	G	A	0.367147	-2.54631	0.0108872	-6.18679	6.14034e-10	0.994	9.81974e-08	LBD,AD,PD		1		0.994	9.80144e-08	LBD,AD,PD	9.80144e-08	17	STX4	0	intronic	21.6	4
rs55979739	16	31049155	G	A	0.361435	-2.49284	0.0126724	-6.18496	6.21164e-10	0.994	1.24823e-07	LBD,AD,PD		1		0.994	1.24395e-07	LBD,AD,PD	1.24395e-07	17	STX4	0	intronic	3.853	5
rs56284083	16	31052895	A	G	0.367023	-2.66771	0.00763722	-6.23749	4.44655e-10	0.994	7.29259e-08	LBD,AD,PD		1		0.994	7.2931e-08	LBD,AD,PD	7.2931e-08	17	STX4	0	intergenic	9.441	7
rs1108431	16	31054607	T	C	0.361311	-2.5026	0.0123291	-6.16398	7.09385e-10	0.994	1.33991e-07	LBD,AD,PD		1		0.994	1.33471e-07	LBD,AD,PD	1.33471e-07	17	RP11-196G11.2	0	ncRNA_intronic	4.909	NA
rs35468353	16	31056433	G	A	0.367519	-2.68899	0.00716701	-6.27279	3.54624e-10	0.994	5.48593e-08	LBD,AD,PD		1		0.994	5.49646e-08	LBD,AD,PD	5.49646e-08	17	RP11-196G11.2	0	ncRNA_intronic	2.069	NA
rs11862744	16	31057800	A	G	0.367768	-2.70206	0.0068913	-6.27296	3.54242e-10	0.994	5.36837e-08	LBD,AD,PD		1		0.994	5.37943e-08	LBD,AD,PD	5.37943e-08	17	RP11-196G11.2	0	ncRNA_intronic	0.103	6
rs17839567	16	31057945	G	A	0.367768	-2.70206	0.0068913	-6.2694	3.62442e-10	0.994	5.56956e-08	LBD,AD,PD		1		0.994	5.5797e-08	LBD,AD,PD	5.5797e-08	17	RP11-196G11.2	0	ncRNA_intronic	3.183	6
rs11640957	16	31060363	T	C	0.368885	-2.40001	0.016394	-5.99841	1.99254e-09	0.994	2.29962e-07	LBD,AD,PD		1		0.994	2.28261e-07	LBD,AD,PD	2.28261e-07	17	RP11-196G11.2	0	ncRNA_intronic	0.147	7
rs57434408	16	31066380	A	C	0.366153	-2.28223	0.0224754	-6.00542	1.90838e-09	0.993	1.64854e-07	LBD,AD,PD		1		0.993	1.63991e-07	LBD,AD,PD	1.63991e-07	17	RP11-196G11.2	5178	intergenic	0.494	7
rs8061047	16	31068960	C	T	0.369754	-2.49033	0.0127627	-5.95277	2.63638e-09	0.994	2.64883e-07	LBD,AD,PD		1		0.994	2.6268e-07	LBD,AD,PD	2.6268e-07	17	ZNF668	3203	intergenic	1.849	5
rs11647284	16	31077335	A	G	0.367395	-2.21144	0.0270048	-5.94832	2.70902e-09	0.994	2.28842e-07	LBD,AD,PD		1		0.994	2.27156e-07	LBD,AD,PD	2.27156e-07	17	ZNF668:AC135050.5	1899-12-31	ncRNA_intronic	0.073	5
rs28814987	16	31081460	T	C	0.369754	-2.37292	0.0176484	-6.0411	1.53067e-09	0.994	1.3861e-07	LBD,AD,PD		1		0.994	1.38041e-07	LBD,AD,PD	1.38041e-07	17	ZNF668	0	intronic	5.221	6
rs9796794	16	31081585	G	A	0.408617	0.891552	0.372626	5.96456	2.45291e-09	1.007	6.33191e-08	LBD,AD,PD	1.007	6.33816e-08	LBD,AD,PD		1		6.33816e-08	17	ZNF668	0	intronic	1.922	7
rs11642192	16	31082025	C	T	0.376211	-2.55584	0.010593	-6.13992	8.25638e-10	0.993	5.86937e-08	LBD,AD,PD		1		0.993	5.87806e-08	LBD,AD,PD	5.87806e-08	17	ZNF668	0	intronic	3.222	6
rs7197717	16	31083075	C	A	0.376211	-2.5399	0.0110881	-6.14467	8.01314e-10	0.993	5.34895e-08	LBD,AD,PD		1		0.993	5.36009e-08	LBD,AD,PD	5.36009e-08	17	ZNF668	0	intronic	4.234	5
rs6565217	16	31083324	A	G	0.376211	-2.5399	0.0110881	-6.12306	9.17974e-10	0.993	6.09606e-08	LBD,AD,PD		1		0.993	6.10359e-08	LBD,AD,PD	6.10359e-08	17	ZNF668	0	intronic	0.388	1a
rs3751855	16	31091209	C	T	0.376583	-2.55555	0.0106023	-6.14018	8.24269e-10	0.993	4.86879e-08	LBD,AD,PD		1		0.993	4.8819e-08	LBD,AD,PD	4.8819e-08	17	ZNF646	0	exonic	0.02	NA	ZNF646[coding_sequence_variant,non_coding_transcript_variant,synonymous_variant]
rs750952	16	31093954	T	C	0.370251	-2.38358	0.0171455	-6.05404	1.4126e-09	0.993	1.05722e-07	LBD,AD,PD		1		0.993	1.05475e-07	LBD,AD,PD	1.05475e-07	17	ZNF646	0	UTR3	3.843	5
rs11865038	16	31095171	T	C	0.376583	-2.5695	0.0101843	-6.17663	6.54846e-10	0.993	3.58643e-08	LBD,AD,PD		1		0.993	3.60321e-08	LBD,AD,PD	3.60321e-08	17	ZNF646:PRSS53:RP11-196G11.1	1899-12-31	UTR3	0.166	4
rs4468641	16	31096876	C	A	0.376707	-2.56757	0.0102413	-6.15517	7.49952e-10	0.993	4.76056e-08	LBD,AD,PD		1		0.993	4.77408e-08	LBD,AD,PD	4.77408e-08	17	PRSS53:RP11-196G11.1	1899-12-31	intronic	14.35	5
rs73530203	16	31099859	A	G	0.367768	-2.27473	0.022922	-5.90108	3.61121e-09	0.994	2.13672e-07	LBD,AD,PD		1		0.994	2.12193e-07	LBD,AD,PD	2.12193e-07	17	PRSS53:RP11-196G11.1	1899-12-31	intronic	0.456	3a
rs889555	16	31122571	T	C	0.278247	-2.54587	0.0109007	-6.54574	5.92034e-11	0.988	1.21536e-11	LBD,AD,PD		1		0.988	1.28173e-11	LBD,AD,PD	1.28173e-11	17	BCKDK	0	intronic	0.361	6
rs11865499	16	31132250	G	A	0.282717	-2.64137	0.00825696	-6.35001	2.15306e-10	0.991	3.48981e-10	LBD,AD,PD		1		0.991	3.60914e-10	LBD,AD,PD	3.60914e-10	17	KAT8	0	intronic	4.226	1f
rs59735493	16	31133100	A	G	0.282717	-2.68183	0.00732177	-6.39078	1.65041e-10	0.991	2.47385e-10	LBD,AD,PD		1		0.991	2.56373e-10	LBD,AD,PD	2.56373e-10	17	KAT8	0	intronic	1.143	7
rs1549299	16	31154146	G	A	0.293395	-3.12682	0.00176704	-6.22058	4.95327e-10	0.991	1.21522e-09	LBD,AD,PD		1		0.991	1.24727e-09	LBD,AD,PD	1.24727e-09	17	PRSS36	0	exonic	14.24	NA	PRSS36[missense_variant,coding_sequence_variant,non_coding_transcript_variant,synonymous_variant]
rs78924645	16	31154358	A	G	0.279364	-2.98996	0.00279023	-5.87022	4.35226e-09	0.991	8.27817e-09	LBD,AD,PD		1		0.991	8.39528e-09	LBD,AD,PD	8.39528e-09	17	PRSS36	0	intronic	6.719	2b
rs55667375	16	31155458	T	C	0.280358	-3.01049	0.00260819	-5.78285	7.34474e-09	0.992	1.86112e-08	LBD,AD,PD		1		0.992	1.87773e-08	LBD,AD,PD	1.87773e-08	17	PRSS36	0	intronic	0.823	5
rs6502490	17	16014865	A	G	0.407003	2.04044	0.0412998	5.47172	4.45682e-08	1.095	6.19165e-08	LBD,PD	1.095	6.19867e-08	LBD,PD		1		6.19867e-08	18	NCOR1	0	intronic	0.318	6
rs62064595	17	43460374	G	A	0.15781	-0.410531	0.681423	-6.53566	6.33283e-11	0.832	5.45655e-10	PD		1		0.832	5.62791e-10	PD	5.62791e-10	19	ARHGAP27	10900	intergenic	1.373	6
rs61572747	17	43460891	G	A	0.285945	-0.770629	0.440921	-5.46725	4.5707e-08	0.895	3.42447e-08	LBD,PD		1		0.895	3.44151e-08	LBD,PD	3.44151e-08	19	ARHGAP27	10383	intergenic	2.426	5
rs79724577	17	43463493	C	A	0.195431	-0.878035	0.379927	-8.47588	2.3331e-17	0.8	3.85572e-15	PD		1		0.8	4.23925e-15	PD	4.23925e-15	19	ARHGAP27	7781	intergenic	7.034	5
rs2028078	17	43475929	A	G	0.197542	-1.14512	0.252163	-8.71809	2.82935e-18	0.837	4.22428e-16	LBD,PD		1		0.837	4.69226e-16	LBD,PD	4.69226e-16	19	ARHGAP27	0	intronic	3.261	7
rs56220387	17	43476807	G	A	0.194934	-1.18274	0.236917	-8.72593	2.63996e-18	0.836	3.2844e-16	LBD,PD		1		0.836	3.6524e-16	LBD,PD	3.6524e-16	19	ARHGAP27	0	intronic	1.44	6
rs36078910	17	43487217	A	G	0.198535	-1.04054	0.298091	-8.68305	3.85294e-18	0.836	1.84048e-15	LBD,PD		1		0.836	2.0306e-15	LBD,PD	2.0306e-15	19	ARHGAP27	0	intronic	3.725	4
rs35327136	17	43487574	A	C	0.196052	-1.24431	0.213384	-8.64534	5.36476e-18	0.839	1.42417e-15	LBD,PD		1		0.839	1.57316e-15	LBD,PD	1.57316e-15	19	ARHGAP27	0	intronic	6.242	2b
rs62064643	17	43490853	A	G	0.1963	-1.1217	0.261992	-8.64997	5.15137e-18	0.835	1.90509e-15	LBD,PD		1		0.835	2.10155e-15	LBD,PD	2.10155e-15	19	ARHGAP27	0	intronic	1.202	4
rs12947718	17	43493101	A	G	0.199032	-1.10979	0.267088	-8.68987	3.6284e-18	0.835	1.48431e-15	LBD,PD		1		0.835	1.63928e-15	LBD,PD	1.63928e-15	19	ARHGAP27	0	intronic	0.362	1f
rs12946723	17	43496828	T	C	0.199156	-1.13509	0.256337	-8.51701	1.63718e-17	0.834	1.18532e-15	LBD,PD		1		0.834	1.31044e-15	LBD,PD	1.31044e-15	19	ARHGAP27	0	intronic	0.285	6
rs62064645	17	43500477	A	G	0.196176	-1.10492	0.269198	-8.64752	5.26293e-18	0.835	1.74511e-15	LBD,PD		1		0.835	1.92585e-15	LBD,PD	1.92585e-15	19	ARHGAP27	0	intronic	0.956	7
rs35626715	17	43502241	C	T	0.199156	-1.12582	0.260246	-8.36618	5.95159e-17	0.835	1.57612e-15	LBD,PD		1		0.835	1.74019e-15	LBD,PD	1.74019e-15	19	ARHGAP27	0	intronic	12.37	5
rs76344126	17	43503284	A	G	0.195927	-1.11245	0.265944	-8.67539	4.12133e-18	0.835	2.76599e-15	LBD,PD		1		0.835	3.0459e-15	LBD,PD	3.0459e-15	19	ARHGAP27	0	intronic	4.063	4
rs12949256	17	43507297	T	C	0.196176	-1.08139	0.279523	-8.38758	4.96252e-17	0.835	2.18236e-15	LBD,PD		1		0.835	2.40588e-15	LBD,PD	2.40588e-15	19	ARHGAP27	0	exonic	14.99	4	ARHGAP27[genic_upstream_transcript_variant,missense_variant,coding_sequence_variant,non_coding_transcript_variant]
rs7220206	17	43507403	A	G	0.196176	-1.08139	0.279523	-8.46924	2.47007e-17	0.835	2.11919e-15	LBD,PD		1		0.835	2.33656e-15	LBD,PD	2.33656e-15	19	ARHGAP27	0	exonic	5.617	2b	ARHGAP27[synonymous_variant,genic_upstream_transcript_variant,non_coding_transcript_variant,coding_sequence_variant]
rs7222444	17	43507649	G	A	0.196176	-1.11259	0.265882	-8.61182	7.19118e-18	0.835	2.45954e-15	LBD,PD		1		0.835	2.70993e-15	LBD,PD	2.70993e-15	19	ARHGAP27	0	UTR5	18.95	4
rs12939187	17	43508223	T	G	0.196052	-1.08686	0.277102	-8.60009	7.96538e-18	0.835	2.57667e-15	LBD,PD		1		0.835	2.83836e-15	LBD,PD	2.83836e-15	19	ARHGAP27	0	intronic	6.965	4
rs34018943	17	43508303	G	A	0.196176	-1.11747	0.263795	-8.61911	6.74763e-18	0.835	2.29901e-15	LBD,PD		1		0.835	2.53386e-15	LBD,PD	2.53386e-15	19	ARHGAP27	0	intronic	8.007	4
rs34104358	17	43508616	T	G	0.196176	-1.10853	0.26763	-8.6114	7.21738e-18	0.835	2.40608e-15	LBD,PD		1		0.835	2.65131e-15	LBD,PD	2.65131e-15	19	ARHGAP27	0	intronic	6.331	2b
rs34465449	17	43511435	A	C	0.196176	-1.08139	0.279523	-8.59593	8.25906e-18	0.835	2.84113e-15	LBD,PD		1		0.835	3.12825e-15	LBD,PD	3.12825e-15	19	ARHGAP27	0	intronic	1.001	7
rs12946900	17	43512206	G	A	0.1963	-1.10018	0.271254	-8.60478	7.6461e-18	0.835	2.8279e-15	LBD,PD		1		0.835	3.11375e-15	LBD,PD	3.11375e-15	19	ARHGAP27	418	upstream	2.186	2c
rs11012	17	43513441	T	C	0.1963	-1.1058	0.268815	-8.61649	6.90365e-18	0.835	2.48993e-15	LBD,PD		1		0.835	2.74326e-15	LBD,PD	2.74326e-15	19	PLEKHM1	0	UTR3	0.233	NA
rs62064654	17	43513896	T	C	0.196176	-1.10492	0.269198	-8.62008	6.69101e-18	0.835	2.49389e-15	LBD,PD		1		0.835	2.7476e-15	LBD,PD	2.7476e-15	19	PLEKHM1	0	UTR3	1.31	5
rs62064655	17	43514954	A	G	0.196176	-1.08139	0.279523	-8.59916	8.03013e-18	0.836	3.10157e-15	LBD,PD		1		0.836	3.4136e-15	LBD,PD	3.4136e-15	19	PLEKHM1	0	UTR3	7.13	5
rs36114997	17	43515885	G	A	0.196176	-1.08139	0.279523	-8.6001	7.96433e-18	0.836	3.10157e-15	LBD,PD		1		0.836	3.4136e-15	LBD,PD	3.4136e-15	19	PLEKHM1	0	intronic	1.67	7
rs17631303	17	43516402	G	A	0.196176	-1.10492	0.269198	-8.63342	5.95456e-18	0.835	2.49389e-15	LBD,PD		1		0.835	2.7476e-15	LBD,PD	2.7476e-15	19	PLEKHM1	0	intronic	10.76	1d
rs35489312	17	43517252	C	T	0.1963	-1.09005	0.275689	-8.61128	7.22462e-18	0.835	2.88012e-15	LBD,PD		1		0.835	3.17097e-15	LBD,PD	3.17097e-15	19	PLEKHM1	0	intronic	3.279	5
rs62065374	17	43520272	A	G	0.196176	-1.10554	0.268926	-8.64299	5.47613e-18	0.835	2.15117e-15	LBD,PD		1		0.835	2.37166e-15	LBD,PD	2.37166e-15	19	PLEKHM1	0	intronic	5.477	5
rs62065377	17	43521193	G	A	0.1963	-1.09005	0.275689	-8.44931	2.93035e-17	0.835	2.63802e-15	LBD,PD		1		0.835	2.90563e-15	LBD,PD	2.90563e-15	19	PLEKHM1	0	intronic	6.387	5
rs62065378	17	43522361	C	T	0.195479	-1.05088	0.293314	-8.55719	1.15654e-17	0.836	3.47381e-15	LBD,PD		1		0.836	3.82124e-15	LBD,PD	3.82124e-15	19	PLEKHM1	0	intronic	1.236	7
rs113575082	17	43524526	T	C	0.1963	-1.11357	0.265461	-8.57416	9.9811e-18	0.835	2.92672e-15	LBD,PD		1		0.835	3.22204e-15	LBD,PD	3.22204e-15	19	PLEKHM1	0	intronic	6.179	5
rs71373572	17	43525022	A	G	0.196176	-1.07359	0.283005	-8.57495	9.91284e-18	0.835	2.71763e-15	LBD,PD		1		0.835	2.9929e-15	LBD,PD	2.9929e-15	19	PLEKHM1	0	intronic	0.472	5
rs62065379	17	43525365	T	C	0.196176	-1.09761	0.272374	-8.57502	9.90714e-18	0.835	2.92541e-15	LBD,PD		1		0.835	3.22061e-15	LBD,PD	3.22061e-15	19	PLEKHM1	0	intronic	0.303	7
rs2077606	17	43529293	A	G	0.1963	-1.09005	0.275689	-8.56144	1.1147e-17	0.835	2.97313e-15	LBD,PD		1		0.835	3.27289e-15	LBD,PD	3.27289e-15	19	PLEKHM1	0	intronic	10.41	1f
rs2960000	17	43534353	C	T	0.199032	-1.11038	0.266838	-8.60699	7.5007e-18	0.835	2.00292e-15	LBD,PD		1		0.835	2.20895e-15	LBD,PD	2.20895e-15	19	PLEKHM1:AC091132.1	1899-12-31	ncRNA_intronic	7.751	NA
rs62065385	17	43534694	T	C	0.1963	-1.11357	0.265461	-8.56831	1.05014e-17	0.835	2.61087e-15	LBD,PD		1		0.835	2.87586e-15	LBD,PD	2.87586e-15	19	PLEKHM1:AC091132.1	1899-12-31	ncRNA_intronic	2.772	6
rs55703888	17	43536408	T	C	0.1963	-1.10713	0.26824	-8.56376	1.09241e-17	0.835	3.05585e-15	LBD,PD		1		0.835	3.36352e-15	LBD,PD	3.36352e-15	19	PLEKHM1:AC091132.1	1899-12-31	ncRNA_intronic	0.135	6
rs56005713	17	43536743	T	C	0.1963	-1.09005	0.275689	-8.55571	1.17146e-17	0.835	3.06099e-15	LBD,PD		1		0.835	3.36915e-15	LBD,PD	3.36915e-15	19	PLEKHM1:AC091132.1	1899-12-31	ncRNA_intronic	0.843	6
rs111423688	17	43538523	A	G	0.196052	-1.12111	0.262239	-8.58484	9.09612e-18	0.834	2.42939e-15	LBD,PD		1		0.834	2.67686e-15	LBD,PD	2.67686e-15	19	PLEKHM1:AC091132.1	1899-12-31	ncRNA_intronic	1.512	7
rs62065389	17	43538807	G	T	0.1963	-1.14946	0.250366	-8.5781	9.64563e-18	0.834	2.51935e-15	LBD,PD		1		0.834	2.77552e-15	LBD,PD	2.77552e-15	19	PLEKHM1:AC091132.1	1899-12-31	ncRNA_intronic	5.457	5
rs2139890	17	43541627	A	C	0.1963	-1.09005	0.275689	-8.5559	1.16952e-17	0.835	3.43875e-15	LBD,PD		1		0.835	3.78285e-15	LBD,PD	3.78285e-15	19	PLEKHM1	0	intronic	0.807	7
rs3946526	17	43541656	T	C	0.1963	-1.11357	0.265461	-8.57123	1.02388e-17	0.835	3.02058e-15	LBD,PD		1		0.835	3.32488e-15	LBD,PD	3.32488e-15	19	PLEKHM1	0	intronic	0.887	6
rs55663797	17	43544379	A	G	0.197293	-1.18758	0.235003	-8.66275	4.60501e-18	0.832	1.09516e-15	LBD,PD		1		0.832	1.2112e-15	LBD,PD	1.2112e-15	19	PLEKHM1	0	intronic	0.166	5
rs1879581	17	43545893	C	T	0.197169	-1.16543	0.243846	-8.68153	3.90495e-18	0.833	1.06879e-15	LBD,PD		1		0.833	1.18217e-15	LBD,PD	1.18217e-15	19	PLEKHM1	0	exonic	3.875	4	PLEKHM1[intron_variant,non_coding_transcript_variant,coding_sequence_variant,genic_upstream_transcript_variant,synonymous_variant]
rs55671319	17	43548424	G	A	0.197293	-1.18758	0.235003	-8.69224	3.55367e-18	0.833	9.96281e-16	LBD,PD		1		0.833	1.10233e-15	LBD,PD	1.10233e-15	19	PLEKHM1	0	intronic	8.633	7
rs55652155	17	43548481	G	A	0.197293	-1.18758	0.235003	-8.6942	3.49295e-18	0.833	1.05722e-15	LBD,PD		1		0.833	1.16944e-15	LBD,PD	1.16944e-15	19	PLEKHM1	0	intronic	5.514	6
rs17631676	17	43549526	G	A	0.197169	-1.18467	0.236153	-8.66434	4.54135e-18	0.833	1.19669e-15	LBD,PD		1		0.833	1.32296e-15	LBD,PD	1.32296e-15	19	PLEKHM1	0	intronic	0.51	6
rs149366495	17	43549608	A	G	0.197169	-1.17112	0.241552	-8.68063	3.9359e-18	0.833	1.08956e-15	LBD,PD		1		0.833	1.20504e-15	LBD,PD	1.20504e-15	19	PLEKHM1	0	intronic	11.28	4
rs2090847	17	43550107	G	A	0.197293	-1.18758	0.235003	-8.68084	3.92845e-18	0.833	1.19034e-15	LBD,PD		1		0.833	1.31596e-15	LBD,PD	1.31596e-15	19	PLEKHM1	0	intronic	2.169	5
rs55746869	17	43551083	T	C	0.196797	-1.19535	0.231951	-8.68454	3.80287e-18	0.833	1.25146e-15	LBD,PD		1		0.833	1.38321e-15	LBD,PD	1.38321e-15	19	PLEKHM1	0	intronic	2.21	7
rs62065404	17	43551613	T	C	0.197542	-1.25768	0.208506	-8.68758	3.70227e-18	0.832	1.11671e-15	LBD,PD		1		0.832	1.23493e-15	LBD,PD	1.23493e-15	19	PLEKHM1	0	intronic	5.254	7
rs56192752	17	43555253	G	A	0.197293	-1.22879	0.219146	-8.67032	4.30922e-18	0.832	1.08321e-15	LBD,PD		1		0.832	1.19805e-15	LBD,PD	1.19805e-15	19	PLEKHM1	0	UTR3	5.088	5
rs62065436	17	43556652	A	G	0.197169	-1.21812	0.223177	-8.68808	3.68611e-18	0.832	1.10457e-15	LBD,PD		1		0.832	1.22156e-15	LBD,PD	1.22156e-15	19	PLEKHM1	0	intronic	0.126	6
rs55643511	17	43556982	A	G	0.197293	-1.22879	0.219146	-8.68131	3.91222e-18	0.832	1.14889e-15	LBD,PD		1		0.832	1.27035e-15	LBD,PD	1.27035e-15	19	PLEKHM1	0	intronic	1.721	7
rs62065437	17	43557612	A	G	0.197169	-1.22589	0.220239	-8.68257	3.86939e-18	0.832	1.18948e-15	LBD,PD		1		0.832	1.31502e-15	LBD,PD	1.31502e-15	19	PLEKHM1	0	intronic	2.232	7
rs62065438	17	43558092	T	C	0.197293	-1.22879	0.219146	-8.67945	3.977e-18	0.832	9.9156e-16	LBD,PD		1		0.832	1.09713e-15	LBD,PD	1.09713e-15	19	PLEKHM1	0	intronic	4.508	7
rs62065442	17	43563894	C	T	0.197542	-1.2323	0.217834	-8.63114	6.07431e-18	0.832	1.62973e-15	LBD,PD		1		0.832	1.7991e-15	LBD,PD	1.7991e-15	19	PLEKHM1	0	intronic	0.248	5
rs1879585	17	43567175	G	T	0.197169	-1.23654	0.216257	-8.70801	3.09244e-18	0.831	9.0009e-16	LBD,PD		1		0.831	9.96363e-16	LBD,PD	9.96363e-16	19	PLEKHM1	0	intronic	2.743	5
rs56328224	17	43572419	T	C	0.233797	-1.97715	0.0480253	-9.65974	4.47017e-22	0.822	1.17919e-18	LBD,PD		1		0.822	1.34305e-18	LBD,PD	1.34305e-18	19	PLEKHM1	4303	intergenic	4.081	7
rs62065453	17	43573419	T	C	0.233424	-1.88512	0.0594146	-9.72376	2.3879e-22	0.821	6.97653e-19	LBD,PD		1		0.821	7.9627e-19	LBD,PD	7.9627e-19	19	LRRC37A4P	5265	intergenic	4.627	6
rs611351	17	43692935	G	A	0.232804	-1.97414	0.0483645	-9.80663	1.05431e-22	0.82	7.10344e-19	LBD,PD		1		0.82	8.10696e-19	LBD,PD	8.10696e-19	19	CRHR1-IT1	4758	intergenic	7.14	NA
rs383241	17	43705356	A	G	0.232679	-1.97241	0.0485625	-10.08	6.77273e-24	0.813	2.88602e-20	LBD,PD		1		0.813	3.33466e-20	LBD,PD	3.33466e-20	19	CRHR1-IT1:CRHR1:RP11-105N13.4	1899-12-31	ncRNA_intronic	1.367	NA
rs365825	17	43705601	G	A	0.234169	-1.80008	0.0718493	-9.7078	2.79311e-22	0.821	9.2732e-19	LBD,PD		1		0.821	1.0572e-18	LBD,PD	1.0572e-18	19	CRHR1-IT1:CRHR1:RP11-105N13.4	1899-12-31	ncRNA_intronic	3.201	NA
rs681485	17	43707619	A	C	0.232555	-1.95452	0.0506396	-10.1448	3.4956e-24	0.812	1.36068e-20	LBD,PD		1		0.812	1.57659e-20	LBD,PD	1.57659e-20	19	CRHR1-IT1:CRHR1:RP11-105N13.4	1899-12-31	ncRNA_exonic	1.161	NA
rs444071	17	43707951	T	C	0.232431	-1.94024	0.0523507	-10.1596	3.00414e-24	0.812	1.26441e-20	LBD,PD		1		0.812	1.46544e-20	LBD,PD	1.46544e-20	19	CRHR1-IT1:CRHR1:RP11-105N13.4	1899-12-31	ncRNA_exonic	3.796	NA
rs396593	17	43707955	A	C	0.232555	-1.95857	0.0501616	-10.1623	2.92188e-24	0.812	1.21653e-20	LBD,PD		1		0.812	1.41015e-20	LBD,PD	1.41015e-20	19	CRHR1-IT1:CRHR1:RP11-105N13.4	1899-12-31	ncRNA_exonic	0.484	NA
rs436667	17	43709415	T	C	0.232679	-2.00199	0.0452847	-10.1927	2.13703e-24	0.81	6.83726e-21	LBD,PD		1		0.81	7.94219e-21	LBD,PD	7.94219e-21	19	CRHR1-IT1:CRHR1:RP11-105N13.4	1899-12-31	ncRNA_intronic	6.134	1f
rs650927	17	43709867	G	T	0.232679	-1.97241	0.0485625	-10.1671	2.78181e-24	0.811	1.00569e-20	LBD,PD		1		0.811	1.16657e-20	LBD,PD	1.16657e-20	19	CRHR1-IT1:CRHR1:RP11-105N13.4	1899-12-31	ncRNA_intronic	5.492	NA
rs16940633	17	43710371	A	G	0.232679	-1.97241	0.0485625	-10.2143	1.7105e-24	0.81	5.99034e-21	LBD,PD		1		0.81	6.96175e-21	LBD,PD	6.96175e-21	19	CRHR1-IT1:CRHR1:RP11-105N13.4	1899-12-31	ncRNA_intronic	3.408	5
rs17686610	17	43710384	C	A	0.232679	-1.97241	0.0485625	-10.2171	1.66253e-24	0.81	5.78638e-21	LBD,PD		1		0.81	6.72556e-21	LBD,PD	6.72556e-21	19	CRHR1-IT1:CRHR1:RP11-105N13.4	1899-12-31	ncRNA_intronic	6.793	5
rs2942170	17	43711312	T	C	0.232679	-1.97241	0.0485625	-10.1964	2.05853e-24	0.81	7.37233e-21	LBD,PD		1		0.81	8.56138e-21	LBD,PD	8.56138e-21	19	CRHR1-IT1:CRHR1:RP11-105N13.4	1899-12-31	ncRNA_intronic	2.047	NA
rs241045	17	43712337	T	C	0.232804	-1.98844	0.0467627	-10.178	2.48647e-24	0.81	9.50229e-21	LBD,PD		1		0.81	1.10246e-20	LBD,PD	1.10246e-20	19	CRHR1-IT1:CRHR1:RP11-105N13.4	1899-12-31	ncRNA_intronic	1.364	NA
rs241044	17	43712464	A	G	0.232679	-1.97241	0.0485625	-10.1786	2.47162e-24	0.81	9.4976e-21	LBD,PD		1		0.81	1.10192e-20	LBD,PD	1.10192e-20	19	CRHR1-IT1:CRHR1:RP11-105N13.4	1899-12-31	ncRNA_intronic	5.062	NA
rs241042	17	43712657	C	T	0.232679	-1.97241	0.0485625	-10.1703	2.69015e-24	0.811	1.01726e-20	LBD,PD		1		0.811	1.17994e-20	LBD,PD	1.17994e-20	19	CRHR1-IT1:CRHR1:RP11-105N13.4	1899-12-31	ncRNA_intronic	2.423	NA
rs241041	17	43713925	G	A	0.232679	-1.97241	0.0485625	-10.1293	4.09765e-24	0.811	1.60293e-20	LBD,PD		1		0.811	1.85617e-20	LBD,PD	1.85617e-20	19	CRHR1-IT1:CRHR1:RP11-105N13.4	1899-12-31	ncRNA_exonic	0.354	NA
rs2942168	17	43714850	A	G	0.232555	-1.95918	0.0500907	-10.1072	5.13097e-24	0.811	1.64808e-20	LBD,PD		1		0.811	1.90825e-20	LBD,PD	1.90825e-20	19	CRHR1-IT1:CRHR1:RP11-105N13.4	1899-12-31	ncRNA_exonic	5.087	1f
rs2942167	17	43715018	C	T	0.232555	-1.98961	0.046633	-10.1489	3.35101e-24	0.81	1.26019e-20	LBD,PD		1		0.81	1.46057e-20	LBD,PD	1.46057e-20	19	CRHR1-IT1:CRHR1:RP11-105N13.4	1899-12-31	ncRNA_exonic	3.48	NA
rs2942166	17	43715427	C	T	0.232804	-1.84961	0.0643715	-10.1058	5.20874e-24	0.812	1.57998e-20	LBD,PD		1		0.812	1.82968e-20	LBD,PD	1.82968e-20	19	CRHR1-IT1:CRHR1:RP11-105N13.4	1899-12-31	ncRNA_intronic	0.231	NA
rs117368197	17	43715924	G	A	0.232679	-1.97241	0.0485625	-9.9356	2.91423e-23	0.81	7.55995e-21	LBD,PD		1		0.81	8.77846e-21	LBD,PD	8.77846e-21	19	CRHR1-IT1:CRHR1:RP11-105N13.4	1899-12-31	ncRNA_intronic	8.738	6
rs413778	17	43716885	G	A	0.232679	-1.97241	0.0485625	-10.2048	1.88715e-24	0.81	7.05856e-21	LBD,PD		1		0.81	8.19831e-21	LBD,PD	8.19831e-21	19	CRHR1-IT1:CRHR1:RP11-105N13.4	1899-12-31	ncRNA_exonic	4.949	NA
rs389978	17	43717415	G	A	0.232679	-1.97241	0.0485625	-10.2051	1.88089e-24	0.81	7.21318e-21	LBD,PD		1		0.81	8.37724e-21	LBD,PD	8.37724e-21	19	CRHR1-IT1:CRHR1:RP11-105N13.4	1899-12-31	ncRNA_intronic	0.353	7
rs439558	17	43717803	C	T	0.232679	-1.89323	0.0583272	-10.1793	2.45402e-24	0.811	8.13484e-21	LBD,PD		1		0.811	9.44348e-21	LBD,PD	9.44348e-21	19	CRHR1-IT1:CRHR1:RP11-105N13.4	1899-12-31	ncRNA_exonic	5.404	NA
rs434805	17	43718336	C	T	0.234169	-1.81412	0.0696569	-9.90447	3.98063e-23	0.817	1.06747e-19	LBD,PD		1		0.817	1.22731e-19	LBD,PD	1.22731e-19	19	CRHR1-IT1:CRHR1:RP11-105N13.4	1899-12-31	ncRNA_exonic	0.111	NA
rs393152	17	43719143	G	A	0.234169	-1.80008	0.0718493	-9.86219	6.07097e-23	0.818	1.33704e-19	LBD,PD		1		0.818	1.53593e-19	LBD,PD	1.53593e-19	19	CRHR1-IT1:CRHR1:RP11-105N13.4	1899-12-31	ncRNA_exonic	7.184	1f
rs3108317	17	43719870	A	G	0.230311	-1.77984	0.0751034	-10.1526	3.22775e-24	0.814	1.40729e-20	LBD,PD		1		0.814	1.63039e-20	LBD,PD	1.63039e-20	19	CRHR1-IT1:CRHR1:RP11-105N13.4	1899-12-31	ncRNA_intronic	0.185	NA
rs1706746	17	43721457	T	C	0.232679	-2.00313	0.0451625	-10.1854	2.30345e-24	0.812	8.79065e-21	LBD,PD		1		0.812	1.02019e-20	LBD,PD	1.02019e-20	19	CRHR1-IT1:CRHR1:RP11-105N13.4	1899-12-31	ncRNA_intronic	0.501	6
rs3418	17	43723462	T	C	0.232679	-1.97241	0.0485625	-10.1862	2.28562e-24	0.812	9.05859e-21	LBD,PD		1		0.812	1.05117e-20	LBD,PD	1.05117e-20	19	CRHR1-IT1:CRHR1:RP11-105N13.4	1899-12-31	ncRNA_exonic	3.497	NA
rs393675	17	43723605	C	T	0.232679	-1.97241	0.0485625	-10.1836	2.34743e-24	0.812	9.05859e-21	LBD,PD		1		0.812	1.05117e-20	LBD,PD	1.05117e-20	19	CRHR1-IT1:CRHR1:RP11-105N13.4	1899-12-31	ncRNA_exonic	10.3	NA
rs449501	17	43724555	A	G	0.232679	-1.97241	0.0485625	-10.1867	2.2726e-24	0.812	9.05859e-21	LBD,PD		1		0.812	1.05117e-20	LBD,PD	1.05117e-20	19	CRHR1-IT1:CRHR1:RP11-105N13.4	1899-12-31	ncRNA_exonic	0.543	NA
rs448830	17	43725212	A	G	0.232679	-1.97241	0.0485625	-10.1824	2.37609e-24	0.812	9.05859e-21	LBD,PD		1		0.812	1.05117e-20	LBD,PD	1.05117e-20	19	CRHR1-IT1:CRHR1:RP11-105N13.4	1899-12-31	ncRNA_exonic	0.419	NA
rs434598	17	43725762	A	G	0.232679	-1.97241	0.0485625	-10.1823	2.37843e-24	0.812	9.05859e-21	LBD,PD		1		0.812	1.05117e-20	LBD,PD	1.05117e-20	19	CRHR1:RP11-105N13.4	1899-12-31	ncRNA_intronic	0.606	5
rs434971	17	43725992	A	G	0.232679	-2.00806	0.0446359	-10.1876	2.25353e-24	0.811	8.4014e-21	LBD,PD		1		0.811	9.75178e-21	LBD,PD	9.75178e-21	19	CRHR1:RP11-105N13.4	1899-12-31	ncRNA_intronic	5.203	4
rs385691	17	43726125	C	A	0.232555	-1.95518	0.0505623	-10.1793	2.45376e-24	0.812	9.39428e-21	LBD,PD		1		0.812	1.08998e-20	LBD,PD	1.08998e-20	19	CRHR1:RP11-105N13.4	1899-12-31	ncRNA_intronic	1.6	NA
rs455028	17	43726574	C	T	0.232679	-1.97241	0.0485625	-10.1828	2.36571e-24	0.812	9.05859e-21	LBD,PD		1		0.812	1.05117e-20	LBD,PD	1.05117e-20	19	CRHR1:RP11-105N13.4	1899-12-31	ncRNA_intronic	13.12	1f
rs366858	17	43726588	T	C	0.232679	-1.97241	0.0485625	-10.1766	2.52194e-24	0.812	9.05859e-21	LBD,PD		1		0.812	1.05117e-20	LBD,PD	1.05117e-20	19	CRHR1:RP11-105N13.4	1899-12-31	ncRNA_intronic	15.14	1f
rs453997	17	43727061	T	C	0.232679	-1.90903	0.0562582	-10.1559	3.11988e-24	0.813	1.19012e-20	LBD,PD		1		0.813	1.37965e-20	LBD,PD	1.37965e-20	19	CRHR1:RP11-105N13.4	1899-12-31	ncRNA_intronic	0.03	NA
rs422112	17	43728137	A	G	0.232679	-1.97241	0.0485625	-10.1702	2.69378e-24	0.812	1.00569e-20	LBD,PD		1		0.812	1.16657e-20	LBD,PD	1.16657e-20	19	CRHR1:RP11-105N13.4	1899-12-31	ncRNA_intronic	1.811	1f
rs417968	17	43728376	G	A	0.271542	-1.64959	0.0990245	-9.20469	3.42651e-20	0.843	5.84423e-16	LBD,PD		1		0.843	6.48211e-16	LBD,PD	6.48211e-16	19	CRHR1:RP11-105N13.4	1899-12-31	ncRNA_intronic	7.968	NA
rs413844	17	43729384	A	G	0.232679	-1.98651	0.0469763	-10.169	2.72621e-24	0.812	1.01081e-20	LBD,PD		1		0.812	1.17249e-20	LBD,PD	1.17249e-20	19	CRHR1:RP11-105N13.4	1899-12-31	ncRNA_intronic	0.769	6
rs647483	17	43729432	T	C	0.232804	-1.97711	0.0480303	-10.1685	2.7406e-24	0.812	1.03106e-20	LBD,PD		1		0.812	1.19589e-20	LBD,PD	1.19589e-20	19	CRHR1:RP11-105N13.4	1899-12-31	ncRNA_intronic	1.955	6
rs241037	17	43730636	T	G	0.232555	-2.00475	0.0449908	-10.174	2.58999e-24	0.812	9.72647e-21	LBD,PD		1		0.812	1.12838e-20	LBD,PD	1.12838e-20	19	CRHR1:RP11-105N13.4	1899-12-31	ncRNA_intronic	0.032	NA
rs241036	17	43731719	C	A	0.232679	-1.97241	0.0485625	-10.1815	2.39892e-24	0.812	8.74813e-21	LBD,PD		1		0.812	1.01527e-20	LBD,PD	1.01527e-20	19	CRHR1:RP11-105N13.4	1899-12-31	ncRNA_intronic	10.65	NA
rs241033	17	43733983	A	G	0.232555	-1.98105	0.0475847	-10.1857	2.29662e-24	0.812	8.89479e-21	LBD,PD		1		0.812	1.03223e-20	LBD,PD	1.03223e-20	19	CRHR1:RP11-105N13.4	1899-12-31	ncRNA_intronic	7.521	NA
rs241032	17	43734145	C	T	0.233052	-1.93771	0.052659	-10.1823	2.37767e-24	0.812	8.77924e-21	LBD,PD		1		0.812	1.01887e-20	LBD,PD	1.01887e-20	19	CRHR1:RP11-105N13.4	1899-12-31	ncRNA_intronic	10.66	NA
rs241031	17	43734304	C	T	0.232804	-1.98232	0.0474442	-10.1847	2.32075e-24	0.812	8.56689e-21	LBD,PD		1		0.812	9.94316e-21	LBD,PD	9.94316e-21	19	CRHR1:RP11-105N13.4	1899-12-31	ncRNA_intronic	3.018	NA
rs241030	17	43734503	G	A	0.232679	-1.98651	0.0469763	-10.1833	2.35435e-24	0.812	8.79278e-21	LBD,PD		1		0.812	1.02044e-20	LBD,PD	1.02044e-20	19	CRHR1:RP11-105N13.4	1899-12-31	ncRNA_intronic	1.63	NA
rs241029	17	43734643	C	T	0.232679	-1.98651	0.0469763	-10.1854	2.30489e-24	0.812	8.49133e-21	LBD,PD		1		0.812	9.85578e-21	LBD,PD	9.85578e-21	19	CRHR1:RP11-105N13.4	1899-12-31	ncRNA_intronic	2.406	NA
rs241028	17	43735276	T	C	0.232679	-1.97241	0.0485625	-10.1861	2.28732e-24	0.812	8.4482e-21	LBD,PD		1		0.812	9.8059e-21	LBD,PD	9.8059e-21	19	CRHR1:RP11-105N13.4	1899-12-31	ncRNA_intronic	1.897	NA
rs241027	17	43735478	G	A	0.232555	-1.95357	0.0507531	-10.1781	2.48259e-24	0.812	9.42621e-21	LBD,PD		1		0.812	1.09367e-20	LBD,PD	1.09367e-20	19	CRHR1:RP11-105N13.4	1899-12-31	ncRNA_intronic	3.464	NA
rs241026	17	43735555	A	G	0.232555	-1.96831	0.049031	-10.1828	2.36739e-24	0.812	8.82424e-21	LBD,PD		1		0.812	1.02407e-20	LBD,PD	1.02407e-20	19	CRHR1:RP11-105N13.4	1899-12-31	ncRNA_intronic	3.636	NA
rs241024	17	43736763	T	C	0.232431	-1.94642	0.0516058	-10.1803	2.42747e-24	0.812	9.24187e-21	LBD,PD		1		0.812	1.07236e-20	LBD,PD	1.07236e-20	19	CRHR1:RP11-105N13.4	1899-12-31	ncRNA_intronic	7.619	NA
rs241023	17	43737040	A	G	0.232679	-1.99418	0.0461329	-10.1904	2.18945e-24	0.811	8.06811e-21	LBD,PD		1		0.811	9.3663e-21	LBD,PD	9.3663e-21	19	CRHR1:RP11-105N13.4	1899-12-31	ncRNA_intronic	2.576	NA
rs241022	17	43737730	C	T	0.232555	-1.94716	0.0515157	-10.1778	2.4922e-24	0.812	9.22738e-21	LBD,PD		1		0.812	1.07068e-20	LBD,PD	1.07068e-20	19	CRHR1:RP11-105N13.4	1899-12-31	ncRNA_intronic	3.329	NA
rs241021	17	43738627	G	T	0.232679	-1.97241	0.0485625	-10.1899	2.2e-24	0.812	8.4482e-21	LBD,PD		1		0.812	9.8059e-21	LBD,PD	9.8059e-21	19	CRHR1:RP11-105N13.4	1899-12-31	ncRNA_intronic	0.327	NA
rs241020	17	43738676	A	C	0.232679	-1.97241	0.0485625	-10.1899	2.19943e-24	0.812	8.4482e-21	LBD,PD		1		0.812	9.8059e-21	LBD,PD	9.8059e-21	19	CRHR1:RP11-105N13.4	1899-12-31	ncRNA_intronic	0.134	NA
rs1724409	17	43740565	G	T	0.270176	-1.58206	0.113637	-9.17609	4.47011e-20	0.844	7.99902e-16	LBD,PD		1		0.844	8.85939e-16	LBD,PD	8.85939e-16	19	CRHR1:RP11-105N13.4	1899-12-31	ncRNA_intronic	7.098	NA
rs62053939	17	43740856	T	C	0.232679	-1.97241	0.0485625	-10.1971	2.0428e-24	0.812	7.87853e-21	LBD,PD		1		0.812	9.14701e-21	LBD,PD	9.14701e-21	19	CRHR1:RP11-105N13.4	1899-12-31	ncRNA_intronic	0.044	7
rs111273167	17	43740967	T	C	0.232555	-1.96758	0.0491162	-10.1729	2.62052e-24	0.812	8.24227e-21	LBD,PD		1		0.812	9.56773e-21	LBD,PD	9.56773e-21	19	CRHR1:RP11-105N13.4	1899-12-31	ncRNA_intronic	6.087	7
rs62053940	17	43741028	G	A	0.232679	-1.97241	0.0485625	-9.93623	2.89592e-23	0.812	8.15845e-21	LBD,PD		1		0.812	9.47079e-21	LBD,PD	9.47079e-21	19	CRHR1:RP11-105N13.4	1899-12-31	ncRNA_intronic	6.486	6
rs17760577	17	43741452	T	C	0.232555	-1.96001	0.0499955	-10.1948	2.0925e-24	0.812	8.37509e-21	LBD,PD		1		0.812	9.72135e-21	LBD,PD	9.72135e-21	19	CRHR1:RP11-105N13.4	1899-12-31	ncRNA_intronic	0.315	1f
rs17760631	17	43743045	C	T	0.232679	-1.97241	0.0485625	-10.2038	1.90719e-24	0.812	8.15845e-21	LBD,PD		1		0.812	9.47079e-21	LBD,PD	9.47079e-21	19	CRHR1:RP11-105N13.4	1899-12-31	ncRNA_intronic	4.503	1f
rs62053943	17	43744203	T	C	0.158058	-2.42668	0.0152377	-8.46085	2.65438e-17	0.816	2.5638e-14	LBD,PD		1		0.816	2.79312e-14	LBD,PD	2.79312e-14	19	CRHR1:RP11-105N13.4	1899-12-31	ncRNA_intronic	0.183	5
rs17687462	17	43744990	T	C	0.232679	-1.97241	0.0485625	-10.2105	1.77884e-24	0.812	7.87853e-21	LBD,PD		1		0.812	9.14701e-21	LBD,PD	9.14701e-21	19	CRHR1:RP11-105N13.4	1899-12-31	ncRNA_intronic	0.607	1f
rs17760733	17	43746276	T	G	0.232679	-1.97241	0.0485625	-10.2272	1.4973e-24	0.811	5.87499e-21	LBD,PD		1		0.811	6.82817e-21	LBD,PD	6.82817e-21	19	CRHR1:RP11-105N13.4	1899-12-31	ncRNA_intronic	0.132	6
rs17687504	17	43746721	G	A	0.232555	-1.96001	0.0499955	-10.2258	1.51995e-24	0.812	6.03155e-21	LBD,PD		1		0.812	7.00947e-21	LBD,PD	7.00947e-21	19	CRHR1:RP11-105N13.4	1899-12-31	ncRNA_intronic	4.93	6
rs62053945	17	43746839	C	T	0.232679	-1.98651	0.0469763	-10.2298	1.45888e-24	0.811	5.70181e-21	LBD,PD		1		0.811	6.62762e-21	LBD,PD	6.62762e-21	19	CRHR1:RP11-105N13.4	1899-12-31	ncRNA_intronic	3.007	6
rs1724407	17	43747615	C	T	0.258008	-1.93017	0.053587	-9.36951	7.28686e-21	0.831	1.16453e-17	LBD,PD		1		0.831	1.31395e-17	LBD,PD	1.31395e-17	19	CRHR1:RP11-105N13.4	1899-12-31	ncRNA_intronic	6.937	NA
rs62053946	17	43747677	T	C	0.232679	-1.97241	0.0485625	-10.223	1.56472e-24	0.812	6.08517e-21	LBD,PD		1		0.812	7.07156e-21	LBD,PD	7.07156e-21	19	CRHR1:RP11-105N13.4	1899-12-31	ncRNA_intronic	6.772	7
rs62053947	17	43747683	A	G	0.232679	-1.97241	0.0485625	-10.2229	1.56509e-24	0.812	6.08517e-21	LBD,PD		1		0.812	7.07156e-21	LBD,PD	7.07156e-21	19	CRHR1:RP11-105N13.4	1899-12-31	ncRNA_intronic	8.238	7
rs62053948	17	43748046	T	C	0.232679	-1.97241	0.0485625	-10.2179	1.64852e-24	0.812	6.52812e-21	LBD,PD		1		0.812	7.58437e-21	LBD,PD	7.58437e-21	19	CRHR1:RP11-105N13.4	1899-12-31	ncRNA_intronic	4.733	7
rs62053949	17	43748101	G	A	0.232679	-1.97241	0.0485625	-10.2229	1.56559e-24	0.812	6.08517e-21	LBD,PD		1		0.812	7.07156e-21	LBD,PD	7.07156e-21	19	CRHR1:RP11-105N13.4	1899-12-31	ncRNA_intronic	2.916	7
rs62053950	17	43748412	G	A	0.232679	-1.99656	0.0458715	-10.2253	1.52686e-24	0.811	5.78119e-21	LBD,PD		1		0.811	6.71956e-21	LBD,PD	6.71956e-21	19	CRHR1:RP11-105N13.4	1899-12-31	ncRNA_intronic	2.616	5
rs62053952	17	43749261	C	T	0.232555	-1.93857	0.0525559	-9.95331	2.43935e-23	0.812	6.53786e-21	LBD,PD		1		0.812	7.59564e-21	LBD,PD	7.59564e-21	19	CRHR1:RP11-105N13.4	1899-12-31	ncRNA_intronic	2.212	5
rs62053953	17	43749454	A	G	0.232804	-1.98778	0.0468376	-10.2206	1.60277e-24	0.811	6.10071e-21	LBD,PD		1		0.811	7.08955e-21	LBD,PD	7.08955e-21	19	CRHR1:RP11-105N13.4	1899-12-31	ncRNA_intronic	8.663	5
rs17687534	17	43749579	C	T	0.232555	-1.95562	0.0505102	-10.2154	1.69258e-24	0.812	6.30571e-21	LBD,PD		1		0.812	7.32689e-21	LBD,PD	7.32689e-21	19	CRHR1:RP11-105N13.4	1899-12-31	ncRNA_intronic	0.832	1f
rs62053954	17	43749949	A	G	0.232555	-1.95711	0.0503346	-10.2384	1.33451e-24	0.812	6.06883e-21	LBD,PD		1		0.812	7.05264e-21	LBD,PD	7.05264e-21	19	CRHR1:RP11-105N13.4	1899-12-31	ncRNA_intronic	4.777	3a
rs62053955	17	43749980	C	T	0.232679	-1.97241	0.0485625	-9.96196	2.2361e-23	0.812	6.08517e-21	LBD,PD		1		0.812	7.07156e-21	LBD,PD	7.07156e-21	19	CRHR1:RP11-105N13.4	1899-12-31	ncRNA_intronic	1.758	4
rs17687571	17	43750010	A	G	0.232679	-1.97241	0.0485625	-10.2154	1.69127e-24	0.812	6.08517e-21	LBD,PD		1		0.812	7.07156e-21	LBD,PD	7.07156e-21	19	CRHR1:RP11-105N13.4	1899-12-31	ncRNA_intronic	2.789	1f
rs1630095	17	43750172	G	A	0.257884	-1.93121	0.053457	-9.30822	1.29992e-20	0.833	2.42504e-17	LBD,PD		1		0.833	2.7277e-17	LBD,PD	2.7277e-17	19	CRHR1:RP11-105N13.4	1899-12-31	ncRNA_intronic	0.299	NA
rs17687625	17	43750238	G	A	0.232679	-1.97241	0.0485625	-10.2232	1.56039e-24	0.812	6.08517e-21	LBD,PD		1		0.812	7.07156e-21	LBD,PD	7.07156e-21	19	CRHR1:RP11-105N13.4	1899-12-31	ncRNA_exonic	3.272	1f
rs4792824	17	43750910	C	T	0.258008	-1.9483	0.0513785	-9.19757	3.6615e-20	0.831	1.12419e-17	LBD,PD		1		0.831	1.26862e-17	LBD,PD	1.26862e-17	19	CRHR1:RP11-105N13.4	1899-12-31	ncRNA_intronic	1.449	6
rs62053957	17	43750939	C	T	0.232555	-1.96976	0.048866	-10.2175	1.65608e-24	0.812	6.11951e-21	LBD,PD		1		0.812	7.11132e-21	LBD,PD	7.11132e-21	19	CRHR1:RP11-105N13.4	1899-12-31	ncRNA_intronic	5.452	7
rs62055662	17	43752566	T	C	0.232679	-1.98651	0.0469763	-10.2241	1.54601e-24	0.811	5.70181e-21	LBD,PD		1		0.811	6.62762e-21	LBD,PD	6.62762e-21	19	CRHR1:RP11-105N13.4	1899-12-31	ncRNA_intronic	4.305	5
rs62055663	17	43753454	G	A	0.232679	-1.97241	0.0485625	-10.2223	1.57565e-24	0.811	5.87499e-21	LBD,PD		1		0.811	6.82817e-21	LBD,PD	6.82817e-21	19	CRHR1:RP11-105N13.4	1899-12-31	ncRNA_intronic	11.5	5
rs62055664	17	43753642	G	A	0.232679	-1.98651	0.0469763	-10.2246	1.53854e-24	0.811	5.70181e-21	LBD,PD		1		0.811	6.62762e-21	LBD,PD	6.62762e-21	19	CRHR1:RP11-105N13.4	1899-12-31	ncRNA_intronic	7.57	7
rs76717812	17	43754010	C	T	0.232679	-1.99511	0.0460308	-10.2256	1.52205e-24	0.811	5.5987e-21	LBD,PD		1		0.811	6.5082e-21	LBD,PD	6.5082e-21	19	CRHR1:RP11-105N13.4	1899-12-31	ncRNA_intronic	2.846	5
rs17687667	17	43754099	A	G	0.232804	-2.00004	0.045497	-10.2268	1.50408e-24	0.811	5.54037e-21	LBD,PD		1		0.811	6.44064e-21	LBD,PD	6.44064e-21	19	CRHR1:RP11-105N13.4	1899-12-31	ncRNA_intronic	4.699	1f
rs62055665	17	43754505	C	A	0.232679	-1.97241	0.0485625	-10.2247	1.5373e-24	0.811	5.67199e-21	LBD,PD		1		0.811	6.59308e-21	LBD,PD	6.59308e-21	19	CRHR1:RP11-105N13.4	1899-12-31	ncRNA_intronic	2.571	5
rs62055689	17	43754569	A	G	0.232431	-1.93107	0.0534737	-10.2193	1.62454e-24	0.812	5.97802e-21	LBD,PD		1		0.812	6.94749e-21	LBD,PD	6.94749e-21	19	CRHR1:RP11-105N13.4	1899-12-31	ncRNA_intronic	1.313	7
rs1724401	17	43755857	C	A	0.258008	-1.93231	0.0533206	-9.37926	6.64366e-21	0.832	9.94182e-18	LBD,PD		1		0.832	1.12249e-17	LBD,PD	1.12249e-17	19	CRHR1:RP11-105N13.4	1899-12-31	ncRNA_intronic	0.981	NA
rs1724400	17	43755871	A	C	0.258133	-1.92872	0.0537644	-9.37947	6.63039e-21	0.832	1.00115e-17	LBD,PD		1		0.832	1.13032e-17	LBD,PD	1.13032e-17	19	CRHR1:RP11-105N13.4	1899-12-31	ncRNA_intronic	3.23	6
rs757501	17	43756685	G	A	0.232679	-1.98651	0.0469763	-10.221	1.597e-24	0.811	5.3144e-21	LBD,PD		1		0.811	6.17888e-21	LBD,PD	6.17888e-21	19	CRHR1:RP11-105N13.4	1899-12-31	ncRNA_intronic	3.173	NA
rs757500	17	43756833	A	C	0.232679	-1.97241	0.0485625	-10.2297	1.46033e-24	0.811	5.47593e-21	LBD,PD		1		0.811	6.366e-21	LBD,PD	6.366e-21	19	CRHR1:RP11-105N13.4	1899-12-31	ncRNA_intronic	7.311	NA
rs62055693	17	43756910	C	T	0.232679	-1.97241	0.0485625	-10.2256	1.52354e-24	0.811	5.47593e-21	LBD,PD		1		0.811	6.366e-21	LBD,PD	6.366e-21	19	CRHR1:RP11-105N13.4	1899-12-31	ncRNA_intronic	15.6	4
rs1635288	17	43756969	A	G	0.259498	-1.99271	0.0462938	-9.40232	5.33714e-21	0.831	7.71785e-18	LBD,PD		1		0.831	8.7231e-18	LBD,PD	8.7231e-18	19	CRHR1:RP11-105N13.4	1899-12-31	ncRNA_intronic	7.732	NA
rs78487840	17	43757161	T	C	0.232431	-1.96034	0.0499564	-10.2291	1.46862e-24	0.811	5.8192e-21	LBD,PD		1		0.811	6.76357e-21	LBD,PD	6.76357e-21	19	CRHR1:RP11-105N13.4	1899-12-31	ncRNA_intronic	1.011	4
rs55974014	17	43757450	A	C	0.222126	-1.62636	0.103874	-10.083	6.57175e-24	0.812	1.79629e-20	LBD,PD		1		0.812	2.07919e-20	LBD,PD	2.07919e-20	19	CRHR1:RP11-105N13.4	1899-12-31	ncRNA_intronic	0.613	5
rs17761046	17	43758382	C	T	0.232679	-1.97241	0.0485625	-9.96053	2.26854e-23	0.811	5.67199e-21	LBD,PD		1		0.811	6.59308e-21	LBD,PD	6.59308e-21	19	CRHR1:RP11-105N13.4	1899-12-31	ncRNA_intronic	1.491	1f
rs62055700	17	43758742	C	T	0.232679	-1.97241	0.0485625	-10.2179	1.64898e-24	0.811	5.87499e-21	LBD,PD		1		0.811	6.82817e-21	LBD,PD	6.82817e-21	19	CRHR1:RP11-105N13.4	1899-12-31	ncRNA_intronic	7.59	5
rs62055701	17	43758787	A	G	0.232307	-1.91896	0.0549889	-10.1235	4.34542e-24	0.812	1.40159e-20	LBD,PD		1		0.812	1.62381e-20	LBD,PD	1.62381e-20	19	CRHR1:RP11-105N13.4	1899-12-31	ncRNA_intronic	3.118	5
rs62055702	17	43758790	T	C	0.232307	-1.91896	0.0549889	-10.1244	4.30666e-24	0.812	1.40159e-20	LBD,PD		1		0.812	1.62381e-20	LBD,PD	1.62381e-20	19	CRHR1:RP11-105N13.4	1899-12-31	ncRNA_intronic	2.717	5
rs112431991	17	43758885	G	A	0.232555	-1.98136	0.0475505	-10.2252	1.52941e-24	0.811	6.57706e-21	LBD,PD		1		0.811	7.64102e-21	LBD,PD	7.64102e-21	19	CRHR1:RP11-105N13.4	1899-12-31	ncRNA_intronic	1.009	5
rs57222984	17	43758898	G	A	0.258008	-1.9395	0.052442	-9.33593	1.00106e-20	0.832	1.73931e-17	LBD,PD		1		0.832	1.95916e-17	LBD,PD	1.95916e-17	19	CRHR1:RP11-105N13.4	1899-12-31	ncRNA_intronic	0.076	5
rs17687838	17	43759048	C	T	0.232679	-1.99858	0.0456547	-10.2252	1.52885e-24	0.811	5.36548e-21	LBD,PD		1		0.811	6.23805e-21	LBD,PD	6.23805e-21	19	CRHR1:RP11-105N13.4	1899-12-31	ncRNA_intronic	14.09	1f
rs76333921	17	43759426	T	C	0.232679	-1.98651	0.0469763	-10.2247	1.53705e-24	0.811	5.50473e-21	LBD,PD		1		0.811	6.39936e-21	LBD,PD	6.39936e-21	19	CRHR1:RP11-105N13.4	1899-12-31	ncRNA_intronic	1.68	5
rs76453925	17	43759431	T	C	0.232679	-1.98651	0.0469763	-10.2157	1.68671e-24	0.811	6.11715e-21	LBD,PD		1		0.811	7.10858e-21	LBD,PD	7.10858e-21	19	CRHR1:RP11-105N13.4	1899-12-31	ncRNA_intronic	1.259	5
rs17687849	17	43759719	G	A	0.232555	-1.96001	0.0499955	-10.2248	1.53511e-24	0.811	5.62196e-21	LBD,PD		1		0.811	6.53514e-21	LBD,PD	6.53514e-21	19	CRHR1:RP11-105N13.4	1899-12-31	ncRNA_intronic	6.685	1f
rs112169475	17	43760192	G	A	0.232431	-1.93833	0.052582	-10.2247	1.53643e-24	0.812	5.68326e-21	LBD,PD		1		0.812	6.60614e-21	LBD,PD	6.60614e-21	19	CRHR1:RP11-105N13.4	1899-12-31	ncRNA_intronic	3.703	7
rs113728380	17	43760199	T	C	0.232431	-1.93833	0.052582	-10.2258	1.52008e-24	0.812	5.68326e-21	LBD,PD		1		0.812	6.60614e-21	LBD,PD	6.60614e-21	19	CRHR1:RP11-105N13.4	1899-12-31	ncRNA_intronic	2.131	6
rs17761100	17	43760389	G	A	0.232679	-1.97241	0.0485625	-10.2198	1.61659e-24	0.811	4.9271e-21	LBD,PD		1		0.811	5.73015e-21	LBD,PD	5.73015e-21	19	CRHR1:RP11-105N13.4	1899-12-31	ncRNA_intronic	5.107	6
rs62055704	17	43760577	A	G	0.232679	-1.97241	0.0485625	-10.2408	1.30123e-24	0.811	4.75654e-21	LBD,PD		1		0.811	5.5325e-21	LBD,PD	5.5325e-21	19	CRHR1:RP11-105N13.4	1899-12-31	ncRNA_intronic	2.511	7
rs62055705	17	43760599	C	A	0.232679	-1.97241	0.0485625	-10.2407	1.30287e-24	0.811	4.75654e-21	LBD,PD		1		0.811	5.5325e-21	LBD,PD	5.5325e-21	19	CRHR1:RP11-105N13.4	1899-12-31	ncRNA_intronic	1.564	6
rs62055706	17	43760685	C	T	0.232679	-1.97241	0.0485625	-10.2426	1.27815e-24	0.811	4.59183e-21	LBD,PD		1		0.811	5.3416e-21	LBD,PD	5.3416e-21	19	CRHR1:RP11-105N13.4	1899-12-31	ncRNA_intronic	1.101	6
rs75115093	17	43761381	G	A	0.232679	-1.98651	0.0469763	-10.2238	1.55174e-24	0.811	5.78033e-21	LBD,PD		1		0.811	6.71855e-21	LBD,PD	6.71855e-21	19	CRHR1:RP11-105N13.4	1899-12-31	ncRNA_intronic	3.91	7
rs62055707	17	43761482	C	T	0.232679	-1.97241	0.0485625	-10.185	2.31336e-24	0.811	5.95586e-21	LBD,PD		1		0.811	6.92182e-21	LBD,PD	6.92182e-21	19	CRHR1:RP11-105N13.4	1899-12-31	ncRNA_intronic	2.944	5
rs16941035	17	43761519	G	T	0.258008	-1.89688	0.0578458	-9.35947	8.01381e-21	0.832	1.28476e-17	LBD,PD		1		0.832	1.449e-17	LBD,PD	1.449e-17	19	CRHR1:RP11-105N13.4	1899-12-31	ncRNA_intronic	1.487	1f
rs2049515	17	43761856	T	C	0.232555	-1.96406	0.0495219	-10.2273	1.49694e-24	0.811	5.65208e-21	LBD,PD		1		0.811	6.57003e-21	LBD,PD	6.57003e-21	19	CRHR1:RP11-105N13.4	1899-12-31	ncRNA_intronic	11.59	1f
rs62055708	17	43761974	A	C	0.232679	-1.97241	0.0485625	-10.3002	7.03037e-25	0.81	2.3855e-21	LBD,PD		1		0.81	2.78154e-21	LBD,PD	2.78154e-21	19	CRHR1:RP11-105N13.4	1899-12-31	ncRNA_intronic	3.436	5
rs62055709	17	43762429	T	C	0.232555	-1.97201	0.0486076	-10.2343	1.39179e-24	0.811	4.93127e-21	LBD,PD		1		0.811	5.73498e-21	LBD,PD	5.73498e-21	19	CRHR1:RP11-105N13.4	1899-12-31	ncRNA_intronic	2.532	6
rs62055711	17	43762554	G	A	0.232679	-1.97241	0.0485625	-10.2411	1.29796e-24	0.811	4.59183e-21	LBD,PD		1		0.811	5.3416e-21	LBD,PD	5.3416e-21	19	CRHR1:RP11-105N13.4	1899-12-31	ncRNA_intronic	5.85	7
rs2040846	17	43762846	G	A	0.232679	-1.98651	0.0469763	-10.2398	1.31549e-24	0.811	4.95305e-21	LBD,PD		1		0.811	5.76022e-21	LBD,PD	5.76022e-21	19	CRHR1:RP11-105N13.4	1899-12-31	ncRNA_intronic	0.921	NA
rs4486953	17	43763007	C	T	0.232679	-1.97241	0.0485625	-10.2321	1.42381e-24	0.811	5.28658e-21	LBD,PD		1		0.811	6.14665e-21	LBD,PD	6.14665e-21	19	CRHR1:RP11-105N13.4	1899-12-31	ncRNA_intronic	3.9	6
rs17688032	17	43763202	A	G	0.232679	-2.00199	0.0452847	-10.2183	1.64204e-24	0.811	5.71501e-21	LBD,PD		1		0.811	6.64291e-21	LBD,PD	6.64291e-21	19	CRHR1:RP11-105N13.4	1899-12-31	ncRNA_intronic	7.072	1f
rs17688068	17	43763935	G	A	0.232679	-1.97241	0.0485625	-10.2316	1.43088e-24	0.811	5.47593e-21	LBD,PD		1		0.811	6.366e-21	LBD,PD	6.366e-21	19	CRHR1:RP11-105N13.4	1899-12-31	ncRNA_intronic	6.541	1f
rs77220413	17	43764378	A	G	0.232679	-1.97241	0.0485625	-10.2229	1.56563e-24	0.811	5.28658e-21	LBD,PD		1		0.811	6.14665e-21	LBD,PD	6.14665e-21	19	CRHR1:RP11-105N13.4	1899-12-31	ncRNA_intronic	0.669	6
rs62055712	17	43764565	G	A	0.232679	-1.97241	0.0485625	-10.2292	1.46748e-24	0.811	5.47593e-21	LBD,PD		1		0.811	6.366e-21	LBD,PD	6.366e-21	19	CRHR1:RP11-105N13.4	1899-12-31	ncRNA_intronic	2.833	6
rs62055713	17	43764685	T	C	0.232555	-1.962	0.0497619	-10.2277	1.49031e-24	0.811	5.59825e-21	LBD,PD		1		0.811	6.50768e-21	LBD,PD	6.50768e-21	19	CRHR1:RP11-105N13.4	1899-12-31	ncRNA_intronic	4.525	7
rs62055714	17	43764796	T	G	0.232679	-1.97241	0.0485625	-10.2481	1.20665e-24	0.811	4.27915e-21	LBD,PD		1		0.811	4.97913e-21	LBD,PD	4.97913e-21	19	CRHR1:RP11-105N13.4	1899-12-31	ncRNA_intronic	13.3	5
rs62055715	17	43764847	A	G	0.232679	-1.97241	0.0485625	-10.2483	1.20484e-24	0.811	4.27915e-21	LBD,PD		1		0.811	4.97913e-21	LBD,PD	4.97913e-21	19	CRHR1:RP11-105N13.4	1899-12-31	ncRNA_intronic	16.56	5
rs17688090	17	43764987	A	G	0.232679	-1.99337	0.0462197	-10.2322	1.42181e-24	0.811	5.23752e-21	LBD,PD		1		0.811	6.08981e-21	LBD,PD	6.08981e-21	19	CRHR1:RP11-105N13.4	1899-12-31	ncRNA_intronic	0.77	1f
rs17688126	17	43765080	G	A	0.232679	-1.97241	0.0485625	-10.2428	1.27472e-24	0.811	4.43276e-21	LBD,PD		1		0.811	5.15721e-21	LBD,PD	5.15721e-21	19	CRHR1:RP11-105N13.4	1899-12-31	ncRNA_intronic	0.746	5
rs17761387	17	43765450	A	G	0.232679	-1.99609	0.0459253	-10.2293	1.46503e-24	0.811	5.39391e-21	LBD,PD		1		0.811	6.27099e-21	LBD,PD	6.27099e-21	19	CRHR1:RP11-105N13.4	1899-12-31	ncRNA_intronic	4.225	1f
rs62055716	17	43765778	T	C	0.232679	-1.97241	0.0485625	-10.2316	1.43163e-24	0.811	5.47593e-21	LBD,PD		1		0.811	6.366e-21	LBD,PD	6.366e-21	19	CRHR1:RP11-105N13.4	1899-12-31	ncRNA_intronic	1.355	4
rs6503443	17	43765881	C	T	0.257139	-1.84171	0.0655186	-9.35178	8.61834e-21	0.833	1.80724e-17	LBD,PD		1		0.833	2.03534e-17	LBD,PD	2.03534e-17	19	CRHR1:RP11-105N13.4	1899-12-31	ncRNA_intronic	1.599	1f
rs62055717	17	43766415	G	A	0.232679	-1.9959	0.045945	-10.0206	1.23738e-23	0.814	3.32738e-20	LBD,PD		1		0.814	3.84258e-20	LBD,PD	3.84258e-20	19	CRHR1:RP11-105N13.4	1899-12-31	ncRNA_intronic	6.551	5
rs62055718	17	43766418	T	C	0.232679	-1.9959	0.045945	-10.0271	1.15906e-23	0.814	3.21491e-20	LBD,PD		1		0.814	3.71317e-20	LBD,PD	3.71317e-20	19	CRHR1:RP11-105N13.4	1899-12-31	ncRNA_intronic	3.548	5
rs17688249	17	43766754	T	C	0.232679	-1.97241	0.0485625	-10.2327	1.41471e-24	0.811	5.28658e-21	LBD,PD		1		0.811	6.14665e-21	LBD,PD	6.14665e-21	19	CRHR1:RP11-105N13.4	1899-12-31	ncRNA_intronic	2.173	4
rs2040844	17	43767219	C	A	0.232679	-1.97241	0.0485625	-10.2358	1.37057e-24	0.811	5.28658e-21	LBD,PD		1		0.811	6.14665e-21	LBD,PD	6.14665e-21	19	CRHR1:RP11-105N13.4	1899-12-31	ncRNA_intronic	8.175	NA
rs62055751	17	43767538	G	A	0.232679	-2.01182	0.0442392	-10.2393	1.32201e-24	0.811	4.86184e-21	LBD,PD		1		0.811	5.65453e-21	LBD,PD	5.65453e-21	19	CRHR1:RP11-105N13.4	1899-12-31	ncRNA_intronic	9.397	5
rs62055752	17	43767628	A	G	0.232679	-2.00199	0.0452847	-10.2404	1.30649e-24	0.811	4.79269e-21	LBD,PD		1		0.811	5.5744e-21	LBD,PD	5.5744e-21	19	CRHR1:RP11-105N13.4	1899-12-31	ncRNA_intronic	0.699	5
rs62055753	17	43767631	A	G	0.232679	-2.00199	0.0452847	-10.2389	1.32802e-24	0.811	4.96453e-21	LBD,PD		1		0.811	5.77353e-21	LBD,PD	5.77353e-21	19	CRHR1:RP11-105N13.4	1899-12-31	ncRNA_intronic	1.134	5
rs7215239	17	43767773	C	T	0.257139	-1.85046	0.0642459	-9.33644	9.96298e-21	0.833	2.17077e-17	LBD,PD		1		0.833	2.44286e-17	LBD,PD	2.44286e-17	19	CRHR1:RP11-105N13.4	1899-12-31	ncRNA_intronic	0.068	1f
rs17688296	17	43767815	T	C	0.232679	-1.97241	0.0485625	-10.2309	1.44223e-24	0.811	5.47593e-21	LBD,PD		1		0.811	6.366e-21	LBD,PD	6.366e-21	19	CRHR1:RP11-105N13.4	1899-12-31	ncRNA_intronic	1.385	1f
rs78471340	17	43768346	A	G	0.232431	-1.98694	0.0469282	-10.2592	1.07634e-24	0.811	5.0194e-21	LBD,PD		1		0.811	5.8371e-21	LBD,PD	5.8371e-21	19	CRHR1:RP11-105N13.4	1899-12-31	ncRNA_intronic	0.742	NA
rs55980621	17	43768496	T	C	0.232307	-1.91075	0.0560349	-10.2522	1.15683e-24	0.811	4.38935e-21	LBD,PD		1		0.811	5.10689e-21	LBD,PD	5.10689e-21	19	CRHR1:RP11-105N13.4	1899-12-31	ncRNA_intronic	1.761	5
rs55669046	17	43768501	T	C	0.232307	-1.91075	0.0560349	-10.251	1.17142e-24	0.811	4.38935e-21	LBD,PD		1		0.811	5.10689e-21	LBD,PD	5.10689e-21	19	CRHR1:RP11-105N13.4	1899-12-31	ncRNA_intronic	1.94	5
rs56323832	17	43768633	A	G	0.232555	-1.87176	0.0612378	-10.2004	1.97465e-24	0.812	7.02115e-21	LBD,PD		1		0.812	8.15501e-21	LBD,PD	8.15501e-21	19	CRHR1:RP11-105N13.4	1899-12-31	ncRNA_intronic	2.54	5
rs55972157	17	43768703	T	C	0.232804	-1.99068	0.0465145	-10.2373	1.34927e-24	0.811	5.08528e-21	LBD,PD		1		0.811	5.91343e-21	LBD,PD	5.91343e-21	19	CRHR1:RP11-105N13.4	1899-12-31	ncRNA_intronic	4.715	5
rs56110538	17	43768727	A	G	0.233424	-2.06103	0.0392994	-10.2494	1.19036e-24	0.81	4.22694e-21	LBD,PD		1		0.81	4.9186e-21	LBD,PD	4.9186e-21	19	CRHR1:RP11-105N13.4	1899-12-31	ncRNA_intronic	2.455	5
rs17761581	17	43769088	C	T	0.232679	-1.97241	0.0485625	-10.2309	1.44139e-24	0.811	5.47593e-21	LBD,PD		1		0.811	6.366e-21	LBD,PD	6.366e-21	19	CRHR1:RP11-105N13.4	1899-12-31	ncRNA_intronic	3.367	7
rs56283089	17	43769321	C	A	0.232679	-1.97241	0.0485625	-10.2309	1.44158e-24	0.811	5.47593e-21	LBD,PD		1		0.811	6.366e-21	LBD,PD	6.366e-21	19	CRHR1:RP11-105N13.4	1899-12-31	ncRNA_intronic	0.916	5
rs56312737	17	43769516	A	C	0.232307	-1.97341	0.0484496	-10.235	1.38183e-24	0.811	5.27534e-21	LBD,PD		1		0.811	6.13363e-21	LBD,PD	6.13363e-21	19	CRHR1:RP11-105N13.4	1899-12-31	ncRNA_intronic	0.551	6
rs74765707	17	43770416	C	T	0.232679	-1.97241	0.0485625	-10.2341	1.39503e-24	0.811	5.28658e-21	LBD,PD		1		0.811	6.14665e-21	LBD,PD	6.14665e-21	19	CRHR1:RP11-105N13.4	1899-12-31	ncRNA_intronic	5.372	5
rs62056861	17	43770443	C	T	0.232679	-1.99879	0.0456318	-10.2389	1.32766e-24	0.811	4.99838e-21	LBD,PD		1		0.811	5.81275e-21	LBD,PD	5.81275e-21	19	CRHR1:RP11-105N13.4	1899-12-31	ncRNA_intronic	1.942	5
rs62056862	17	43770525	T	C	0.232679	-1.98651	0.0469763	-10.2329	1.41235e-24	0.811	5.13058e-21	LBD,PD		1		0.811	5.96592e-21	LBD,PD	5.96592e-21	19	CRHR1:RP11-105N13.4	1899-12-31	ncRNA_intronic	9.948	7
rs62056863	17	43770595	G	A	0.232555	-1.94859	0.0513457	-10.2388	1.32897e-24	0.812	5.75998e-21	LBD,PD		1		0.812	6.69499e-21	LBD,PD	6.69499e-21	19	CRHR1:RP11-105N13.4	1899-12-31	ncRNA_intronic	3.858	7
rs7207373	17	43770712	T	C	0.256767	-1.87128	0.0613064	-9.32258	1.13541e-20	0.833	2.4632e-17	LBD,PD		1		0.833	2.77044e-17	LBD,PD	2.77044e-17	19	CRHR1:RP11-105N13.4	1899-12-31	ncRNA_intronic	0.193	6
rs62056864	17	43770995	A	G	0.232679	-1.97241	0.0485625	-10.2314	1.43462e-24	0.811	5.47593e-21	LBD,PD		1		0.811	6.366e-21	LBD,PD	6.366e-21	19	CRHR1:RP11-105N13.4	1899-12-31	ncRNA_intronic	2.571	7
rs62056865	17	43771193	C	T	0.232679	-1.97241	0.0485625	-10.2305	1.44764e-24	0.811	5.47593e-21	LBD,PD		1		0.811	6.366e-21	LBD,PD	6.366e-21	19	CRHR1:RP11-105N13.4	1899-12-31	ncRNA_intronic	0.801	6
rs62056866	17	43771493	A	G	0.232679	-1.97241	0.0485625	-10.2297	1.46016e-24	0.811	5.67199e-21	LBD,PD		1		0.811	6.59308e-21	LBD,PD	6.59308e-21	19	CRHR1:RP11-105N13.4	1899-12-31	ncRNA_intronic	9.986	7
rs62056867	17	43771627	G	A	0.232679	-1.97241	0.0485625	-10.2305	1.4482e-24	0.811	5.67199e-21	LBD,PD		1		0.811	6.59308e-21	LBD,PD	6.59308e-21	19	CRHR1:RP11-105N13.4	1899-12-31	ncRNA_intronic	3.737	6
rs56200760	17	43772018	T	G	0.232431	-1.93947	0.0524438	-10.2272	1.49805e-24	0.812	6.08255e-21	LBD,PD		1		0.812	7.06852e-21	LBD,PD	7.06852e-21	19	CRHR1:RP11-105N13.4	1899-12-31	ncRNA_intronic	1.462	7
rs17688391	17	43772109	A	C	0.232679	-1.97241	0.0485625	-10.2338	1.39934e-24	0.811	5.67199e-21	LBD,PD		1		0.811	6.59308e-21	LBD,PD	6.59308e-21	19	CRHR1:RP11-105N13.4	1899-12-31	ncRNA_intronic	5.36	6
rs17688410	17	43772251	T	C	0.232679	-1.97241	0.0485625	-10.2092	1.80292e-24	0.811	5.67199e-21	LBD,PD		1		0.811	6.59308e-21	LBD,PD	6.59308e-21	19	CRHR1:RP11-105N13.4	1899-12-31	ncRNA_intronic	5.744	6
rs55927630	17	43772407	T	C	0.232679	-1.95238	0.0508933	-10.2272	1.49828e-24	0.812	5.71377e-21	LBD,PD		1		0.812	6.64148e-21	LBD,PD	6.64148e-21	19	CRHR1:RP11-105N13.4	1899-12-31	ncRNA_intronic	0.344	7
rs17688434	17	43772540	A	G	0.232679	-1.97241	0.0485625	-10.2252	1.52877e-24	0.811	5.67199e-21	LBD,PD		1		0.811	6.59308e-21	LBD,PD	6.59308e-21	19	CRHR1:RP11-105N13.4	1899-12-31	ncRNA_intronic	10.62	6
rs17688452	17	43773085	A	G	0.232679	-1.97241	0.0485625	-10.2359	1.36923e-24	0.811	5.28658e-21	LBD,PD		1		0.811	6.14665e-21	LBD,PD	6.14665e-21	19	CRHR1:RP11-105N13.4	1899-12-31	ncRNA_intronic	11.87	6
rs10491144	17	43773124	C	A	0.232431	-1.97631	0.048119	-10.2396	1.31775e-24	0.811	5.06154e-21	LBD,PD		1		0.811	5.88593e-21	LBD,PD	5.88593e-21	19	CRHR1:RP11-105N13.4	1899-12-31	ncRNA_intronic	4.718	NA
rs62056869	17	43773447	C	T	0.232679	-1.98651	0.0469763	-10.2332	1.40815e-24	0.811	5.3144e-21	LBD,PD		1		0.811	6.17888e-21	LBD,PD	6.17888e-21	19	CRHR1:RP11-105N13.4	1899-12-31	ncRNA_intronic	3.157	6
rs17688511	17	43773607	G	T	0.232679	-1.97241	0.0485625	-10.2328	1.41425e-24	0.811	5.47593e-21	LBD,PD		1		0.811	6.366e-21	LBD,PD	6.366e-21	19	CRHR1:RP11-105N13.4	1899-12-31	ncRNA_intronic	5.577	6
rs62056870	17	43773784	A	C	0.232679	-1.97241	0.0485625	-10.2316	1.43184e-24	0.811	5.67199e-21	LBD,PD		1		0.811	6.59308e-21	LBD,PD	6.59308e-21	19	CRHR1:RP11-105N13.4	1899-12-31	ncRNA_intronic	1.395	5
rs17688558	17	43773943	G	A	0.232679	-1.98651	0.0469763	-10.2348	1.38472e-24	0.811	5.3144e-21	LBD,PD		1		0.811	6.17888e-21	LBD,PD	6.17888e-21	19	CRHR1:RP11-105N13.4	1899-12-31	ncRNA_intronic	5.789	2b
rs56391096	17	43774845	T	C	0.232679	-1.97241	0.0485625	-10.2297	1.4604e-24	0.811	5.67199e-21	LBD,PD		1		0.811	6.59308e-21	LBD,PD	6.59308e-21	19	CRHR1:RP11-105N13.4	1899-12-31	ncRNA_intronic	6.002	7
rs17761838	17	43774959	C	T	0.232679	-1.97241	0.0485625	-10.2297	1.46033e-24	0.811	5.67199e-21	LBD,PD		1		0.811	6.59308e-21	LBD,PD	6.59308e-21	19	CRHR1:RP11-105N13.4	1899-12-31	ncRNA_intronic	0.916	6
rs12150141	17	43775145	A	G	0.232679	-1.97241	0.0485625	-10.2349	1.38337e-24	0.811	5.67199e-21	LBD,PD		1		0.811	6.59308e-21	LBD,PD	6.59308e-21	19	CRHR1:RP11-105N13.4	1899-12-31	ncRNA_intronic	5.02	6
rs12150608	17	43775402	C	T	0.232679	-1.97241	0.0485625	-10.2296	1.46088e-24	0.811	5.67199e-21	LBD,PD		1		0.811	6.59308e-21	LBD,PD	6.59308e-21	19	CRHR1:RP11-105N13.4	1899-12-31	ncRNA_intronic	1.987	5
rs12150610	17	43775479	C	T	0.232679	-1.97241	0.0485625	-10.2248	1.53619e-24	0.812	6.52812e-21	LBD,PD		1		0.812	7.58437e-21	LBD,PD	7.58437e-21	19	CRHR1:RP11-105N13.4	1899-12-31	ncRNA_intronic	3.776	1f
rs12150547	17	43775546	G	A	0.232679	-1.97241	0.0485625	-10.2282	1.4825e-24	0.811	5.67199e-21	LBD,PD		1		0.811	6.59308e-21	LBD,PD	6.59308e-21	19	CRHR1:RP11-105N13.4	1899-12-31	ncRNA_intronic	3.644	1f
rs12150454	17	43776061	T	C	0.232804	-1.99347	0.0462103	-10.2422	1.28305e-24	0.811	4.88028e-21	LBD,PD		1		0.811	5.6759e-21	LBD,PD	5.6759e-21	19	CRHR1:RP11-105N13.4	1899-12-31	ncRNA_intronic	0.551	6
rs12150091	17	43776242	G	A	0.232679	-1.97241	0.0485625	-10.2395	1.31879e-24	0.811	5.10371e-21	LBD,PD		1		0.811	5.93479e-21	LBD,PD	5.93479e-21	19	CRHR1:RP11-105N13.4	1899-12-31	ncRNA_intronic	0.074	7
rs12150464	17	43776371	T	C	0.232431	-1.94445	0.0518405	-10.2118	1.75596e-24	0.811	5.41603e-21	LBD,PD		1		0.811	6.29661e-21	LBD,PD	6.29661e-21	19	CRHR1:RP11-105N13.4	1899-12-31	ncRNA_intronic	0.46	6
rs76761706	17	43776741	C	T	0.232431	-1.95051	0.0511145	-9.88914	4.64017e-23	0.815	1.64877e-19	LBD,PD		1		0.815	1.8925e-19	LBD,PD	1.8925e-19	19	CRHR1:RP11-105N13.4	1899-12-31	ncRNA_intronic	2.391	NA
rs17761985	17	43776787	T	C	0.232679	-1.97241	0.0485625	-10.2321	1.4241e-24	0.811	5.87499e-21	LBD,PD		1		0.811	6.82817e-21	LBD,PD	6.82817e-21	19	CRHR1:RP11-105N13.4	1899-12-31	ncRNA_intronic	2.354	6
rs62056873	17	43776945	C	T	0.232679	-1.98651	0.0469763	-10.2379	1.34095e-24	0.811	5.50473e-21	LBD,PD		1		0.811	6.39936e-21	LBD,PD	6.39936e-21	19	CRHR1:RP11-105N13.4	1899-12-31	ncRNA_intronic	1.831	5
rs1724422	17	43777313	G	A	0.481624	-1.05892	0.289639	-5.65553	1.55365e-08	0.916	1.66601e-06	LBD,PD		1		0.916	1.63234e-06	LBD,PD	1.63234e-06	19	CRHR1:RP11-105N13.4	1899-12-31	ncRNA_intronic	3.859	6
rs17688767	17	43777542	G	A	0.232679	-1.97241	0.0485625	-10.24	1.31279e-24	0.811	5.47593e-21	LBD,PD		1		0.811	6.366e-21	LBD,PD	6.366e-21	19	CRHR1:RP11-105N13.4	1899-12-31	ncRNA_intronic	2.389	1f
rs62056874	17	43777578	T	C	0.232679	-1.97241	0.0485625	-10.24	1.3126e-24	0.811	5.47593e-21	LBD,PD		1		0.811	6.366e-21	LBD,PD	6.366e-21	19	CRHR1:RP11-105N13.4	1899-12-31	ncRNA_intronic	4.106	5
rs17688773	17	43777710	C	T	0.232679	-2.00083	0.0454122	-10.2409	1.30031e-24	0.811	5.1552e-21	LBD,PD		1		0.811	5.99445e-21	LBD,PD	5.99445e-21	19	CRHR1:RP11-105N13.4	1899-12-31	ncRNA_intronic	4.212	1f
rs17688875	17	43778406	G	A	0.232804	-1.91402	0.0556179	-10.2361	1.36642e-24	0.812	6.41986e-21	LBD,PD		1		0.812	7.45904e-21	LBD,PD	7.45904e-21	19	CRHR1:RP11-105N13.4	1899-12-31	ncRNA_intronic	7.559	6
rs17762165	17	43778602	T	C	0.232555	-1.95009	0.0511654	-10.2322	1.42319e-24	0.811	5.54322e-21	LBD,PD		1		0.811	6.44393e-21	LBD,PD	6.44393e-21	19	CRHR1:RP11-105N13.4	1899-12-31	ncRNA_intronic	1.734	1f
rs62056876	17	43778752	T	C	0.232431	-2.02002	0.043382	-10.2508	1.17351e-24	0.81	3.8665e-21	LBD,PD		1		0.81	4.50062e-21	LBD,PD	4.50062e-21	19	CRHR1:RP11-105N13.4	1899-12-31	ncRNA_intronic	3.17	6
rs1623865	17	43778768	T	C	0.454805	-1.08914	0.276093	-5.98507	2.16298e-09	0.908	9.87152e-08	LBD,PD		1		0.908	9.85278e-08	LBD,PD	9.85278e-08	19	CRHR1:RP11-105N13.4	1899-12-31	ncRNA_intronic	3.015	NA
rs62056877	17	43778828	G	T	0.233673	-1.93539	0.0529424	-10.0688	7.59299e-24	0.813	1.57707e-20	LBD,PD		1		0.813	1.82632e-20	LBD,PD	1.82632e-20	19	CRHR1:RP11-105N13.4	1899-12-31	ncRNA_intronic	8.035	5
rs17688922	17	43779351	A	G	0.232555	-2.03602	0.0417475	-10.2527	1.15141e-24	0.811	6.56514e-21	LBD,PD		1		0.811	7.62723e-21	LBD,PD	7.62723e-21	19	CRHR1:RP11-105N13.4	1899-12-31	ncRNA_intronic	2.617	6
rs1526128	17	43779624	T	C	0.230072	-2.21135	0.0270111	-10.1872	2.26219e-24	0.811	1.05048e-20	LBD,PD		1		0.811	1.21833e-20	LBD,PD	1.21833e-20	19	CRHR1:RP11-105N13.4	1899-12-31	ncRNA_intronic	5.788	1f
rs1526129	17	43779657	C	T	0.232555	-1.98578	0.0470579	-10.2265	1.50948e-24	0.811	6.34576e-21	LBD,PD		1		0.811	7.37326e-21	LBD,PD	7.37326e-21	19	CRHR1:RP11-105N13.4	1899-12-31	ncRNA_intronic	5.58	1f
rs17762308	17	43780948	C	T	0.232431	-2.01273	0.0441446	-10.2175	1.65499e-24	0.811	7.14362e-21	LBD,PD		1		0.811	8.29673e-21	LBD,PD	8.29673e-21	19	CRHR1:RP11-105N13.4	1899-12-31	ncRNA_intronic	7.297	1f
rs968028	17	43781105	G	A	0.232307	-2.04204	0.0411486	-10.2397	1.31631e-24	0.811	6.95347e-21	LBD,PD		1		0.811	8.07669e-21	LBD,PD	8.07669e-21	19	CRHR1:RP11-105N13.4	1899-12-31	ncRNA_intronic	7.869	NA
rs968027	17	43781250	T	C	0.232307	-1.98176	0.0475074	-10.2589	1.0796e-24	0.812	6.62878e-21	LBD,PD		1		0.812	7.70089e-21	LBD,PD	7.70089e-21	19	CRHR1:RP11-105N13.4	1899-12-31	ncRNA_intronic	0.943	NA
rs62056879	17	43781426	C	T	0.232679	-2.00263	0.0452157	-10.257	1.10102e-24	0.812	7.29792e-21	LBD,PD		1		0.812	8.47529e-21	LBD,PD	8.47529e-21	19	CRHR1:RP11-105N13.4	1899-12-31	ncRNA_intronic	4.21	4
rs17762361	17	43781778	G	A	0.232555	-1.98578	0.0470579	-10.255	1.12414e-24	0.812	7.30237e-21	LBD,PD		1		0.812	8.48043e-21	LBD,PD	8.48043e-21	19	CRHR1:RP11-105N13.4	1899-12-31	ncRNA_intronic	6.303	6
rs62056880	17	43782304	C	T	0.232555	-1.98578	0.0470579	-10.2359	1.36963e-24	0.812	7.05062e-21	LBD,PD		1		0.812	8.18911e-21	LBD,PD	8.18911e-21	19	CRHR1:RP11-105N13.4	1899-12-31	ncRNA_intronic	14.65	7
rs62056881	17	43782455	T	G	0.232555	-1.98578	0.0470579	-10.19	2.19781e-24	0.812	1.11137e-20	LBD,PD		1		0.812	1.28869e-20	LBD,PD	1.28869e-20	19	CRHR1:RP11-105N13.4	1899-12-31	ncRNA_intronic	7.217	6
rs17689104	17	43782492	G	A	0.232555	-1.98578	0.0470579	-10.1959	2.06822e-24	0.812	1.07323e-20	LBD,PD		1		0.812	1.24461e-20	LBD,PD	1.24461e-20	19	CRHR1:RP11-105N13.4	1899-12-31	ncRNA_intronic	14.01	6
rs17689116	17	43782558	C	T	0.232555	-1.98578	0.0470579	-10.2177	1.65236e-24	0.812	7.83285e-21	LBD,PD		1		0.812	9.09417e-21	LBD,PD	9.09417e-21	19	CRHR1:RP11-105N13.4	1899-12-31	ncRNA_intronic	10.89	6
rs62056905	17	43782693	G	A	0.234169	-1.95845	0.0501769	-10.1732	2.61071e-24	0.813	1.46614e-20	LBD,PD		1		0.813	1.69832e-20	LBD,PD	1.69832e-20	19	CRHR1:RP11-105N13.4	1899-12-31	ncRNA_intronic	1.682	4
rs62056906	17	43782708	C	T	0.232679	-2.00033	0.0454641	-10.2045	1.8927e-24	0.812	9.8177e-21	LBD,PD		1		0.812	1.13892e-20	LBD,PD	1.13892e-20	19	CRHR1:RP11-105N13.4	1899-12-31	ncRNA_intronic	5.359	4
rs62056909	17	43783803	G	A	0.233549	-1.98518	0.0471235	-10.1863	2.28368e-24	0.812	8.51524e-21	LBD,PD		1		0.812	9.88343e-21	LBD,PD	9.88343e-21	19	CRHR1:RP11-105N13.4	1899-12-31	ncRNA_intronic	1.081	6
rs62056910	17	43784222	C	T	0.2333	-1.97725	0.0480141	-10.1159	4.69899e-24	0.814	2.69749e-20	LBD,PD		1		0.814	3.11761e-20	LBD,PD	3.11761e-20	19	CRHR1:RP11-105N13.4	1899-12-31	ncRNA_intronic	2.761	4
rs62056911	17	43784624	C	T	0.232431	-1.98899	0.0467034	-10.0792	6.82621e-24	0.815	3.98298e-20	LBD,PD		1		0.815	4.59659e-20	LBD,PD	4.59659e-20	19	CRHR1:RP11-105N13.4	1899-12-31	ncRNA_intronic	2.8	5
rs62056912	17	43784948	T	G	0.232431	-1.96763	0.0491099	-10.052	9.00649e-24	0.816	5.08963e-20	LBD,PD		1		0.816	5.8683e-20	LBD,PD	5.8683e-20	19	CRHR1:RP11-105N13.4	1899-12-31	ncRNA_intronic	1.594	6
rs62056913	17	43784994	T	C	0.231065	-1.96804	0.049063	-10.0046	1.45466e-23	0.816	6.69758e-20	LBD,PD		1		0.816	7.71422e-20	LBD,PD	7.71422e-20	19	CRHR1:RP11-105N13.4	1899-12-31	ncRNA_intronic	1.861	7
rs17689218	17	43785808	C	T	0.232431	-1.97034	0.0487991	-9.99422	1.61559e-23	0.817	9.69105e-20	LBD,PD		1		0.817	1.11464e-19	LBD,PD	1.11464e-19	19	CRHR1:RP11-105N13.4	1899-12-31	ncRNA_intronic	5.157	1f
rs62056916	17	43785938	T	C	0.232431	-1.97034	0.0487991	-9.97824	1.898e-23	0.817	1.15054e-19	LBD,PD		1		0.817	1.32245e-19	LBD,PD	1.32245e-19	19	CRHR1:RP11-105N13.4	1899-12-31	ncRNA_intronic	3.843	5
rs62056917	17	43786013	T	G	0.232431	-1.97034	0.0487991	-9.97124	2.03662e-23	0.817	1.23219e-19	LBD,PD		1		0.817	1.41592e-19	LBD,PD	1.41592e-19	19	CRHR1:RP11-105N13.4	1899-12-31	ncRNA_intronic	5.579	4
rs62056918	17	43786676	G	T	0.232431	-1.97034	0.0487991	-9.89458	4.39466e-23	0.82	2.8959e-19	LBD,PD		1		0.82	3.31672e-19	LBD,PD	3.31672e-19	19	CRHR1:RP11-105N13.4	1899-12-31	ncRNA_intronic	2.563	7
rs17762535	17	43787130	C	T	0.232555	-2.00082	0.0454126	-9.8923	4.49571e-23	0.82	3.23459e-19	LBD,PD		1		0.82	3.70302e-19	LBD,PD	3.70302e-19	19	CRHR1:RP11-105N13.4	1899-12-31	ncRNA_intronic	1.778	1f
rs62056920	17	43787226	A	G	0.232431	-1.97034	0.0487991	-9.89745	4.27022e-23	0.821	3.10882e-19	LBD,PD		1		0.821	3.5596e-19	LBD,PD	3.5596e-19	19	CRHR1:RP11-105N13.4	1899-12-31	ncRNA_intronic	7.734	4
rs62056921	17	43787306	C	T	0.232555	-1.99134	0.0464442	-9.8785	5.15977e-23	0.821	3.78983e-19	LBD,PD		1		0.821	4.33598e-19	LBD,PD	4.33598e-19	19	CRHR1:RP11-105N13.4	1899-12-31	ncRNA_intronic	0.686	3a
rs56290582	17	43788371	T	C	0.232431	-1.97034	0.0487991	-9.78917	1.2532e-22	0.824	1.01726e-18	LBD,PD		1		0.824	1.15931e-18	LBD,PD	1.15931e-18	19	CRHR1:RP11-105N13.4	1899-12-31	ncRNA_intronic	5.256	5
rs56397077	17	43788419	A	C	0.232307	-1.95994	0.0500035	-9.75108	1.82509e-22	0.825	1.46502e-18	LBD,PD		1		0.825	1.66715e-18	LBD,PD	1.66715e-18	19	CRHR1:RP11-105N13.4	1899-12-31	ncRNA_intronic	4.643	5
rs62056925	17	43788649	C	T	0.232307	-1.95227	0.0509059	-9.71692	2.55384e-22	0.825	1.76572e-18	LBD,PD		1		0.825	2.00782e-18	LBD,PD	2.00782e-18	19	CRHR1:RP11-105N13.4	1899-12-31	ncRNA_intronic	1.834	5
rs62056928	17	43788782	T	C	0.232431	-1.97034	0.0487991	-9.71287	2.65746e-22	0.826	2.10961e-18	LBD,PD		1		0.826	2.39714e-18	LBD,PD	2.39714e-18	19	CRHR1:RP11-105N13.4	1899-12-31	ncRNA_intronic	7.825	5
rs62056929	17	43789144	A	G	0.232431	-1.97034	0.0487991	-9.67893	3.7056e-22	0.827	3.00057e-18	LBD,PD		1		0.827	3.40465e-18	LBD,PD	3.40465e-18	19	CRHR1:RP11-105N13.4	1899-12-31	ncRNA_intronic	5.85	7
rs62056930	17	43789640	C	A	0.232804	-1.95781	0.050252	-9.61387	6.98733e-22	0.829	6.91956e-18	LBD,PD		1		0.829	7.82438e-18	LBD,PD	7.82438e-18	19	CRHR1:RP11-105N13.4	1899-12-31	ncRNA_intronic	1.831	7
rs62056931	17	43789698	A	G	0.228582	-1.59996	0.10961	-9.47954	2.55396e-21	0.832	1.37164e-17	LBD,PD		1		0.832	1.54656e-17	LBD,PD	1.54656e-17	19	CRHR1:RP11-105N13.4	1899-12-31	ncRNA_intronic	0.505	6
rs62056933	17	43789978	A	G	0.232307	-1.97185	0.0486282	-9.33846	9.77435e-21	0.834	8.41345e-17	LBD,PD		1		0.834	9.41282e-17	LBD,PD	9.41282e-17	19	CRHR1:RP11-105N13.4	1899-12-31	ncRNA_intronic	4.045	5
rs62056934	17	43790005	G	A	0.232307	-1.97185	0.0486282	-9.41041	4.94211e-21	0.833	5.04562e-17	LBD,PD		1		0.833	5.65753e-17	LBD,PD	5.65753e-17	19	CRHR1:RP11-105N13.4	1899-12-31	ncRNA_intronic	8.785	5
rs79322350	17	43790401	G	A	0.232307	-1.95577	0.0504921	-9.39145	5.91811e-21	0.835	6.26552e-17	LBD,PD		1		0.835	7.01877e-17	LBD,PD	7.01877e-17	19	CRHR1:RP11-105N13.4	1899-12-31	ncRNA_intronic	8.792	7
rs62056935	17	43790446	G	A	0.232431	-1.97034	0.0487991	-9.37525	6.90122e-21	0.836	7.13675e-17	LBD,PD		1		0.836	7.99021e-17	LBD,PD	7.99021e-17	19	CRHR1:RP11-105N13.4	1899-12-31	ncRNA_intronic	4.493	7
rs75076131	17	43790649	A	C	0.232431	-1.97034	0.0487991	-9.34856	8.88468e-21	0.837	1.21574e-16	LBD,PD		1		0.837	1.35795e-16	LBD,PD	1.35795e-16	19	CRHR1:RP11-105N13.4	1899-12-31	ncRNA_intronic	0.51	7
rs62056937	17	43791181	C	A	0.232431	-1.97034	0.0487991	-9.21663	3.06574e-20	0.84	3.51521e-16	LBD,PD		1		0.84	3.90787e-16	LBD,PD	3.90787e-16	19	CRHR1:RP11-105N13.4	1899-12-31	ncRNA_intronic	0.719	6
rs62056939	17	43791332	C	T	0.232431	-1.98444	0.0472069	-9.12167	7.39734e-20	0.843	7.90009e-16	LBD,PD		1		0.843	8.75032e-16	LBD,PD	8.75032e-16	19	CRHR1:RP11-105N13.4	1899-12-31	ncRNA_intronic	3.493	6
rs77387379	17	43791429	A	G	0.232307	-1.95994	0.0500035	-9.07632	1.12312e-19	0.845	1.37208e-15	LBD,PD		1		0.845	1.51588e-15	LBD,PD	1.51588e-15	19	CRHR1:RP11-105N13.4	1899-12-31	ncRNA_intronic	9.012	7
rs75990322	17	43791468	C	T	0.232431	-1.97034	0.0487991	-9.05668	1.34486e-19	0.846	1.65283e-15	LBD,PD		1		0.846	1.82448e-15	LBD,PD	1.82448e-15	19	CRHR1:RP11-105N13.4	1899-12-31	ncRNA_intronic	0.409	NA
rs113661667	17	43791610	C	T	0.232431	-1.97034	0.0487991	-8.96551	3.08845e-19	0.849	3.89108e-15	LBD,PD		1		0.849	4.27795e-15	LBD,PD	4.27795e-15	19	CRHR1:RP11-105N13.4	1899-12-31	ncRNA_intronic	5.133	6
rs74579538	17	43791652	A	G	0.232307	-1.94839	0.0513692	-8.95645	3.353e-19	0.849	4.35402e-15	LBD,PD		1		0.849	4.78436e-15	LBD,PD	4.78436e-15	19	CRHR1:RP11-105N13.4	1899-12-31	ncRNA_intronic	2.247	7
rs56220242	17	43792326	T	C	0.232431	-1.97034	0.0487991	-8.71453	2.91966e-18	0.991	2.66707e-14	LBD,AD,PD		1		0.991	2.90506e-14	LBD,AD,PD	2.90506e-14	19	CRHR1:RP11-105N13.4	1899-12-31	ncRNA_intronic	3.21	6
rs56160448	17	43792358	G	A	0.232431	-1.97034	0.0487991	-8.7017	3.26938e-18	0.991	2.94101e-14	LBD,AD,PD		1		0.991	3.2019e-14	LBD,AD,PD	3.2019e-14	19	CRHR1:RP11-105N13.4	1899-12-31	ncRNA_intronic	1.055	7
rs56167560	17	43792411	G	A	0.232431	-1.97034	0.0487991	-8.64349	5.45198e-18	0.857	4.00946e-14	LBD,PD		1		0.857	4.35841e-14	LBD,PD	4.35841e-14	19	CRHR1:RP11-105N13.4	1899-12-31	ncRNA_intronic	9.427	5
rs55849973	17	43792418	C	T	0.232431	-1.97034	0.0487991	-8.59728	8.16284e-18	0.858	6.33811e-14	LBD,PD		1		0.858	6.87396e-14	LBD,PD	6.87396e-14	19	CRHR1:RP11-105N13.4	1899-12-31	ncRNA_intronic	7.087	5
rs1880749	17	43792586	C	A	0.232431	-1.97034	0.0487991	-8.33203	7.94694e-17	0.86	8.48516e-14	LBD,PD		1		0.86	9.18899e-14	LBD,PD	9.18899e-14	19	CRHR1:RP11-105N13.4	1899-12-31	ncRNA_intronic	5.541	6
rs1568949	17	43792975	A	G	0.232431	-1.97034	0.0487991	-8.47195	2.41311e-17	0.991	8.50007e-14	LBD,AD,PD		1		0.991	9.20505e-14	LBD,AD,PD	9.20505e-14	19	CRHR1:RP11-105N13.4	1899-12-31	ncRNA_intronic	9.597	NA
rs1105570	17	43793342	G	A	0.232307	-1.94984	0.0511941	-8.52143	1.57593e-17	0.991	6.67223e-14	LBD,AD,PD		1		0.991	7.23446e-14	LBD,AD,PD	7.23446e-14	19	CRHR1:RP11-105N13.4	1899-12-31	ncRNA_intronic	7.713	NA
rs1105569	17	43793388	T	C	0.232431	-1.97034	0.0487991	-8.53161	1.44322e-17	0.991	7.29102e-14	LBD,AD,PD		1		0.991	7.90186e-14	LBD,AD,PD	7.90186e-14	19	CRHR1:RP11-105N13.4	1899-12-31	ncRNA_intronic	1.844	NA
rs7502718	17	43793651	A	G	0.232431	-1.97034	0.0487991	-8.76488	1.86979e-18	0.991	1.9835e-14	LBD,AD,PD		1		0.991	2.16365e-14	LBD,AD,PD	2.16365e-14	19	CRHR1:RP11-105N13.4	1899-12-31	ncRNA_intronic	0.859	5
rs7502937	17	43793665	G	A	0.232431	-1.97034	0.0487991	-8.80484	1.31035e-18	0.991	1.64145e-14	LBD,AD,PD		1		0.991	1.79219e-14	LBD,AD,PD	1.79219e-14	19	CRHR1:RP11-105N13.4	1899-12-31	ncRNA_intronic	8.115	5
rs4479288	17	43793828	A	G	0.232183	-1.93609	0.0528565	-8.85042	8.71923e-19	0.852	1.06389e-14	LBD,PD		1		0.852	1.16404e-14	LBD,PD	1.16404e-14	19	CRHR1:RP11-105N13.4	1899-12-31	ncRNA_intronic	4.53	5
rs4479289	17	43793951	A	G	0.232431	-1.97034	0.0487991	-8.91487	4.88369e-19	0.851	5.95735e-15	LBD,PD		1		0.851	6.53639e-15	LBD,PD	6.53639e-15	19	CRHR1:RP11-105N13.4	1899-12-31	ncRNA_intronic	5.675	5
rs4609898	17	43794182	A	G	0.232555	-1.99779	0.0457378	-9.1601	5.18485e-20	0.844	6.45932e-16	LBD,PD		1		0.844	7.16108e-16	LBD,PD	7.16108e-16	19	CRHR1:RP11-105N13.4	1899-12-31	ncRNA_intronic	3.572	6
rs75310534	17	43794286	T	C	0.232431	-1.99956	0.0455481	-9.27329	1.8049e-20	0.839	1.73147e-16	LBD,PD		1		0.839	1.93099e-16	LBD,PD	1.93099e-16	19	CRHR1:RP11-105N13.4	1899-12-31	ncRNA_intronic	0.153	7
rs76007856	17	43795238	A	G	0.232431	-1.97034	0.0487991	-9.57418	1.0267e-21	0.83	8.69787e-18	LBD,PD		1		0.83	9.82586e-18	LBD,PD	9.82586e-18	19	CRHR1:RP11-105N13.4	1899-12-31	ncRNA_intronic	0.086	7
rs111415173	17	43795573	T	C	0.232431	-1.97034	0.0487991	-9.68201	3.59559e-22	0.827	2.73334e-18	LBD,PD		1		0.827	3.1026e-18	LBD,PD	3.1026e-18	19	CRHR1:RP11-105N13.4	1899-12-31	ncRNA_intronic	0.477	6
rs56323722	17	43798015	C	A	0.232431	-1.95182	0.0509586	-10.0864	6.34775e-24	0.815	3.24205e-20	LBD,PD		1		0.815	3.7444e-20	LBD,PD	3.7444e-20	19	CRHR1:RP11-105N13.4	1899-12-31	ncRNA_intronic	4.932	5
rs55989971	17	43798160	A	G	0.232431	-1.98444	0.0472069	-10.1544	3.16691e-24	0.813	1.56375e-20	LBD,PD		1		0.813	1.81095e-20	LBD,PD	1.81095e-20	19	CRHR1:RP11-105N13.4	1899-12-31	ncRNA_intronic	0.213	5
rs62056946	17	43798401	A	G	0.232431	-1.97034	0.0487991	-10.1443	3.51457e-24	0.813	1.80546e-20	LBD,PD		1		0.813	2.08977e-20	LBD,PD	2.08977e-20	19	CRHR1:RP11-105N13.4	1899-12-31	ncRNA_intronic	5.805	7
rs55962674	17	43799033	T	C	0.232431	-1.97034	0.0487991	-10.1863	2.28223e-24	0.812	1.01008e-20	LBD,PD		1		0.812	1.17164e-20	LBD,PD	1.17164e-20	19	CRHR1:RP11-105N13.4	1899-12-31	ncRNA_intronic	0.412	5
rs55896111	17	43799048	A	G	0.232307	-1.948	0.0514133	-10.1683	2.74756e-24	0.812	1.63853e-20	LBD,PD		1		0.812	1.89723e-20	LBD,PD	1.89723e-20	19	CRHR1:RP11-105N13.4	1899-12-31	ncRNA_intronic	4.29	5
rs55787734	17	43799052	G	A	0.232307	-1.948	0.0514133	-10.2497	1.18728e-24	0.811	5.92948e-21	LBD,PD		1		0.811	6.89128e-21	LBD,PD	6.89128e-21	19	CRHR1:RP11-105N13.4	1899-12-31	ncRNA_intronic	5.686	5
rs55653963	17	43799509	C	A	0.232431	-1.98444	0.0472069	-10.2224	1.57371e-24	0.811	6.67836e-21	LBD,PD		1		0.811	7.75828e-21	LBD,PD	7.75828e-21	19	CRHR1:RP11-105N13.4	1899-12-31	ncRNA_intronic	4.381	4
rs62054378	17	43799667	A	C	0.232431	-1.97034	0.0487991	-10.2262	1.51279e-24	0.811	6.64431e-21	LBD,PD		1		0.811	7.71887e-21	LBD,PD	7.71887e-21	19	CRHR1:RP11-105N13.4	1899-12-31	ncRNA_intronic	4.825	2b
rs77819001	17	43799804	A	C	0.232307	-1.96769	0.0491039	-10.2304	1.44961e-24	0.811	6.68176e-21	LBD,PD		1		0.811	7.76221e-21	LBD,PD	7.76221e-21	19	CRHR1:RP11-105N13.4	1899-12-31	ncRNA_intronic	7.074	4
rs17563433	17	43800351	C	A	0.232431	-1.97034	0.0487991	-10.2421	1.28461e-24	0.811	5.49999e-21	LBD,PD		1		0.811	6.39387e-21	LBD,PD	6.39387e-21	19	CRHR1:RP11-105N13.4	1899-12-31	ncRNA_intronic	1.317	1f
rs77370070	17	43800404	G	T	0.232307	-1.97203	0.0486052	-10.2427	1.27635e-24	0.811	5.48029e-21	LBD,PD		1		0.811	6.37105e-21	LBD,PD	6.37105e-21	19	CRHR1:RP11-105N13.4	1899-12-31	ncRNA_intronic	3.781	5
rs62054380	17	43800987	A	C	0.232307	-1.95019	0.0511519	-10.2313	1.43583e-24	0.812	6.37868e-21	LBD,PD		1		0.812	7.41138e-21	LBD,PD	7.41138e-21	19	CRHR1:RP11-105N13.4	1899-12-31	ncRNA_intronic	1.539	7
rs112570965	17	43801092	C	T	0.232431	-1.97034	0.0487991	-10.2364	1.36158e-24	0.811	5.90079e-21	LBD,PD		1		0.811	6.85805e-21	LBD,PD	6.85805e-21	19	CRHR1:RP11-105N13.4	1899-12-31	ncRNA_intronic	11.18	5
rs62054381	17	43801185	G	A	0.232431	-1.97034	0.0487991	-10.2535	1.14172e-24	0.811	4.94878e-21	LBD,PD		1		0.811	5.75527e-21	LBD,PD	5.75527e-21	19	CRHR1:RP11-105N13.4	1899-12-31	ncRNA_intronic	0.362	5
rs17563501	17	43801695	T	C	0.232431	-1.97034	0.0487991	-10.2229	1.56605e-24	0.812	6.55675e-21	LBD,PD		1		0.812	7.61752e-21	LBD,PD	7.61752e-21	19	CRHR1:RP11-105N13.4	1899-12-31	ncRNA_intronic	0.634	6
rs62054382	17	43802525	T	C	0.232431	-1.97034	0.0487991	-10.2321	1.4237e-24	0.811	5.90079e-21	LBD,PD		1		0.811	6.85805e-21	LBD,PD	6.85805e-21	19	CRHR1:RP11-105N13.4	1899-12-31	ncRNA_intronic	1.37	5
rs62054383	17	43802907	C	T	0.232431	-1.97034	0.0487991	-10.213	1.73437e-24	0.812	7.03363e-21	LBD,PD		1		0.812	8.16946e-21	LBD,PD	8.16946e-21	19	CRHR1:RP11-105N13.4	1899-12-31	ncRNA_intronic	2.444	5
rs10514879	17	43802971	T	C	0.232431	-1.97034	0.0487991	-10.2072	1.84046e-24	0.812	7.03363e-21	LBD,PD		1		0.812	8.16946e-21	LBD,PD	8.16946e-21	19	CRHR1:RP11-105N13.4	1899-12-31	ncRNA_intronic	2.178	NA
rs1358071	17	43803189	C	A	0.27775	-2.01759	0.0436328	-8.92492	4.46039e-19	0.844	1.21414e-16	LBD,PD		1		0.844	1.35618e-16	LBD,PD	1.35618e-16	19	CRHR1:RP11-105N13.4	1899-12-31	ncRNA_intronic	0.434	6
rs56280222	17	43803788	C	T	0.232431	-1.97034	0.0487991	-10.2363	1.36364e-24	0.812	6.11189e-21	LBD,PD		1		0.812	7.10249e-21	LBD,PD	7.10249e-21	19	CRHR1:RP11-105N13.4	1899-12-31	ncRNA_intronic	10.23	5
rs56380663	17	43804619	T	C	0.232431	-1.97034	0.0487991	-10.2436	1.26492e-24	0.811	5.90079e-21	LBD,PD		1		0.811	6.85805e-21	LBD,PD	6.85805e-21	19	CRHR1:RP11-105N13.4	1899-12-31	ncRNA_intronic	0.169	5
rs62054388	17	43805590	T	C	0.232679	-1.97345	0.0484454	-10.1997	1.98976e-24	0.812	1.06368e-20	LBD,PD		1		0.812	1.23358e-20	LBD,PD	1.23358e-20	19	CRHR1:RP11-105N13.4	1899-12-31	ncRNA_intronic	6.668	7
rs4401083	17	43806015	A	G	0.232679	-1.98056	0.0476417	-10.2375	1.34733e-24	0.812	9.43504e-21	LBD,PD		1		0.812	1.09469e-20	LBD,PD	1.09469e-20	19	CRHR1:RP11-105N13.4	1899-12-31	ncRNA_intronic	0.424	1f
rs1880752	17	43806264	T	C	0.232679	-1.97345	0.0484454	-10.1982	2.01918e-24	0.812	9.5778e-21	LBD,PD		1		0.812	1.11119e-20	LBD,PD	1.11119e-20	19	CRHR1:RP11-105N13.4	1899-12-31	ncRNA_intronic	0.297	6
rs4617909	17	43806451	T	C	0.232804	-2.02194	0.0431816	-10.2103	1.78339e-24	0.812	8.34791e-21	LBD,PD		1		0.812	9.68991e-21	LBD,PD	9.68991e-21	19	CRHR1:RP11-105N13.4	1899-12-31	ncRNA_intronic	3.132	6
rs2902662	17	43806925	A	G	0.232679	-1.97345	0.0484454	-10.2013	1.95698e-24	0.812	9.5778e-21	LBD,PD		1		0.812	1.11119e-20	LBD,PD	1.11119e-20	19	CRHR1:RP11-105N13.4	1899-12-31	ncRNA_intronic	10.85	NA
rs2864087	17	43807063	T	C	0.232555	-1.97079	0.0487477	-10.1999	1.98408e-24	0.812	9.63161e-21	LBD,PD		1		0.812	1.11741e-20	LBD,PD	1.11741e-20	19	CRHR1:RP11-105N13.4	1899-12-31	ncRNA_intronic	5.451	NA
rs2902661	17	43807099	A	G	0.232555	-1.95089	0.0510715	-10.2017	1.94791e-24	0.813	1.07719e-20	LBD,PD		1		0.813	1.2492e-20	LBD,PD	1.2492e-20	19	CRHR1:RP11-105N13.4	1899-12-31	ncRNA_intronic	8.414	NA
rs4609899	17	43807113	T	C	0.232555	-1.97079	0.0487477	-10.2183	1.64278e-24	0.812	8.08506e-21	LBD,PD		1		0.812	9.3859e-21	LBD,PD	9.3859e-21	19	CRHR1:RP11-105N13.4	1899-12-31	ncRNA_intronic	2.361	3a
rs4471726	17	43807134	C	T	0.232679	-1.97345	0.0484454	-10.2123	1.74735e-24	0.812	8.32647e-21	LBD,PD		1		0.812	9.66512e-21	LBD,PD	9.66512e-21	19	CRHR1:RP11-105N13.4	1899-12-31	ncRNA_intronic	4.354	1f
rs79226879	17	43807485	C	T	0.232679	-1.97345	0.0484454	-10.2245	1.54021e-24	0.812	9.5778e-21	LBD,PD		1		0.812	1.11119e-20	LBD,PD	1.11119e-20	19	CRHR1:RP11-105N13.4	1899-12-31	ncRNA_intronic	9.122	7
rs17563599	17	43807955	C	A	0.232555	-1.95822	0.0502054	-10.1832	2.35777e-24	0.812	9.89064e-21	LBD,PD		1		0.812	1.14735e-20	LBD,PD	1.14735e-20	19	CRHR1:RP11-105N13.4	1899-12-31	ncRNA_intronic	2.221	6
rs17649138	17	43808067	A	G	0.232679	-1.97345	0.0484454	-10.2009	1.96411e-24	0.812	9.5778e-21	LBD,PD		1		0.812	1.11119e-20	LBD,PD	1.11119e-20	19	CRHR1:RP11-105N13.4	1899-12-31	ncRNA_intronic	10.02	6
rs62054389	17	43808321	A	G	0.232679	-1.97345	0.0484454	-10.1985	2.01456e-24	0.812	9.5778e-21	LBD,PD		1		0.812	1.11119e-20	LBD,PD	1.11119e-20	19	CRHR1:RP11-105N13.4	1899-12-31	ncRNA_intronic	2.108	7
rs62054390	17	43808443	C	A	0.232679	-1.97345	0.0484454	-10.2019	1.94412e-24	0.812	9.5778e-21	LBD,PD		1		0.812	1.11119e-20	LBD,PD	1.11119e-20	19	CRHR1:RP11-105N13.4	1899-12-31	ncRNA_intronic	1.373	7
rs55947210	17	43808763	G	A	0.232679	-1.97345	0.0484454	-10.1984	2.01645e-24	0.812	9.5778e-21	LBD,PD		1		0.812	1.11119e-20	LBD,PD	1.11119e-20	19	CRHR1:RP11-105N13.4	1899-12-31	ncRNA_intronic	11.04	5
rs62054392	17	43808945	T	C	0.232804	-1.98626	0.047004	-10.2008	1.96623e-24	0.812	9.32209e-21	LBD,PD		1		0.812	1.08163e-20	LBD,PD	1.08163e-20	19	CRHR1:RP11-105N13.4	1899-12-31	ncRNA_intronic	3.069	5
rs4390635	17	43809016	T	C	0.232679	-1.97345	0.0484454	-10.1989	2.00524e-24	0.812	9.5778e-21	LBD,PD		1		0.812	1.11119e-20	LBD,PD	1.11119e-20	19	CRHR1:RP11-105N13.4	1899-12-31	ncRNA_intronic	5.436	1f
rs62054393	17	43809264	G	T	0.232679	-1.97345	0.0484454	-10.1745	2.57773e-24	0.812	9.91866e-21	LBD,PD		1		0.812	1.15059e-20	LBD,PD	1.15059e-20	19	CRHR1:RP11-105N13.4:RP11-293E1.2	1899-12-31	ncRNA_exonic	4.751	5
rs77804065	17	43810896	T	C	0.236156	-1.95163	0.0509815	-10.1531	3.20954e-24	0.814	2.49866e-20	LBD,PD		1		0.814	2.88863e-20	LBD,PD	2.88863e-20	19	CRHR1:RP11-105N13.4:RP11-293E1.1	1899-12-31	ncRNA_intronic	13.58	NA
rs77301847	17	43810902	G	A	0.232307	-1.93857	0.0525535	-10.1286	4.12377e-24	0.812	1.70431e-20	LBD,PD		1		0.812	1.97311e-20	LBD,PD	1.97311e-20	19	CRHR1:RP11-105N13.4:RP11-293E1.1	1899-12-31	ncRNA_intronic	13.52	NA
rs62054395	17	43811060	G	T	0.232555	-1.98772	0.0468415	-10.21	1.78948e-24	0.812	9.29345e-21	LBD,PD		1		0.812	1.07832e-20	LBD,PD	1.07832e-20	19	CRHR1:RP11-105N13.4:RP11-293E1.1	1899-12-31	ncRNA_intronic	1.937	6
rs17563683	17	43811072	G	A	0.232431	-1.97532	0.0482319	-10.1977	2.02943e-24	0.812	8.58925e-21	LBD,PD		1		0.812	9.96901e-21	LBD,PD	9.96901e-21	19	CRHR1:RP11-105N13.4:RP11-293E1.1	1899-12-31	ncRNA_intronic	5.696	6
rs1880753	17	43811260	G	A	0.466476	-0.191895	0.847816	-5.59825	2.16529e-08	0.995	2.68708e-06	AD,PD		1		0.995	2.62456e-06	AD,PD	2.62456e-06	19	CRHR1:RP11-105N13.4:RP11-293E1.1	1899-12-31	ncRNA_intronic	5.987	5
rs62054396	17	43811510	C	T	0.232679	-1.97345	0.0484454	-10.2015	1.95169e-24	0.812	9.5778e-21	LBD,PD		1		0.812	1.11119e-20	LBD,PD	1.11119e-20	19	CRHR1:RP11-105N13.4:RP11-293E1.1	1899-12-31	ncRNA_intronic	7.054	7
rs17563718	17	43811673	T	C	0.232679	-1.97345	0.0484454	-10.2039	1.90399e-24	0.812	9.24854e-21	LBD,PD		1		0.812	1.07313e-20	LBD,PD	1.07313e-20	19	CRHR1:RP11-105N13.4:RP11-293E1.1	1899-12-31	ncRNA_exonic	4.554	6
rs62054397	17	43811792	T	C	0.232679	-1.97345	0.0484454	-10.2044	1.89422e-24	0.812	9.24854e-21	LBD,PD		1		0.812	1.07313e-20	LBD,PD	1.07313e-20	19	CRHR1:RP11-105N13.4:RP11-293E1.1	1899-12-31	ncRNA_exonic	10.38	5
rs4569335	17	43811950	C	A	0.232679	-1.97345	0.0484454	-10.2045	1.89334e-24	0.812	9.24854e-21	LBD,PD		1		0.812	1.07313e-20	LBD,PD	1.07313e-20	19	CRHR1:RP11-105N13.4:RP11-293E1.1	1899-12-31	ncRNA_exonic	8.825	5
rs1526126	17	43812218	T	C	0.232679	-1.97345	0.0484454	-10.2158	1.68568e-24	0.812	8.93048e-21	LBD,PD		1		0.812	1.03636e-20	LBD,PD	1.03636e-20	19	CRHR1:RP11-105N13.4	1899-12-31	ncRNA_intronic	8.475	1b
rs62054398	17	43812599	G	A	0.232183	-1.91084	0.056025	-10.1795	2.44845e-24	0.813	1.13184e-20	LBD,PD		1		0.813	1.31233e-20	LBD,PD	1.31233e-20	19	CRHR1:RP11-105N13.4	1899-12-31	ncRNA_intronic	3.759	7
rs62054399	17	43812624	A	G	0.232307	-1.92999	0.0536078	-10.1696	2.71055e-24	0.813	1.08706e-20	LBD,PD		1		0.813	1.2606e-20	LBD,PD	1.2606e-20	19	CRHR1:RP11-105N13.4	1899-12-31	ncRNA_intronic	3.445	6
rs62054400	17	43812649	C	T	0.232307	-1.92999	0.0536078	-10.1823	2.37896e-24	0.813	1.08706e-20	LBD,PD		1		0.813	1.2606e-20	LBD,PD	1.2606e-20	19	CRHR1:RP11-105N13.4	1899-12-31	ncRNA_intronic	6.037	6
rs62054411	17	43812684	G	A	0.232679	-1.97345	0.0484454	-10.1868	2.27057e-24	0.812	1.02715e-20	LBD,PD		1		0.812	1.19137e-20	LBD,PD	1.19137e-20	19	CRHR1:RP11-105N13.4	1899-12-31	ncRNA_intronic	5.854	7
rs12938476	17	43812897	C	T	0.420785	-0.04405	0.964862	-5.91604	3.29787e-09	0.994	2.40183e-07	AD,PD		1		0.994	2.38338e-07	AD,PD	2.38338e-07	19	CRHR1:RP11-105N13.4	1899-12-31	ncRNA_intronic	7.008	6
rs62054412	17	43813002	A	G	0.232555	-1.95365	0.0507423	-10.1876	2.25357e-24	0.813	1.07093e-20	LBD,PD		1		0.813	1.24195e-20	LBD,PD	1.24195e-20	19	CRHR1:RP11-105N13.4	1899-12-31	ncRNA_intronic	1.747	5
rs8067527	17	43813186	A	G	0.417929	0.010019	0.991997	-5.90915	3.43882e-09	0.994	2.44333e-07	AD,PD	1	0.992006	LBD	0.994	1.07349e-07	AD,PD	1.81623e-06	19	CRHR1:RP11-105N13.4	1899-12-31	ncRNA_intronic	1.98	5
rs12944235	17	43813221	G	A	0.4666	-0.204821	0.837705	-5.59159	2.24998e-08	0.995	2.68688e-06	AD,PD		1		0.995	2.62436e-06	AD,PD	2.62436e-06	19	CRHR1:RP11-105N13.4	1899-12-31	ncRNA_intronic	0.455	1f
rs62054414	17	43813415	A	G	0.232679	-1.98755	0.0468628	-10.1925	2.14228e-24	0.812	9.97042e-21	LBD,PD		1		0.812	1.15657e-20	LBD,PD	1.15657e-20	19	CRHR1:RP11-105N13.4	1899-12-31	ncRNA_intronic	6.73	5
rs76421814	17	43814427	C	T	0.232679	-1.97345	0.0484454	-10.1912	2.17014e-24	0.812	1.02715e-20	LBD,PD		1		0.812	1.19137e-20	LBD,PD	1.19137e-20	19	CRHR1:RP11-105N13.4	1899-12-31	ncRNA_intronic	8.405	7
rs56006248	17	43815141	G	A	0.232679	-1.97345	0.0484454	-10.1906	2.18377e-24	0.812	1.02715e-20	LBD,PD		1		0.812	1.19137e-20	LBD,PD	1.19137e-20	19	CRHR1:RP11-105N13.4	1899-12-31	ncRNA_intronic	0.59	7
rs7220839	17	43815145	C	T	0.466725	-0.252752	0.800455	-5.59351	2.22529e-08	0.995	2.4759e-06	AD,PD		1		0.995	2.41959e-06	AD,PD	2.41959e-06	19	CRHR1:RP11-105N13.4	1899-12-31	ncRNA_intronic	2.361	7
rs56298110	17	43815336	G	A	0.232679	-1.97345	0.0484454	-10.1882	2.23864e-24	0.812	1.06368e-20	LBD,PD		1		0.812	1.23358e-20	LBD,PD	1.23358e-20	19	CRHR1:RP11-105N13.4	1899-12-31	ncRNA_intronic	4.042	6
rs1608955	17	43815713	T	C	0.232679	-1.97345	0.0484454	-10.1812	2.4061e-24	0.812	1.06368e-20	LBD,PD		1		0.812	1.23358e-20	LBD,PD	1.23358e-20	19	CRHR1:RP11-105N13.4	1899-12-31	ncRNA_intronic	1.827	7
rs62054417	17	43815859	C	A	0.232679	-1.97345	0.0484454	-10.1874	2.25657e-24	0.812	1.06368e-20	LBD,PD		1		0.812	1.23358e-20	LBD,PD	1.23358e-20	19	CRHR1:RP11-105N13.4	1899-12-31	ncRNA_intronic	2.558	6
rs78440279	17	43816052	T	C	0.232679	-1.97345	0.0484454	-10.2226	1.57074e-24	0.812	8.03981e-21	LBD,PD		1		0.812	9.33357e-21	LBD,PD	9.33357e-21	19	CRHR1:RP11-105N13.4	1899-12-31	ncRNA_intronic	0.226	7
rs75500942	17	43816106	A	C	0.232679	-1.97345	0.0484454	-10.1821	2.38277e-24	0.813	1.14063e-20	LBD,PD		1		0.813	1.32248e-20	LBD,PD	1.32248e-20	19	CRHR1:RP11-105N13.4	1899-12-31	ncRNA_intronic	1.154	7
rs62054418	17	43816306	A	G	0.232679	-1.97345	0.0484454	-10.1822	2.38145e-24	0.813	1.14063e-20	LBD,PD		1		0.813	1.32248e-20	LBD,PD	1.32248e-20	19	CRHR1:RP11-105N13.4	1899-12-31	ncRNA_intronic	2.506	7
rs62054419	17	43816605	C	A	0.232555	-1.95388	0.0507162	-10.1834	2.35195e-24	0.813	1.10847e-20	LBD,PD		1		0.813	1.28533e-20	LBD,PD	1.28533e-20	19	CRHR1:RP11-105N13.4	1899-12-31	ncRNA_intronic	2.655	6
rs17563800	17	43817459	T	C	0.232679	-1.97345	0.0484454	-10.1905	2.18683e-24	0.812	1.06368e-20	LBD,PD		1		0.812	1.23358e-20	LBD,PD	1.23358e-20	19	CRHR1:RP11-105N13.4	1899-12-31	ncRNA_intronic	8.442	1b
rs56295996	17	43817557	T	C	0.232679	-1.98755	0.0468628	-10.1877	2.24925e-24	0.812	1.03251e-20	LBD,PD		1		0.812	1.19756e-20	LBD,PD	1.19756e-20	19	CRHR1:RP11-105N13.4	1899-12-31	ncRNA_intronic	0.384	3a
rs56384960	17	43817608	A	G	0.232679	-1.98755	0.0468628	-10.1897	2.20468e-24	0.812	1.03251e-20	LBD,PD		1		0.812	1.19756e-20	LBD,PD	1.19756e-20	19	CRHR1:RP11-105N13.4	1899-12-31	ncRNA_intronic	4.422	4
rs56178230	17	43817832	A	G	0.232679	-1.97345	0.0484454	-10.1865	2.27708e-24	0.812	1.06368e-20	LBD,PD		1		0.812	1.23358e-20	LBD,PD	1.23358e-20	19	CRHR1:RP11-105N13.4	1899-12-31	ncRNA_intronic	2.377	4
rs80157557	17	43817898	A	G	0.232679	-1.98755	0.0468628	-10.1888	2.22576e-24	0.812	1.03251e-20	LBD,PD		1		0.812	1.19756e-20	LBD,PD	1.19756e-20	19	CRHR1:RP11-105N13.4	1899-12-31	ncRNA_intronic	0.684	4
rs17563827	17	43818222	A	C	0.232679	-1.97345	0.0484454	-10.1925	2.14271e-24	0.812	1.06368e-20	LBD,PD		1		0.812	1.23358e-20	LBD,PD	1.23358e-20	19	CRHR1:RP11-105N13.4	1899-12-31	ncRNA_intronic	3.106	1f
rs80072429	17	43818611	A	G	0.232679	-1.97345	0.0484454	-10.1865	2.27887e-24	0.812	1.06368e-20	LBD,PD		1		0.812	1.23358e-20	LBD,PD	1.23358e-20	19	CRHR1:RP11-105N13.4	1899-12-31	ncRNA_intronic	3.91	5
rs77114624	17	43818657	C	T	0.232679	-1.97345	0.0484454	-10.1864	2.27975e-24	0.812	1.06368e-20	LBD,PD		1		0.812	1.23358e-20	LBD,PD	1.23358e-20	19	CRHR1:RP11-105N13.4	1899-12-31	ncRNA_intronic	4.776	5
rs76311426	17	43818690	T	G	0.232679	-1.97345	0.0484454	-10.1864	2.27971e-24	0.812	1.06368e-20	LBD,PD		1		0.812	1.23358e-20	LBD,PD	1.23358e-20	19	CRHR1:RP11-105N13.4	1899-12-31	ncRNA_intronic	0.857	5
rs17563861	17	43818906	G	A	0.232679	-1.97345	0.0484454	-10.1864	2.28003e-24	0.812	1.06368e-20	LBD,PD		1		0.812	1.23358e-20	LBD,PD	1.23358e-20	19	CRHR1:RP11-105N13.4	1899-12-31	ncRNA_intronic	3.007	6
rs62054424	17	43819384	A	G	0.232679	-1.97345	0.0484454	-10.1851	2.31015e-24	0.812	1.06368e-20	LBD,PD		1		0.812	1.23358e-20	LBD,PD	1.23358e-20	19	CRHR1:RP11-105N13.4	1899-12-31	ncRNA_intronic	2.333	5
rs17563923	17	43819450	A	G	0.232928	-2.00658	0.0447944	-10.1894	2.21194e-24	0.812	9.91881e-21	LBD,PD		1		0.812	1.15061e-20	LBD,PD	1.15061e-20	19	CRHR1:RP11-105N13.4	1899-12-31	ncRNA_intronic	0.024	1f
rs62054425	17	43819480	T	C	0.232679	-1.97345	0.0484454	-10.1848	2.31846e-24	0.812	1.06368e-20	LBD,PD		1		0.812	1.23358e-20	LBD,PD	1.23358e-20	19	CRHR1:RP11-105N13.4	1899-12-31	ncRNA_intronic	7.48	5
rs8075654	17	43820669	G	T	0.419171	0.00369085	0.997075	-5.90482	3.53031e-09	0.994	2.01168e-07	AD,PD	1	0.997055	LBD	0.994	8.83447e-08	AD,PD	1.51901e-06	19	CRHR1:RP11-105N13.4	1899-12-31	ncRNA_intronic	1.115	7
rs62054427	17	43821062	G	A	0.232679	-1.97345	0.0484454	-10.1932	2.12645e-24	0.812	1.02715e-20	LBD,PD		1		0.812	1.19137e-20	LBD,PD	1.19137e-20	19	CRHR1:RP11-105N13.4	1899-12-31	ncRNA_intronic	4.874	5
rs74464991	17	43821685	A	C	0.232679	-1.97345	0.0484454	-10.1929	2.13326e-24	0.812	1.02715e-20	LBD,PD		1		0.812	1.19137e-20	LBD,PD	1.19137e-20	19	CRHR1:RP11-105N13.4	1899-12-31	ncRNA_intronic	5.258	6
rs2004260	17	43822398	C	T	0.232679	-1.97345	0.0484454	-10.1887	2.22679e-24	0.812	1.06368e-20	LBD,PD		1		0.812	1.23358e-20	LBD,PD	1.23358e-20	19	CRHR1:RP11-105N13.4	1899-12-31	ncRNA_intronic	5.045	NA
rs62054428	17	43822511	A	G	0.232555	-1.95959	0.0500428	-10.1684	2.74465e-24	0.813	1.13412e-20	LBD,PD		1		0.813	1.31497e-20	LBD,PD	1.31497e-20	19	CRHR1:RP11-105N13.4	1899-12-31	ncRNA_intronic	6.76	7
rs62054429	17	43823125	A	G	0.232679	-1.97345	0.0484454	-10.191	2.17441e-24	0.812	1.06368e-20	LBD,PD		1		0.812	1.23358e-20	LBD,PD	1.23358e-20	19	CRHR1:RP11-105N13.4	1899-12-31	ncRNA_intronic	3.95	5
rs76171147	17	43823229	C	T	0.232555	-1.95995	0.0500028	-10.2227	1.56908e-24	0.812	8.56749e-21	LBD,PD		1		0.812	9.94385e-21	LBD,PD	9.94385e-21	19	CRHR1:RP11-105N13.4	1899-12-31	ncRNA_intronic	9.232	4
rs75643244	17	43823326	G	A	0.232679	-1.98755	0.0468628	-10.1793	2.45244e-24	0.813	1.14657e-20	LBD,PD		1		0.813	1.32935e-20	LBD,PD	1.32935e-20	19	CRHR1:RP11-105N13.4	1899-12-31	ncRNA_intronic	7.466	4
rs62054432	17	43823889	A	C	0.232555	-1.95388	0.0507162	-10.1884	2.23467e-24	0.813	1.07042e-20	LBD,PD		1		0.813	1.24137e-20	LBD,PD	1.24137e-20	19	CRHR1:RP11-105N13.4	1899-12-31	ncRNA_intronic	0.701	5
rs111497072	17	43824201	A	G	0.232679	-1.97345	0.0484454	-10.1912	2.16962e-24	0.812	1.02715e-20	LBD,PD		1		0.812	1.19137e-20	LBD,PD	1.19137e-20	19	CRHR1:RP11-105N13.4	1899-12-31	ncRNA_intronic	0.015	6
rs62054434	17	43824382	G	T	0.232555	-1.99262	0.0463025	-10.1682	2.74971e-24	0.812	9.86426e-21	LBD,PD		1		0.812	1.1443e-20	LBD,PD	1.1443e-20	19	CRHR1:RP11-105N13.4	1899-12-31	ncRNA_intronic	3.385	6
rs12150683	17	43824848	G	A	0.232555	-2.01899	0.0434867	-10.198	2.02392e-24	0.812	9.33024e-21	LBD,PD		1		0.812	1.08258e-20	LBD,PD	1.08258e-20	19	CRHR1:RP11-105N13.4	1899-12-31	ncRNA_intronic	12.82	6
rs12150332	17	43824908	T	C	0.232679	-1.97345	0.0484454	-10.1918	2.15672e-24	0.812	1.02715e-20	LBD,PD		1		0.812	1.19137e-20	LBD,PD	1.19137e-20	19	CRHR1:RP11-105N13.4	1899-12-31	ncRNA_intronic	1.626	7
rs75715199	17	43825478	A	G	0.232679	-1.97345	0.0484454	-10.1909	2.17768e-24	0.812	1.02715e-20	LBD,PD		1		0.812	1.19137e-20	LBD,PD	1.19137e-20	19	CRHR1:RP11-105N13.4	1899-12-31	ncRNA_intronic	14.38	5
rs62054436	17	43825568	T	C	0.232555	-1.95784	0.0502494	-10.2009	1.9641e-24	0.812	8.7123e-21	LBD,PD		1		0.812	1.01113e-20	LBD,PD	1.01113e-20	19	CRHR1:RP11-105N13.4	1899-12-31	ncRNA_intronic	0.233	5
rs62054437	17	43825576	C	T	0.232555	-1.95784	0.0502494	-10.2018	1.94547e-24	0.812	8.7123e-21	LBD,PD		1		0.812	1.01113e-20	LBD,PD	1.01113e-20	19	CRHR1:RP11-105N13.4	1899-12-31	ncRNA_intronic	1.001	5
rs62054438	17	43825711	C	A	0.232679	-1.98755	0.0468628	-10.193	2.1306e-24	0.812	9.97042e-21	LBD,PD		1		0.812	1.15657e-20	LBD,PD	1.15657e-20	19	CRHR1:RP11-105N13.4	1899-12-31	ncRNA_intronic	1.229	5
rs62054439	17	43825725	T	G	0.232679	-1.98755	0.0468628	-10.193	2.13085e-24	0.812	9.97042e-21	LBD,PD		1		0.812	1.15657e-20	LBD,PD	1.15657e-20	19	CRHR1:RP11-105N13.4	1899-12-31	ncRNA_intronic	3.246	5
rs17334797	17	43825912	G	A	0.232679	-1.97345	0.0484454	-10.191	2.17603e-24	0.812	1.02715e-20	LBD,PD		1		0.812	1.19137e-20	LBD,PD	1.19137e-20	19	CRHR1:RP11-105N13.4	1899-12-31	ncRNA_intronic	1.619	1f
rs12150672	17	43826637	A	G	0.232679	-2.01955	0.0434292	-10.2052	1.87999e-24	0.812	9.31917e-21	LBD,PD		1		0.812	1.0813e-20	LBD,PD	1.0813e-20	19	CRHR1:RP11-105N13.4	1899-12-31	ncRNA_intronic	0.321	1d
rs17334894	17	43827209	A	G	0.232679	-1.97345	0.0484454	-10.1862	2.28573e-24	0.813	1.10149e-20	LBD,PD		1		0.813	1.27727e-20	LBD,PD	1.27727e-20	19	CRHR1:RP11-105N13.4	1899-12-31	ncRNA_intronic	1.03	1f
rs17334923	17	43827244	T	C	0.2333	-1.95715	0.0503309	-10.1151	4.73542e-24	0.814	2.18838e-20	LBD,PD		1		0.814	2.53118e-20	LBD,PD	2.53118e-20	19	CRHR1:RP11-105N13.4	1899-12-31	ncRNA_intronic	10.74	5
rs12150451	17	43827431	G	A	0.232679	-1.97345	0.0484454	-10.1671	2.77942e-24	0.813	1.10149e-20	LBD,PD		1		0.813	1.27727e-20	LBD,PD	1.27727e-20	19	CRHR1:RP11-105N13.4	1899-12-31	ncRNA_intronic	0.482	1f
rs12150455	17	43827508	G	A	0.232679	-1.97345	0.0484454	-10.1993	1.99681e-24	0.812	1.02715e-20	LBD,PD		1		0.812	1.19137e-20	LBD,PD	1.19137e-20	19	CRHR1:RP11-105N13.4	1899-12-31	ncRNA_intronic	3.287	1f
rs17334944	17	43828617	A	G	0.231934	-1.92915	0.0537122	-10.1916	2.16279e-24	0.813	1.08899e-20	LBD,PD		1		0.813	1.26283e-20	LBD,PD	1.26283e-20	19	CRHR1:RP11-105N13.4	1899-12-31	ncRNA_intronic	0.13	1f
rs17426064	17	43828698	T	C	0.232555	-1.99517	0.0460247	-10.199	2.00245e-24	0.812	9.81142e-21	LBD,PD		1		0.812	1.1382e-20	LBD,PD	1.1382e-20	19	CRHR1:RP11-105N13.4	1899-12-31	ncRNA_intronic	0.415	6
rs62054442	17	43829353	G	A	0.233176	-1.99899	0.0456093	-10.2005	1.97284e-24	0.812	1.00789e-20	LBD,PD		1		0.812	1.16911e-20	LBD,PD	1.16911e-20	19	CRHR1:RP11-105N13.4	1899-12-31	ncRNA_intronic	0.072	5
rs1880755	17	43829404	C	T	0.466476	-0.10903	0.913188	-5.63046	1.79727e-08	0.995	2.03759e-06	AD,PD		1		0.995	1.99378e-06	AD,PD	1.99378e-06	19	CRHR1:RP11-105N13.4	1899-12-31	ncRNA_intronic	6.856	NA
rs35879086	17	43830382	A	G	0.232928	-1.95956	0.0500455	-10.2207	1.60194e-24	0.812	7.99424e-21	LBD,PD		1		0.812	9.28086e-21	LBD,PD	9.28086e-21	19	CRHR1:RP11-105N13.4	1899-12-31	ncRNA_intronic	2.132	7
rs62055869	17	43830685	A	G	0.231429	-1.88159	0.0598918	-10.2124	1.74562e-24	0.813	8.78888e-21	LBD,PD		1		0.813	1.01999e-20	LBD,PD	1.01999e-20	19	CRHR1:RP11-105N13.4	1899-12-31	ncRNA_intronic	2.147	5
rs62055871	17	43831112	A	G	0.232679	-1.99705	0.0458183	-10.2368	1.35653e-24	0.811	6.19582e-21	LBD,PD		1		0.811	7.19967e-21	LBD,PD	7.19967e-21	19	CRHR1:RP11-105N13.4	1899-12-31	ncRNA_intronic	0.89	2b
rs55645418	17	43832115	G	A	0.232431	-1.97034	0.0487991	-10.2457	1.23681e-24	0.811	5.90079e-21	LBD,PD		1		0.811	6.85805e-21	LBD,PD	6.85805e-21	19	CRHR1:RP11-105N13.4	1899-12-31	ncRNA_intronic	0.673	7
rs35631660	17	43832337	G	A	0.232431	-1.97034	0.0487991	-10.2889	7.90904e-25	0.81	3.41017e-21	LBD,PD		1		0.81	3.97125e-21	LBD,PD	3.97125e-21	19	CRHR1:RP11-105N13.4	1899-12-31	ncRNA_intronic	1.303	7
rs17426195	17	43832367	A	G	0.232431	-1.97034	0.0487991	-10.2871	8.05332e-25	0.81	3.41017e-21	LBD,PD		1		0.81	3.97125e-21	LBD,PD	3.97125e-21	19	CRHR1:RP11-105N13.4	1899-12-31	ncRNA_intronic	0.732	6
rs35282504	17	43832618	A	G	0.232431	-1.97034	0.0487991	-10.2474	1.2153e-24	0.812	6.33045e-21	LBD,PD		1		0.812	7.35554e-21	LBD,PD	7.35554e-21	19	CRHR1:RP11-105N13.4	1899-12-31	ncRNA_intronic	3.509	5
rs62055875	17	43832864	C	T	0.232431	-1.97034	0.0487991	-10.2517	1.16283e-24	0.811	5.90079e-21	LBD,PD		1		0.811	6.85805e-21	LBD,PD	6.85805e-21	19	CRHR1:RP11-105N13.4	1899-12-31	ncRNA_intronic	6.448	5
rs62055876	17	43832940	G	A	0.231686	-1.92852	0.05379	-10.2461	1.23233e-24	0.811	6.31201e-21	LBD,PD		1		0.811	7.33419e-21	LBD,PD	7.33419e-21	19	CRHR1:RP11-105N13.4	1899-12-31	ncRNA_intronic	2.028	7
rs34195569	17	43833921	A	G	0.232431	-1.97034	0.0487991	-10.2472	1.21823e-24	0.811	5.6969e-21	LBD,PD		1		0.811	6.62194e-21	LBD,PD	6.62194e-21	19	CRHR1:RP11-105N13.4	1899-12-31	ncRNA_intronic	2.337	5
rs34579278	17	43833981	G	A	0.232431	-1.97034	0.0487991	-10.2389	1.3271e-24	0.811	5.90079e-21	LBD,PD		1		0.811	6.85805e-21	LBD,PD	6.85805e-21	19	CRHR1:RP11-105N13.4	1899-12-31	ncRNA_intronic	3.424	5
rs34008514	17	43834314	G	A	0.232431	-1.99268	0.0462965	-10.2508	1.17309e-24	0.811	5.43305e-21	LBD,PD		1		0.811	6.31633e-21	LBD,PD	6.31633e-21	19	CRHR1:RP11-105N13.4	1899-12-31	ncRNA_intronic	2.158	5
rs12943085	17	43834482	A	G	0.232307	-1.95386	0.0507178	-10.2534	1.14229e-24	0.811	5.3089e-21	LBD,PD		1		0.811	6.17251e-21	LBD,PD	6.17251e-21	19	CRHR1:RP11-105N13.4	1899-12-31	ncRNA_intronic	11.98	5
rs7350923	17	43834970	T	C	0.232431	-1.98255	0.0474183	-10.257	1.10127e-24	0.811	4.99491e-21	LBD,PD		1		0.811	5.80873e-21	LBD,PD	5.80873e-21	19	CRHR1:RP11-105N13.4	1899-12-31	ncRNA_intronic	0.394	5
rs11079717	17	43835351	C	T	0.232431	-1.98444	0.0472069	-10.2591	1.07694e-24	0.811	4.80267e-21	LBD,PD		1		0.811	5.58596e-21	LBD,PD	5.58596e-21	19	CRHR1:RP11-105N13.4	1899-12-31	ncRNA_intronic	4.034	1f
rs62055878	17	43835854	A	C	0.232307	-1.96967	0.048877	-10.2665	9.97777e-25	0.811	4.45869e-21	LBD,PD		1		0.811	5.18726e-21	LBD,PD	5.18726e-21	19	CRHR1:RP11-105N13.4	1899-12-31	ncRNA_intronic	14.24	5
rs74514268	17	43836191	A	G	0.232431	-1.97034	0.0487991	-10.2632	1.0327e-24	0.811	4.45229e-21	LBD,PD		1		0.811	5.17985e-21	LBD,PD	5.17985e-21	19	CRHR1:RP11-105N13.4	1899-12-31	ncRNA_intronic	0.633	7
rs12948216	17	43836673	T	C	0.232307	-1.95945	0.0500598	-10.2681	9.80729e-25	0.811	4.3988e-21	LBD,PD		1		0.811	5.11784e-21	LBD,PD	5.11784e-21	19	CRHR1:RP11-105N13.4	1899-12-31	ncRNA_intronic	0.014	6
rs56013908	17	43836920	C	T	0.232431	-1.97034	0.0487991	-10.2627	1.03765e-24	0.811	4.94878e-21	LBD,PD		1		0.811	5.75527e-21	LBD,PD	5.75527e-21	19	CRHR1:RP11-105N13.4	1899-12-31	ncRNA_intronic	3.339	5
rs56214516	17	43836953	C	A	0.195679	-1.71355	0.0866092	-9.73804	2.07527e-22	0.806	1.09654e-19	LBD,PD		1		0.806	1.26061e-19	LBD,PD	1.26061e-19	19	CRHR1:RP11-105N13.4	1899-12-31	ncRNA_intronic	1.735	5
rs56168907	17	43837091	C	T	0.232307	-1.95136	0.0510154	-10.2634	1.0297e-24	0.811	4.47522e-21	LBD,PD		1		0.811	5.20643e-21	LBD,PD	5.20643e-21	19	CRHR1:RP11-105N13.4	1899-12-31	ncRNA_intronic	3.592	2b
rs55747440	17	43837115	G	A	0.232307	-1.96546	0.0493614	-10.2662	1.00045e-24	0.811	4.3429e-21	LBD,PD		1		0.811	5.05303e-21	LBD,PD	5.05303e-21	19	CRHR1:RP11-105N13.4	1899-12-31	ncRNA_intronic	9.098	4
rs55801356	17	43837237	G	A	0.232431	-1.97034	0.0487991	-10.2893	7.87776e-25	0.811	3.60247e-21	LBD,PD		1		0.811	4.19436e-21	LBD,PD	4.19436e-21	19	CRHR1:RP11-105N13.4	1899-12-31	ncRNA_intronic	7.008	3a
rs62055884	17	43837567	T	C	0.232431	-1.97034	0.0487991	-10.2616	1.04921e-24	0.811	4.45229e-21	LBD,PD		1		0.811	5.17985e-21	LBD,PD	5.17985e-21	19	CRHR1:RP11-105N13.4	1899-12-31	ncRNA_intronic	11.56	5
rs79882507	17	43837782	G	A	0.232431	-1.97034	0.0487991	-10.2647	1.01591e-24	0.811	4.298e-21	LBD,PD		1		0.811	5.00099e-21	LBD,PD	5.00099e-21	19	CRHR1:RP11-105N13.4	1899-12-31	ncRNA_intronic	4.296	5
rs62055885	17	43838014	G	A	0.232431	-1.97034	0.0487991	-10.2631	1.03352e-24	0.811	4.61205e-21	LBD,PD		1		0.811	5.36503e-21	LBD,PD	5.36503e-21	19	CRHR1:RP11-105N13.4	1899-12-31	ncRNA_intronic	4.008	6
rs28439278	17	43838071	T	C	0.232431	-2.00143	0.0453465	-10.2688	9.73662e-25	0.811	4.31687e-21	LBD,PD		1		0.811	5.02286e-21	LBD,PD	5.02286e-21	19	CRHR1:RP11-105N13.4	1899-12-31	ncRNA_intronic	0.25	6
rs12150621	17	43838482	T	G	0.232431	-1.94477	0.051803	-10.2606	1.06058e-24	0.811	4.86986e-21	LBD,PD		1		0.811	5.66382e-21	LBD,PD	5.66382e-21	19	CRHR1:RP11-105N13.4	1899-12-31	ncRNA_intronic	1.795	6
rs62055886	17	43838678	A	G	0.232431	-1.97034	0.0487991	-10.225	1.53162e-24	0.812	7.64144e-21	LBD,PD		1		0.812	8.87273e-21	LBD,PD	8.87273e-21	19	CRHR1:RP11-105N13.4	1899-12-31	ncRNA_intronic	0.27	7
rs62055887	17	43838710	C	T	0.232307	-1.95505	0.0505781	-9.96679	2.13002e-23	0.812	7.6219e-21	LBD,PD		1		0.812	8.85013e-21	LBD,PD	8.85013e-21	19	CRHR1:RP11-105N13.4	1899-12-31	ncRNA_intronic	3.077	7
rs62055888	17	43838720	T	C	0.228334	-1.84198	0.0654783	-9.9888	1.70635e-23	0.814	2.85738e-20	LBD,PD		1		0.814	3.30168e-20	LBD,PD	3.30168e-20	19	CRHR1:RP11-105N13.4	1899-12-31	ncRNA_intronic	3.328	7
rs62055889	17	43838919	A	G	0.232431	-1.97034	0.0487991	-10.2433	1.26776e-24	0.811	5.30982e-21	LBD,PD		1		0.811	6.17358e-21	LBD,PD	6.17358e-21	19	CRHR1:RP11-105N13.4	1899-12-31	ncRNA_intronic	0.625	6
rs11079719	17	43840006	G	T	0.2333	-1.87262	0.0611214	-10.0717	7.37225e-24	0.814	2.03577e-20	LBD,PD		1		0.814	2.35529e-20	LBD,PD	2.35529e-20	19	CRHR1:RP11-105N13.4	1899-12-31	ncRNA_intronic	9.06	1f
rs11079720	17	43840016	A	G	0.232928	-1.94687	0.0515523	-10.1508	3.28752e-24	0.812	1.23331e-20	LBD,PD		1		0.812	1.42953e-20	LBD,PD	1.42953e-20	19	CRHR1:RP11-105N13.4	1899-12-31	ncRNA_intronic	6.475	1f
rs11079721	17	43840107	A	C	0.233052	-2.12839	0.0333046	-10.2343	1.3917e-24	0.811	6.90208e-21	LBD,PD		1		0.811	8.01721e-21	LBD,PD	8.01721e-21	19	CRHR1:RP11-105N13.4	1899-12-31	ncRNA_intronic	5.565	1f
rs62055890	17	43840681	T	C	0.232307	-1.96088	0.0498919	-10.1812	2.40488e-24	0.812	8.96376e-21	LBD,PD		1		0.812	1.04021e-20	LBD,PD	1.04021e-20	19	CRHR1:RP11-105N13.4	1899-12-31	ncRNA_intronic	1.147	4
rs77849344	17	43840864	A	G	0.232431	-1.99377	0.0461769	-10.2423	1.28089e-24	0.811	6.02368e-21	LBD,PD		1		0.811	7.00036e-21	LBD,PD	7.00036e-21	19	CRHR1:RP11-105N13.4	1899-12-31	ncRNA_intronic	5.393	5
rs79545140	17	43840935	C	T	0.232431	-1.99377	0.0461769	-10.2047	1.88821e-24	0.812	9.61367e-21	LBD,PD		1		0.812	1.11534e-20	LBD,PD	1.11534e-20	19	CRHR1:RP11-105N13.4	1899-12-31	ncRNA_intronic	4.773	5
rs11079723	17	43841729	C	T	0.232555	-2.00584	0.0448739	-10.2412	1.29639e-24	0.811	8.15127e-21	LBD,PD		1		0.811	9.46249e-21	LBD,PD	9.46249e-21	19	CRHR1:RP11-105N13.4	1899-12-31	ncRNA_intronic	2.296	1f
rs11079724	17	43841912	T	C	0.232431	-1.99377	0.0461769	-10.2393	1.32221e-24	0.811	5.8156e-21	LBD,PD		1		0.811	6.7594e-21	LBD,PD	6.7594e-21	19	CRHR1:RP11-105N13.4	1899-12-31	ncRNA_intronic	4.166	1f
rs55707339	17	43842462	C	T	0.231934	-1.96296	0.0496516	-10.1887	2.22697e-24	0.812	1.06228e-20	LBD,PD		1		0.812	1.23197e-20	LBD,PD	1.23197e-20	19	CRHR1:RP11-105N13.4	1899-12-31	ncRNA_intronic	5.777	6
rs62055893	17	43842494	G	A	0.23181	-1.96878	0.0489779	-10.2124	1.74513e-24	0.812	9.45216e-21	LBD,PD		1		0.812	1.09667e-20	LBD,PD	1.09667e-20	19	CRHR1:RP11-105N13.4	1899-12-31	ncRNA_intronic	2.131	6
rs75257002	17	43843395	T	C	0.232059	-2.00783	0.0446609	-10.1623	2.92244e-24	0.812	1.23288e-20	LBD,PD		1		0.812	1.42903e-20	LBD,PD	1.42903e-20	19	CRHR1:RP11-105N13.4	1899-12-31	ncRNA_intronic	2.258	5
rs62055894	17	43843943	A	G	0.232431	-1.99377	0.0461769	-10.1791	2.45911e-24	0.812	1.14415e-20	LBD,PD		1		0.812	1.32655e-20	LBD,PD	1.32655e-20	19	CRHR1:RP11-105N13.4	1899-12-31	ncRNA_intronic	4.708	6
rs62055895	17	43844044	G	A	0.232431	-2.00788	0.044656	-10.1881	2.23996e-24	0.812	1.0005e-20	LBD,PD		1		0.812	1.16057e-20	LBD,PD	1.16057e-20	19	CRHR1:RP11-105N13.4	1899-12-31	ncRNA_intronic	0.772	5
rs62055896	17	43844201	T	C	0.232431	-1.99377	0.0461769	-10.1861	2.287e-24	0.812	1.03073e-20	LBD,PD		1		0.812	1.1955e-20	LBD,PD	1.1955e-20	19	CRHR1:RP11-105N13.4	1899-12-31	ncRNA_intronic	1.073	5
rs56194509	17	43844559	G	T	0.232307	-1.98138	0.0475488	-10.0144	1.31768e-23	0.815	7.85424e-20	LBD,PD		1		0.815	9.04097e-20	LBD,PD	9.04097e-20	19	CRHR1:RP11-105N13.4	1899-12-31	ncRNA_intronic	12.2	5
rs56082319	17	43844798	A	G	0.2333	-1.91669	0.0552763	-10.2035	1.91234e-24	0.812	9.5033e-21	LBD,PD		1		0.812	1.10258e-20	LBD,PD	1.10258e-20	19	CRHR1:RP11-105N13.4	1899-12-31	ncRNA_intronic	6.145	6
rs56109643	17	43844859	G	A	0.232431	-1.99377	0.0461769	-10.1888	2.22608e-24	0.812	9.9545e-21	LBD,PD		1		0.812	1.15473e-20	LBD,PD	1.15473e-20	19	CRHR1:RP11-105N13.4	1899-12-31	ncRNA_intronic	8.963	5
rs62055901	17	43845041	A	G	0.232431	-1.99377	0.0461769	-10.1789	2.46238e-24	0.812	1.03073e-20	LBD,PD		1		0.812	1.1955e-20	LBD,PD	1.1955e-20	19	CRHR1:RP11-105N13.4	1899-12-31	ncRNA_intronic	6.579	7
rs58089049	17	43845480	T	C	0.281972	-1.97509	0.0482586	-8.78969	1.49974e-18	0.846	2.05869e-16	LBD,PD		1		0.846	2.29414e-16	LBD,PD	2.29414e-16	19	CRHR1:RP11-105N13.4	1899-12-31	ncRNA_intronic	4.369	4
rs62055903	17	43846668	A	C	0.232431	-1.99377	0.0461769	-10.2035	1.91339e-24	0.812	9.28439e-21	LBD,PD		1		0.812	1.07728e-20	LBD,PD	1.07728e-20	19	CRHR1:RP11-105N13.4	1899-12-31	ncRNA_intronic	2.391	7
rs111374028	17	43846820	A	G	0.232431	-1.99377	0.0461769	-10.2069	1.84743e-24	0.812	8.96627e-21	LBD,PD		1		0.812	1.0405e-20	LBD,PD	1.0405e-20	19	CRHR1:RP11-105N13.4	1899-12-31	ncRNA_intronic	3.475	7
rs113934115	17	43847039	T	C	0.232431	-1.96812	0.0490555	-10.2069	1.84728e-24	0.812	9.46537e-21	LBD,PD		1		0.812	1.0982e-20	LBD,PD	1.0982e-20	19	CRHR1:RP11-105N13.4	1899-12-31	ncRNA_intronic	2.416	7
rs62055928	17	43847374	A	G	0.232431	-1.99377	0.0461769	-10.2138	1.71954e-24	0.812	8.65894e-21	LBD,PD		1		0.812	1.00496e-20	LBD,PD	1.00496e-20	19	CRHR1:RP11-105N13.4	1899-12-31	ncRNA_intronic	5.934	5
rs56268325	17	43847741	C	T	0.232307	-1.98408	0.0472463	-10.2108	1.77353e-24	0.812	8.83803e-21	LBD,PD		1		0.812	1.02567e-20	LBD,PD	1.02567e-20	19	CRHR1:RP11-105N13.4	1899-12-31	ncRNA_intronic	3.648	7
rs56070245	17	43847868	C	T	0.232431	-1.99377	0.0461769	-10.2088	1.81001e-24	0.812	8.96627e-21	LBD,PD		1		0.812	1.0405e-20	LBD,PD	1.0405e-20	19	CRHR1:RP11-105N13.4	1899-12-31	ncRNA_intronic	4.711	6
rs56387266	17	43847912	C	T	0.232431	-1.99377	0.0461769	-10.2139	1.71851e-24	0.812	8.65894e-21	LBD,PD		1		0.812	1.00496e-20	LBD,PD	1.00496e-20	19	CRHR1:RP11-105N13.4	1899-12-31	ncRNA_intronic	4.389	6
rs34303488	17	43848181	T	C	0.232555	-2.0053	0.0449303	-10.221	1.5962e-24	0.811	7.8807e-21	LBD,PD		1		0.811	9.14953e-21	LBD,PD	9.14953e-21	19	CRHR1:RP11-105N13.4	1899-12-31	ncRNA_intronic	5.185	3a
rs62055932	17	43848412	G	A	0.231562	-2.08209	0.0373337	-10.2005	1.9723e-24	0.811	8.55395e-21	LBD,PD		1		0.811	9.92819e-21	LBD,PD	9.92819e-21	19	CRHR1:RP11-105N13.4	1899-12-31	ncRNA_intronic	6.698	5
rs62055933	17	43848461	A	G	0.23181	-1.93031	0.0535673	-10.1843	2.33145e-24	0.812	1.17822e-20	LBD,PD		1		0.812	1.3659e-20	LBD,PD	1.3659e-20	19	CRHR1:RP11-105N13.4	1899-12-31	ncRNA_intronic	9.334	5
rs62055935	17	43848750	C	T	0.232059	-2.06904	0.0385439	-10.2414	1.29372e-24	0.809	4.81351e-21	LBD,PD		1		0.809	5.59852e-21	LBD,PD	5.59852e-21	19	CRHR1:RP11-105N13.4	1899-12-31	ncRNA_intronic	4.092	5
rs62055937	17	43848968	T	G	0.229575	-2.02892	0.0424651	-10.1636	2.88234e-24	0.811	1.00212e-20	LBD,PD		1		0.811	1.16244e-20	LBD,PD	1.16244e-20	19	CRHR1:RP11-105N13.4	1899-12-31	ncRNA_intronic	0.746	5
rs62055938	17	43849656	A	C	0.232431	-2.00788	0.044656	-10.2096	1.79593e-24	0.811	8.40456e-21	LBD,PD		1		0.811	9.75543e-21	LBD,PD	9.75543e-21	19	CRHR1:RP11-105N13.4	1899-12-31	ncRNA_intronic	2.093	5
rs62055940	17	43849896	G	A	0.232431	-1.99377	0.0461769	-10.2131	1.73184e-24	0.812	8.36204e-21	LBD,PD		1		0.812	9.70626e-21	LBD,PD	9.70626e-21	19	CRHR1:RP11-105N13.4	1899-12-31	ncRNA_intronic	4.504	7
rs76885724	17	43850519	T	C	0.232431	-1.99377	0.0461769	-10.2133	1.72834e-24	0.812	8.36204e-21	LBD,PD		1		0.812	9.70626e-21	LBD,PD	9.70626e-21	19	CRHR1:RP11-105N13.4	1899-12-31	ncRNA_intronic	3.339	5
rs60814418	17	43850645	T	C	0.236901	-2.03479	0.0418723	-10.2345	1.38898e-24	0.812	5.76833e-21	LBD,PD		1		0.812	6.70466e-21	LBD,PD	6.70466e-21	19	CRHR1:RP11-105N13.4	1899-12-31	ncRNA_intronic	0.32	5
rs62055943	17	43851018	C	T	0.232431	-1.99377	0.0461769	-10.2177	1.65166e-24	0.812	8.36204e-21	LBD,PD		1		0.812	9.70626e-21	LBD,PD	9.70626e-21	19	CRHR1:RP11-105N13.4	1899-12-31	ncRNA_intronic	4.564	6
rs62055945	17	43851851	A	G	0.232307	-1.98123	0.0475661	-10.2179	1.64792e-24	0.812	8.58651e-21	LBD,PD		1		0.812	9.96585e-21	LBD,PD	9.96585e-21	19	CRHR1:RP11-105N13.4	1899-12-31	ncRNA_intronic	4.038	7
rs62055946	17	43851971	A	C	0.232431	-2.01417	0.0439915	-10.2236	1.55501e-24	0.811	8.00907e-21	LBD,PD		1		0.811	9.29801e-21	LBD,PD	9.29801e-21	19	CRHR1:RP11-105N13.4	1899-12-31	ncRNA_intronic	2.041	5
rs62055948	17	43852621	C	T	0.232307	-1.97337	0.0484544	-9.84967	6.87698e-23	0.813	1.47105e-20	LBD,PD		1		0.813	1.70399e-20	LBD,PD	1.70399e-20	19	CRHR1:RP11-105N13.4	1899-12-31	ncRNA_intronic	6.012	5
rs113871181	17	43852733	A	G	0.232059	-2.02596	0.0427682	-10.1924	2.14491e-24	0.811	7.81179e-21	LBD,PD		1		0.811	9.06981e-21	LBD,PD	9.06981e-21	19	CRHR1:RP11-105N13.4	1899-12-31	ncRNA_intronic	1.826	5
rs111370985	17	43852742	C	T	0.232183	-2.01052	0.0443777	-10.1888	2.22434e-24	0.812	9.94941e-21	LBD,PD		1		0.812	1.15415e-20	LBD,PD	1.15415e-20	19	CRHR1:RP11-105N13.4	1899-12-31	ncRNA_intronic	5.079	5
rs55787105	17	43853109	A	G	0.232307	-1.96632	0.0492609	-10.211	1.7701e-24	0.812	8.86145e-21	LBD,PD		1		0.812	1.02838e-20	LBD,PD	1.02838e-20	19	CRHR1:RP11-105N13.4	1899-12-31	ncRNA_intronic	10.95	4
rs62055950	17	43853133	C	T	0.232307	-1.96632	0.0492609	-10.2191	1.6287e-24	0.812	8.55767e-21	LBD,PD		1		0.812	9.9325e-21	LBD,PD	9.9325e-21	19	CRHR1:RP11-105N13.4	1899-12-31	ncRNA_intronic	3.573	2a
rs56043078	17	43853235	G	T	0.232431	-1.99377	0.0461769	-10.2249	1.53374e-24	0.812	8.36204e-21	LBD,PD		1		0.812	9.70626e-21	LBD,PD	9.70626e-21	19	CRHR1:RP11-105N13.4	1899-12-31	ncRNA_intronic	0.872	4
rs77965652	17	43853457	G	A	0.232431	-1.99377	0.0461769	-10.2211	1.5945e-24	0.812	8.36204e-21	LBD,PD		1		0.812	9.70626e-21	LBD,PD	9.70626e-21	19	CRHR1:RP11-105N13.4	1899-12-31	ncRNA_intronic	8.694	5
rs55849949	17	43853526	G	A	0.232431	-2.0375	0.0416015	-9.96843	2.0952e-23	0.811	7.62342e-21	LBD,PD		1		0.811	8.85189e-21	LBD,PD	8.85189e-21	19	CRHR1:RP11-105N13.4	1899-12-31	ncRNA_intronic	9.088	5
rs55991914	17	43854267	T	C	0.232431	-1.99377	0.0461769	-10.2177	1.65287e-24	0.812	8.65894e-21	LBD,PD		1		0.812	1.00496e-20	LBD,PD	1.00496e-20	19	CRHR1:RP11-105N13.4	1899-12-31	ncRNA_intronic	1.119	5
rs62055955	17	43854340	G	A	0.232431	-1.99377	0.0461769	-10.2208	1.60021e-24	0.812	8.65894e-21	LBD,PD		1		0.812	1.00496e-20	LBD,PD	1.00496e-20	19	CRHR1:RP11-105N13.4	1899-12-31	ncRNA_intronic	4.012	5
rs62055956	17	43854449	T	C	0.232431	-1.99377	0.0461769	-10.2058	1.86869e-24	0.813	1.39504e-20	LBD,PD		1		0.813	1.61625e-20	LBD,PD	1.61625e-20	19	CRHR1:RP11-105N13.4	1899-12-31	ncRNA_intronic	5.008	7
rs12938031	17	43854502	G	A	0.392352	-1.09963	0.271495	-6.56866	5.07713e-11	0.905	1.79175e-08	LBD,PD		1		0.905	1.80818e-08	LBD,PD	1.80818e-08	19	CRHR1:RP11-105N13.4	1899-12-31	ncRNA_intronic	5.654	6
rs62055957	17	43854536	A	C	0.232431	-1.99377	0.0461769	-10.2198	1.61695e-24	0.812	8.65894e-21	LBD,PD		1		0.812	1.00496e-20	LBD,PD	1.00496e-20	19	CRHR1:RP11-105N13.4	1899-12-31	ncRNA_intronic	2.667	6
rs4074462	17	43855228	T	G	0.232928	-2.00338	0.0451365	-10.2107	1.77595e-24	0.812	7.81578e-21	LBD,PD		1		0.812	9.07442e-21	LBD,PD	9.07442e-21	19	CRHR1:RP11-105N13.4	1899-12-31	ncRNA_intronic	6.564	1d
rs62057062	17	43856710	A	G	0.232431	-1.99377	0.0461769	-10.2478	1.2101e-24	0.811	6.32249e-21	LBD,PD		1		0.811	7.34632e-21	LBD,PD	7.34632e-21	19	CRHR1:RP11-105N13.4	1899-12-31	ncRNA_intronic	8.304	6
rs62057063	17	43856730	T	C	0.232307	-1.98138	0.0475488	-10.2899	7.82717e-25	0.81	3.3308e-21	LBD,PD		1		0.81	3.87915e-21	LBD,PD	3.87915e-21	19	CRHR1:RP11-105N13.4	1899-12-31	ncRNA_intronic	2.396	7
rs62057064	17	43857033	T	C	0.232431	-1.99377	0.0461769	-10.2395	1.31865e-24	0.811	6.54766e-21	LBD,PD		1		0.811	7.60699e-21	LBD,PD	7.60699e-21	19	CRHR1:RP11-105N13.4	1899-12-31	ncRNA_intronic	0.251	7
rs76830096	17	43857129	C	A	0.232555	-2.00656	0.0447971	-10.2102	1.78499e-24	0.812	8.7273e-21	LBD,PD		1		0.812	1.01287e-20	LBD,PD	1.01287e-20	19	CRHR1:RP11-105N13.4	1899-12-31	ncRNA_intronic	0.268	7
rs62057067	17	43858326	T	C	0.232431	-1.99377	0.0461769	-10.2145	1.70713e-24	0.812	8.65894e-21	LBD,PD		1		0.812	1.00496e-20	LBD,PD	1.00496e-20	19	CRHR1:RP11-105N13.4	1899-12-31	ncRNA_intronic	1.35	7
rs78917495	17	43858482	T	C	0.232555	-2.01417	0.0439904	-10.2013	1.95538e-24	0.811	8.58796e-21	LBD,PD		1		0.811	9.96753e-21	LBD,PD	9.96753e-21	19	CRHR1:RP11-105N13.4	1899-12-31	ncRNA_intronic	0.925	5
rs62057068	17	43858629	G	A	0.232431	-1.99377	0.0461769	-10.2074	1.83643e-24	0.812	8.65894e-21	LBD,PD		1		0.812	1.00496e-20	LBD,PD	1.00496e-20	19	CRHR1:RP11-105N13.4	1899-12-31	ncRNA_intronic	8.699	5
rs62057069	17	43859065	C	T	0.232431	-1.99377	0.0461769	-10.1995	1.99259e-24	0.812	8.65894e-21	LBD,PD		1		0.812	1.00496e-20	LBD,PD	1.00496e-20	19	CRHR1:RP11-105N13.4	1899-12-31	ncRNA_intronic	4.852	5
rs62057070	17	43859640	G	A	0.232431	-1.99377	0.0461769	-10.1869	2.2689e-24	0.812	1.03073e-20	LBD,PD		1		0.812	1.1955e-20	LBD,PD	1.1955e-20	19	CRHR1:RP11-105N13.4	1899-12-31	ncRNA_intronic	2.661	5
rs62057073	17	43861117	T	C	0.232307	-1.97899	0.0478163	-10.1115	4.91131e-24	0.812	1.10102e-20	LBD,PD		1		0.812	1.27672e-20	LBD,PD	1.27672e-20	19	CRHR1:RP11-105N13.4	1899-12-31	ncRNA_intronic	8.826	4
rs12944712	17	43871147	A	G	0.463496	-0.59843	0.549549	-5.7738	7.75055e-09	0.896	3.64981e-08	PD		1		0.896	3.66647e-08	PD	3.66647e-08	19	CRHR1:RP11-105N13.4	1899-12-31	ncRNA_intronic	0.89	1f
rs56319902	17	43871982	T	C	0.229824	-1.83833	0.0660134	-9.99199	1.65231e-23	0.817	9.77911e-20	LBD,PD		1		0.817	1.12473e-19	LBD,PD	1.12473e-19	19	CRHR1:RP11-105N13.4	1899-12-31	ncRNA_intronic	2.15	5
rs55943044	17	43872228	A	G	0.229824	-1.83833	0.0660134	-10.0026	1.48404e-23	0.816	6.28097e-20	LBD,PD		1		0.816	7.23613e-20	LBD,PD	7.23613e-20	19	CRHR1:RP11-105N13.4	1899-12-31	ncRNA_intronic	0.478	4
rs80184151	17	43879308	G	A	0.232555	-1.9528	0.0508434	-10.1517	3.25795e-24	0.813	1.48365e-20	LBD,PD		1		0.813	1.71853e-20	LBD,PD	1.71853e-20	19	CRHR1:RP11-105N13.4	1899-12-31	ncRNA_intronic	0.448	5
rs110402	17	43880047	A	G	0.426248	-0.475209	0.634629	5.6419	1.68183e-08	1.114	4.88173e-08	PD	1.114	2.13756e-08	PD	0.982	0.634638	LBD	2.59319e-07	19	CRHR1:RP11-105N13.4	1899-12-31	ncRNA_intronic	17.33	NA
rs17689378	17	43881790	T	C	0.232555	-1.9528	0.0508434	-10.1568	3.08993e-24	0.813	1.29133e-20	LBD,PD		1		0.813	1.49652e-20	LBD,PD	1.49652e-20	19	CRHR1:RP11-105N13.4	1899-12-31	ncRNA_intronic	2.946	5
rs62057101	17	43885291	A	G	0.232307	-1.97208	0.0486006	-10.1389	3.71175e-24	0.813	1.6367e-20	LBD,PD		1		0.813	1.89512e-20	LBD,PD	1.89512e-20	19	CRHR1:RP11-105N13.4	1899-12-31	ncRNA_intronic	2.39	7
rs242924	17	43885367	T	G	0.425503	-0.646167	0.518177	5.69739	1.21656e-08	1.114	4.72989e-08	PD	1.114	2.07095e-08	PD	0.976	0.518171	LBD	2.07647e-07	19	CRHR1:RP11-105N13.4	1899-12-31	ncRNA_intronic	11.21	1f
rs62057103	17	43887480	C	T	0.234914	-1.92876	0.0537615	-10.1553	3.13972e-24	0.814	1.59918e-20	LBD,PD		1		0.814	1.85183e-20	LBD,PD	1.85183e-20	19	CRHR1:RP11-105N13.4	1899-12-31	ncRNA_intronic	2.734	6
rs55915917	17	43892784	G	T	0.233176	-2.05019	0.040345	-9.92669	3.18665e-23	0.81	5.96238e-21	LBD,PD		1		0.81	6.92938e-21	LBD,PD	6.92938e-21	19	CRHR1:RP11-105N13.4	1899-12-31	ncRNA_intronic	0.572	4
rs17689471	17	43892973	C	T	0.232555	-2.00344	0.0451304	-10.1682	2.74975e-24	0.812	1.1482e-20	LBD,PD		1		0.812	1.33123e-20	LBD,PD	1.33123e-20	19	CRHR1:RP11-105N13.4	1899-12-31	ncRNA_intronic	0.364	1f
rs117365970	17	43893259	A	G	0.232555	-1.98014	0.0476874	-10.0348	1.07191e-23	0.814	2.79706e-20	LBD,PD		1		0.814	3.23225e-20	LBD,PD	3.23225e-20	19	CRHR1:RP11-105N13.4	1899-12-31	ncRNA_intronic	3.226	3a
rs17762769	17	43893403	A	G	0.232555	-2.00068	0.045426	-10.1547	3.15899e-24	0.813	1.28232e-20	LBD,PD		1		0.813	1.48613e-20	LBD,PD	1.48613e-20	19	CRHR1:RP11-105N13.4	1899-12-31	ncRNA_intronic	2.086	1f
rs8072451	17	43893716	T	C	0.232679	-1.96682	0.0492049	-10.1334	3.92776e-24	0.813	1.71322e-20	LBD,PD		1		0.813	1.98338e-20	LBD,PD	1.98338e-20	19	CRHR1:RP11-105N13.4	1899-12-31	ncRNA_intronic	0.262	1f
rs8073146	17	43893751	G	A	0.232679	-1.96682	0.0492049	-10.1507	3.28916e-24	0.812	1.29813e-20	LBD,PD		1		0.812	1.50437e-20	LBD,PD	1.50437e-20	19	CRHR1:RP11-105N13.4	1899-12-31	ncRNA_intronic	12.93	5
rs28364025	17	43894102	C	T	0.232555	-1.96657	0.0492317	-10.1261	4.23119e-24	0.813	1.90164e-20	LBD,PD		1		0.813	2.20067e-20	LBD,PD	2.20067e-20	19	CRHR1	0	intronic	0.129	5
rs28364023	17	43894159	T	C	0.232555	-2.03458	0.0418923	-10.1276	4.16914e-24	0.812	1.70701e-20	LBD,PD		1		0.812	1.97623e-20	LBD,PD	1.97623e-20	19	CRHR1	0	intronic	0.095	5
rs55779147	17	43894510	A	G	0.232307	-2.0022	0.0452632	-10.1513	3.26965e-24	0.813	1.32357e-20	LBD,PD		1		0.813	1.53376e-20	LBD,PD	1.53376e-20	19	CRHR1	0	intronic	1.333	5
rs56357543	17	43894547	T	C	0.232431	-1.97289	0.0485094	-10.1105	4.96479e-24	0.813	2.23066e-20	LBD,PD		1		0.813	2.57989e-20	LBD,PD	2.57989e-20	19	CRHR1	0	intronic	0.722	5
rs56099546	17	43894609	G	A	0.232555	-1.98658	0.0469684	-10.1124	4.8696e-24	0.813	2.16767e-20	LBD,PD		1		0.813	2.50731e-20	LBD,PD	2.50731e-20	19	CRHR1	0	intronic	14.12	5
rs739645	17	43894990	G	T	0.232431	-1.96603	0.0492941	-10.1165	4.66592e-24	0.813	1.83904e-20	LBD,PD		1		0.813	2.12849e-20	LBD,PD	2.12849e-20	19	CRHR1	0	intronic	6.266	5
rs2316763	17	43895530	T	C	0.232307	-1.94853	0.051351	-10.1301	4.0605e-24	0.813	1.66106e-20	LBD,PD		1		0.813	1.92322e-20	LBD,PD	1.92322e-20	19	CRHR1	0	intronic	3.423	3a
rs2316764	17	43895602	G	T	0.232555	-1.98658	0.0469684	-10.1341	3.90055e-24	0.813	1.82355e-20	LBD,PD		1		0.813	2.11063e-20	LBD,PD	2.11063e-20	19	CRHR1	0	intronic	2.579	5
rs4277389	17	43895653	G	A	0.232555	-1.98658	0.0469684	-9.88069	5.04866e-23	0.813	1.82355e-20	LBD,PD		1		0.813	2.11063e-20	LBD,PD	2.11063e-20	19	CRHR1	0	intronic	1.876	1f
rs4566211	17	43895696	A	G	0.232431	-1.97043	0.0487884	-10.14	3.6708e-24	0.813	1.5324e-20	LBD,PD		1		0.813	1.77479e-20	LBD,PD	1.77479e-20	19	CRHR1	0	intronic	0.716	1f
rs4566212	17	43895751	A	G	0.232555	-1.97684	0.0480611	-10.1427	3.56954e-24	0.813	1.56526e-20	LBD,PD		1		0.813	1.8127e-20	LBD,PD	1.8127e-20	19	CRHR1	0	intronic	1.308	5
rs4309444	17	43895797	C	T	0.232431	-1.98454	0.0471954	-10.1497	3.32317e-24	0.813	1.65066e-20	LBD,PD		1		0.813	1.91123e-20	LBD,PD	1.91123e-20	19	CRHR1	0	intronic	9.226	5
rs62057107	17	43896032	T	C	0.232555	-1.98658	0.0469684	-9.86872	5.68879e-23	0.813	1.95418e-20	LBD,PD		1		0.813	2.26124e-20	LBD,PD	2.26124e-20	19	CRHR1	0	intronic	6.718	5
rs12150390	17	43896228	C	T	0.232555	-2.00068	0.045426	-10.1204	4.48655e-24	0.813	1.83276e-20	LBD,PD		1		0.813	2.12124e-20	LBD,PD	2.12124e-20	19	CRHR1	0	intronic	17.47	5
rs62057108	17	43896616	C	T	0.232555	-1.98658	0.0469684	-10.1281	4.14696e-24	0.813	1.95418e-20	LBD,PD		1		0.813	2.26124e-20	LBD,PD	2.26124e-20	19	CRHR1	0	intronic	8.076	5
rs62057109	17	43896637	C	T	0.232555	-1.98658	0.0469684	-10.1288	4.11863e-24	0.813	1.95418e-20	LBD,PD		1		0.813	2.26124e-20	LBD,PD	2.26124e-20	19	CRHR1	0	intronic	4.738	5
rs78074121	17	43896690	C	T	0.232928	-1.99135	0.046442	-10.1616	2.94131e-24	0.813	1.26295e-20	LBD,PD		1		0.813	1.46375e-20	LBD,PD	1.46375e-20	19	CRHR1	0	intronic	4.229	5
rs62057110	17	43896734	C	T	0.232431	-1.98234	0.0474418	-10.1244	4.30485e-24	0.813	2.04097e-20	LBD,PD		1		0.813	2.36128e-20	LBD,PD	2.36128e-20	19	CRHR1	0	intronic	4.358	5
rs62057111	17	43897130	G	A	0.232679	-2.01819	0.0435721	-10.1638	2.87676e-24	0.812	1.11309e-20	LBD,PD		1		0.812	1.29066e-20	LBD,PD	1.29066e-20	19	CRHR1	0	intronic	6.224	5
rs78506181	17	43897480	G	A	0.232555	-1.98658	0.0469684	-10.1173	4.62792e-24	0.813	2.16767e-20	LBD,PD		1		0.813	2.50731e-20	LBD,PD	2.50731e-20	19	CRHR1	0	intronic	1.224	5
rs79600142	17	43897722	C	T	0.232555	-1.98658	0.0469684	-10.1315	4.00636e-24	0.813	1.64363e-20	LBD,PD		1		0.813	1.90312e-20	LBD,PD	1.90312e-20	19	CRHR1	0	intronic	1.141	5
rs111739681	17	43898459	T	C	0.232555	-1.98658	0.0469684	-10.1344	3.88576e-24	0.813	1.76151e-20	LBD,PD		1		0.813	2.03908e-20	LBD,PD	2.03908e-20	19	CRHR1	0	intronic	10.35	5
rs17762882	17	43898887	C	T	0.232555	-1.98658	0.0469684	-9.86585	5.85353e-23	0.813	2.02293e-20	LBD,PD		1		0.813	2.34049e-20	LBD,PD	2.34049e-20	19	CRHR1	0	intronic	0.436	5
rs17762912	17	43899161	C	A	0.232555	-1.98658	0.0469684	-10.1231	4.36327e-24	0.813	1.95418e-20	LBD,PD		1		0.813	2.26124e-20	LBD,PD	2.26124e-20	19	CRHR1	0	intronic	5.16	5
rs62057114	17	43899401	T	C	0.232555	-2.00068	0.045426	-10.128	4.15257e-24	0.813	1.96404e-20	LBD,PD		1		0.813	2.27261e-20	LBD,PD	2.27261e-20	19	CRHR1	0	intronic	1.984	5
rs78917479	17	43899611	T	C	0.232555	-1.98658	0.0469684	-10.1201	4.49893e-24	0.813	2.09406e-20	LBD,PD		1		0.813	2.42248e-20	LBD,PD	2.42248e-20	19	CRHR1	0	intronic	3.581	5
rs62057116	17	43899655	C	T	0.232431	-1.9742	0.0483605	-10.1007	5.48292e-24	0.814	2.55378e-20	LBD,PD		1		0.814	2.95212e-20	LBD,PD	2.95212e-20	19	CRHR1	0	intronic	2.165	5
rs62057118	17	43899727	G	A	0.232431	-1.9742	0.0483605	-10.1121	4.88024e-24	0.813	2.14902e-20	LBD,PD		1		0.813	2.48582e-20	LBD,PD	2.48582e-20	19	CRHR1	0	intronic	6.4	5
rs62057119	17	43899736	A	G	0.232431	-1.9742	0.0483605	-10.1195	4.52564e-24	0.813	2.30269e-20	LBD,PD		1		0.813	2.66289e-20	LBD,PD	2.66289e-20	19	CRHR1	0	intronic	0.014	5
rs17762954	17	43899786	T	C	0.232555	-1.98658	0.0469684	-10.129	4.10833e-24	0.813	1.95418e-20	LBD,PD		1		0.813	2.26124e-20	LBD,PD	2.26124e-20	19	CRHR1	0	intronic	10.48	1f
rs55638417	17	43900434	G	A	0.232555	-2.02192	0.0431847	-9.61331	7.02549e-22	0.813	1.75294e-20	LBD,PD		1		0.813	2.02919e-20	LBD,PD	2.02919e-20	19	CRHR1	0	intronic	6.306	7
rs79501144	17	43900697	T	C	0.232555	-1.98658	0.0469684	-10.1208	4.4667e-24	0.813	1.95418e-20	LBD,PD		1		0.813	2.26124e-20	LBD,PD	2.26124e-20	19	CRHR1	0	intronic	3.766	4
rs173365	17	43901074	A	G	0.455426	-0.856334	0.391812	-5.64156	1.68519e-08	0.911	6.25632e-08	LBD,PD		1		0.911	6.26299e-08	LBD,PD	6.26299e-08	19	CRHR1	0	intronic	5.253	5
rs62057123	17	43901238	G	A	0.232555	-1.98658	0.0469684	-10.1254	4.26406e-24	0.813	1.95418e-20	LBD,PD		1		0.813	2.26124e-20	LBD,PD	2.26124e-20	19	CRHR1	0	intronic	5.413	5
rs62057143	17	43901528	C	T	0.232555	-1.98658	0.0469684	-9.86075	6.15902e-23	0.813	1.76151e-20	LBD,PD		1		0.813	2.03908e-20	LBD,PD	2.03908e-20	19	CRHR1	0	intronic	3.287	5
rs62057144	17	43901558	G	A	0.232555	-1.98658	0.0469684	-10.1215	4.4354e-24	0.813	1.70156e-20	LBD,PD		1		0.813	1.96994e-20	LBD,PD	1.96994e-20	19	CRHR1	0	intronic	5.68	5
rs4335809	17	43902216	T	C	0.232555	-1.98658	0.0469684	-10.1196	4.52048e-24	0.813	1.82355e-20	LBD,PD		1		0.813	2.11063e-20	LBD,PD	2.11063e-20	19	CRHR1	0	intronic	3.622	5
rs4341787	17	43902505	T	C	0.232555	-2.01619	0.0437806	-10.1248	4.28724e-24	0.813	1.65544e-20	LBD,PD		1		0.813	1.91673e-20	LBD,PD	1.91673e-20	19	CRHR1	0	intronic	19.39	5
rs4523962	17	43902522	A	G	0.232555	-2.01619	0.0437806	-10.1245	4.30217e-24	0.813	1.65544e-20	LBD,PD		1		0.813	1.91673e-20	LBD,PD	1.91673e-20	19	CRHR1	0	intronic	11.51	5
rs4327090	17	43902541	G	A	0.195927	-1.69619	0.0898489	-9.64458	5.18249e-22	0.806	1.56541e-19	LBD,PD		1		0.806	1.79718e-19	LBD,PD	1.79718e-19	19	CRHR1	0	intronic	6.761	5
rs41280116	17	43902842	T	C	0.232555	-1.98658	0.0469684	-10.1123	4.87323e-24	0.813	1.82355e-20	LBD,PD		1		0.813	2.11063e-20	LBD,PD	2.11063e-20	19	CRHR1	0	intronic	3.905	5
rs1912151	17	43902944	T	C	0.232555	-1.98658	0.0469684	-10.1106	4.95549e-24	0.813	1.88775e-20	LBD,PD		1		0.813	2.18465e-20	LBD,PD	2.18465e-20	19	CRHR1	0	UTR3	2.785	NA
rs1396862	17	43902997	A	G	0.232431	-1.97732	0.0480036	-10.1167	4.65844e-24	0.813	1.85926e-20	LBD,PD		1		0.813	2.15181e-20	LBD,PD	2.15181e-20	19	CRHR1	0	intronic	0.045	NA
rs41280118	17	43903089	T	C	0.232059	-1.9213	0.0546933	-10.0955	5.78312e-24	0.814	2.24027e-20	LBD,PD		1		0.814	2.59097e-20	LBD,PD	2.59097e-20	19	CRHR1	0	intronic	1.004	5
rs62057147	17	43903298	A	G	0.232804	-1.98584	0.047051	-10.0698	7.51221e-24	0.814	2.76394e-20	LBD,PD		1		0.814	3.19411e-20	LBD,PD	3.19411e-20	19	CRHR1	0	intronic	2.075	5
rs17763050	17	43903336	A	G	0.231686	-1.95678	0.0503721	-10.0617	8.15983e-24	0.814	4.16714e-20	LBD,PD		1		0.814	4.80829e-20	LBD,PD	4.80829e-20	19	CRHR1	0	intronic	0.116	5
rs62057149	17	43903546	G	A	0.232555	-1.98658	0.0469684	-10.1147	4.75333e-24	0.813	1.82355e-20	LBD,PD		1		0.813	2.11063e-20	LBD,PD	2.11063e-20	19	CRHR1	0	intronic	0.107	5
rs62057151	17	43903842	T	C	0.239136	-1.64254	0.100478	-10.1539	3.18478e-24	0.818	2.65977e-20	LBD,PD		1		0.818	3.07417e-20	LBD,PD	3.07417e-20	19	CRHR1	0	intronic	0.214	5
rs17689824	17	43904397	T	C	0.232431	-1.97003	0.0488333	-9.85381	6.59959e-23	0.813	1.8879e-20	LBD,PD		1		0.813	2.18482e-20	LBD,PD	2.18482e-20	19	CRHR1	0	intronic	4.425	1f
rs62057153	17	43904528	C	T	0.232555	-2.00068	0.045426	-10.1154	4.72199e-24	0.813	2.03313e-20	LBD,PD		1		0.813	2.35225e-20	LBD,PD	2.35225e-20	19	CRHR1	0	intronic	1.771	5
rs62057154	17	43904610	T	C	0.232431	-1.98718	0.0469012	-10.1208	4.46841e-24	0.813	1.82124e-20	LBD,PD		1		0.813	2.10797e-20	LBD,PD	2.10797e-20	19	CRHR1	0	intronic	0.841	5
rs62057155	17	43904673	T	C	0.232555	-1.98658	0.0469684	-10.1223	4.39893e-24	0.813	1.82355e-20	LBD,PD		1		0.813	2.11063e-20	LBD,PD	2.11063e-20	19	CRHR1	0	intronic	3.019	4
rs78872653	17	43905134	A	G	0.232679	-1.99262	0.0463043	-10.1256	4.25544e-24	0.813	1.8006e-20	LBD,PD		1		0.813	2.08416e-20	LBD,PD	2.08416e-20	19	CRHR1	0	intronic	0.451	5
rs17763086	17	43905481	G	T	0.232555	-1.98658	0.0469684	-10.1172	4.63587e-24	0.813	1.95418e-20	LBD,PD		1		0.813	2.26124e-20	LBD,PD	2.26124e-20	19	CRHR1	0	intronic	0.042	1f
rs17425752	17	43906726	C	A	0.231562	-1.95934	0.0500741	-10.0706	7.45514e-24	0.813	1.80161e-20	LBD,PD		1		0.813	2.08532e-20	LBD,PD	2.08532e-20	19	CRHR1	0	intronic	2.573	5
rs17689882	17	43906828	A	G	0.232059	-1.97532	0.048231	-10.1038	5.31423e-24	0.813	1.41508e-20	LBD,PD		1		0.813	1.63939e-20	LBD,PD	1.63939e-20	19	CRHR1	0	intronic	6.828	1f
rs62057158	17	43907143	A	G	0.232555	-1.98658	0.0469684	-10.1232	4.36144e-24	0.813	1.82355e-20	LBD,PD		1		0.813	2.11063e-20	LBD,PD	2.11063e-20	19	CRHR1	0	intronic	8.096	5
rs1876831	17	43907745	T	C	0.232555	-1.98658	0.0469684	-10.1092	5.0308e-24	0.813	1.82355e-20	LBD,PD		1		0.813	2.11063e-20	LBD,PD	2.11063e-20	19	CRHR1	0	intronic	3.27	NA
rs16940665	17	43907896	C	T	0.232555	-1.98658	0.0469684	-10.1252	4.27167e-24	0.813	1.82355e-20	LBD,PD		1		0.813	2.11063e-20	LBD,PD	2.11063e-20	19	CRHR1	0	exonic	10.05	1f	CRHR1,LINC02210-CRHR1[synonymous_variant,coding_sequence_variant]
rs16940668	17	43907966	A	G	0.232431	-1.96181	0.0497853	-10.13	4.06791e-24	0.813	1.73129e-20	LBD,PD		1		0.813	2.00422e-20	LBD,PD	2.00422e-20	19	CRHR1	0	intronic	1.686	5
rs55865707	17	43908826	G	T	0.232555	-1.98658	0.0469684	-10.1257	4.24835e-24	0.813	1.82355e-20	LBD,PD		1		0.813	2.11063e-20	LBD,PD	2.11063e-20	19	CRHR1	0	intronic	9.202	5
rs62054760	17	43908989	T	C	0.232679	-2.00194	0.0452915	-10.2043	1.89776e-24	0.812	1.84457e-20	LBD,PD		1		0.812	2.13486e-20	LBD,PD	2.13486e-20	19	CRHR1	0	intronic	2.161	5
rs62054761	17	43909008	T	C	0.232679	-2.00194	0.0452915	-10.1916	2.16257e-24	0.813	2.19121e-20	LBD,PD		1		0.813	2.53444e-20	LBD,PD	2.53444e-20	19	CRHR1	0	intronic	4.938	5
rs62054762	17	43909022	T	G	0.232555	-1.98658	0.0469684	-10.2098	1.79208e-24	0.813	1.90494e-20	LBD,PD		1		0.813	2.20447e-20	LBD,PD	2.20447e-20	19	CRHR1	0	intronic	3.556	5
rs242951	17	43909412	C	T	0.454805	-0.839371	0.401263	-5.76047	8.38797e-09	0.909	3.51732e-08	LBD,PD		1		0.909	3.53422e-08	LBD,PD	3.53422e-08	19	CRHR1	0	intronic	3.519	NA
rs17689918	17	43910088	A	G	0.231314	-1.98883	0.0467211	-10.1721	2.64162e-24	0.812	1.07841e-20	LBD,PD		1		0.812	1.2506e-20	LBD,PD	1.2506e-20	19	CRHR1	0	intronic	3.79	1f
rs17763199	17	43910183	A	G	0.232183	-2.04694	0.0406635	-10.1507	3.2904e-24	0.812	1.60669e-20	LBD,PD		1		0.812	1.8605e-20	LBD,PD	1.8605e-20	19	CRHR1	0	intronic	0.66	5
rs17689966	17	43910455	G	A	0.455178	-0.856734	0.39159	-5.83058	5.52357e-09	0.91	3.67621e-08	LBD,PD		1		0.91	3.69282e-08	LBD,PD	3.69282e-08	19	CRHR1	0	intronic	5.015	5
rs16940674	17	43910507	T	C	0.232183	-1.95041	0.051128	-10.1328	3.9529e-24	0.813	1.83564e-20	LBD,PD		1		0.813	2.12457e-20	LBD,PD	2.12457e-20	19	CRHR1	0	exonic	17.55	1f	CRHR1,LINC02210-CRHR1[synonymous_variant,coding_sequence_variant]
rs16940676	17	43911036	A	G	0.231934	-1.93967	0.0524201	-10.124	4.32512e-24	0.813	2.01186e-20	LBD,PD		1		0.813	2.32774e-20	LBD,PD	2.32774e-20	19	CRHR1	0	intronic	0.531	5
rs1876830	17	43911352	T	C	0.232183	-1.99448	0.046099	-10.1323	3.97293e-24	0.813	1.85675e-20	LBD,PD		1		0.813	2.1489e-20	LBD,PD	2.1489e-20	19	CRHR1	0	intronic	4.044	NA
rs41457044	17	43911424	T	C	0.232307	-1.98994	0.046598	-10.1485	3.36491e-24	0.813	1.47087e-20	LBD,PD		1		0.813	1.70378e-20	LBD,PD	1.70378e-20	19	CRHR1	0	intronic	3.162	5
rs1876829	17	43911443	C	T	0.232307	-1.98994	0.046598	-10.1347	3.8755e-24	0.813	1.81075e-20	LBD,PD		1		0.813	2.09587e-20	LBD,PD	2.09587e-20	19	CRHR1	0	intronic	5.472	NA
rs1876828	17	43911525	T	C	0.232431	-1.98023	0.0476758	-10.1304	4.05143e-24	0.813	1.84796e-20	LBD,PD		1		0.813	2.13877e-20	LBD,PD	2.13877e-20	19	CRHR1	0	intronic	0.766	NA
rs1876827	17	43911832	C	T	0.232307	-1.96723	0.0491563	-10.1345	3.88233e-24	0.813	1.83444e-20	LBD,PD		1		0.813	2.12319e-20	LBD,PD	2.12319e-20	19	CRHR1	0	intronic	3.947	NA
rs28364021	17	43912282	T	C	0.232307	-1.96723	0.0491563	-10.1346	3.87922e-24	0.813	1.89902e-20	LBD,PD		1		0.813	2.19765e-20	LBD,PD	2.19765e-20	19	CRHR1	0	UTR3	1.179	4
rs2316765	17	43912454	C	T	0.232307	-1.96723	0.0491563	-10.1379	3.75208e-24	0.813	1.83444e-20	LBD,PD		1		0.813	2.12319e-20	LBD,PD	2.12319e-20	19	CRHR1	0	UTR3	11.01	4
rs878887	17	43912582	T	C	0.232307	-1.96723	0.0491563	-10.1465	3.4356e-24	0.813	1.59715e-20	LBD,PD		1		0.813	1.84949e-20	LBD,PD	1.84949e-20	19	CRHR1	0	UTR3	2.672	1d
rs878888	17	43912635	G	A	0.232307	-1.96723	0.0491563	-9.88543	4.81513e-23	0.813	1.59715e-20	LBD,PD		1		0.813	1.84949e-20	LBD,PD	1.84949e-20	19	CRHR1	0	UTR3	5.23	4
rs4525537	17	43912723	C	T	0.232307	-1.96723	0.0491563	-10.1467	3.42651e-24	0.813	1.59715e-20	LBD,PD		1		0.813	1.84949e-20	LBD,PD	1.84949e-20	19	CRHR1	0	UTR3	9.437	4
rs4482334	17	43912830	C	T	0.232307	-1.96723	0.0491563	-10.1515	3.26429e-24	0.813	1.59715e-20	LBD,PD		1		0.813	1.84949e-20	LBD,PD	1.84949e-20	19	CRHR1	0	UTR3	1.673	5
rs56127111	17	43913315	T	C	0.232307	-1.96723	0.0491563	-10.136	3.82331e-24	0.813	1.83444e-20	LBD,PD		1		0.813	2.12319e-20	LBD,PD	2.12319e-20	19	CRHR1	120	downstream	0.51	5
rs242948	17	43913544	G	T	0.454184	-0.860608	0.389449	-5.80459	6.45234e-09	0.91	4.09794e-08	LBD,PD		1		0.91	4.11357e-08	LBD,PD	4.11357e-08	19	CRHR1	349	downstream	4.008	NA
rs75104593	17	43913557	G	T	0.232059	-1.94198	0.0521405	-10.214	1.71698e-24	0.812	1.46101e-20	LBD,PD		1		0.812	1.6924e-20	LBD,PD	1.6924e-20	19	CRHR1	362	downstream	4.908	2b
rs10445362	17	43914554	A	C	0.232059	-1.92927	0.0536972	-10.1291	4.10529e-24	0.813	2.12846e-20	LBD,PD		1		0.813	2.46213e-20	LBD,PD	2.46213e-20	19	CRHR1	1359	intergenic	4.857	5
rs10445363	17	43914558	A	G	0.232059	-1.92927	0.0536972	-10.1033	5.34052e-24	0.814	2.28067e-20	LBD,PD		1		0.814	2.63752e-20	LBD,PD	2.63752e-20	19	CRHR1	1363	intergenic	0.374	5
rs62054803	17	43914728	T	G	0.232307	-1.99682	0.0458446	-10.146	3.45228e-24	0.813	1.72409e-20	LBD,PD		1		0.813	1.99592e-20	LBD,PD	1.99592e-20	19	CRHR1	1533	intergenic	1.312	5
rs62054804	17	43914809	T	C	0.232679	-1.98347	0.0473164	-10.2024	1.93438e-24	0.813	1.15647e-20	LBD,PD		1		0.813	1.34078e-20	LBD,PD	1.34078e-20	19	CRHR1	1614	intergenic	0.116	5
rs62054805	17	43915054	G	A	0.232183	-1.96777	0.0490938	-10.1298	4.07291e-24	0.813	1.89685e-20	LBD,PD		1		0.813	2.19515e-20	LBD,PD	2.19515e-20	19	CRHR1	1859	intergenic	5.144	2b
rs62054806	17	43915312	T	C	0.232183	-1.95146	0.0510013	-10.1363	3.81216e-24	0.813	1.96279e-20	LBD,PD		1		0.813	2.27116e-20	LBD,PD	2.27116e-20	19	CRHR1	2117	intergenic	0.468	5
rs62054807	17	43915497	T	C	0.303203	-1.64876	0.0991945	-8.61283	7.12778e-18	0.851	7.70579e-17	LBD,PD		1		0.851	8.62441e-17	LBD,PD	8.62441e-17	19	CRHR1	2302	intergenic	5.504	5
rs10445364	17	43916356	A	G	0.232307	-1.98994	0.046598	-10.1367	3.79813e-24	0.813	1.81075e-20	LBD,PD		1		0.813	2.09587e-20	LBD,PD	2.09587e-20	19	CRHR1	3161	intergenic	1.099	1f
rs10445333	17	43916509	G	A	0.232307	-1.96723	0.0491563	-10.1361	3.8219e-24	0.813	1.96584e-20	LBD,PD		1		0.813	2.27469e-20	LBD,PD	2.27469e-20	19	CRHR1	3314	intergenic	9.333	5
rs17690176	17	43916773	C	A	0.232555	-1.9239	0.0543678	-10.1339	3.90889e-24	0.813	1.9405e-20	LBD,PD		1		0.813	2.24546e-20	LBD,PD	2.24546e-20	19	CRHR1	3578	intergenic	5.131	5
rs78328427	17	43916932	A	G	0.232183	-1.97799	0.0479306	-10.1499	3.31732e-24	0.813	1.79352e-20	LBD,PD		1		0.813	2.07599e-20	LBD,PD	2.07599e-20	19	CRHR1	3737	intergenic	1.506	5
rs77692262	17	43917086	G	A	0.232431	-1.99009	0.0465822	-10.1355	3.84391e-24	0.813	1.87393e-20	LBD,PD		1		0.813	2.16871e-20	LBD,PD	2.16871e-20	19	CRHR1	3891	intergenic	5.523	5
rs17763515	17	43917818	A	G	0.232059	-1.9482	0.0513914	-10.1079	5.0977e-24	0.813	2.11769e-20	LBD,PD		1		0.813	2.44971e-20	LBD,PD	2.44971e-20	19	MAPT-AS1	3198	intergenic	2.528	5
rs17763533	17	43918190	C	T	0.232307	-1.98134	0.0475537	-10.1346	3.87977e-24	0.813	1.90857e-20	LBD,PD		1		0.813	2.20866e-20	LBD,PD	2.20866e-20	19	MAPT-AS1	2826	intergenic	0.248	1f
rs62054809	17	43918239	T	C	0.23181	-1.91025	0.0561	-10.1401	3.6656e-24	0.813	1.67951e-20	LBD,PD		1		0.813	1.9445e-20	LBD,PD	1.9445e-20	19	MAPT-AS1	2777	intergenic	0.606	7
rs112583797	17	43918418	G	A	0.232307	-1.96723	0.0491563	-10.1316	4.00107e-24	0.813	1.96584e-20	LBD,PD		1		0.813	2.27469e-20	LBD,PD	2.27469e-20	19	MAPT-AS1	2598	intergenic	1.863	7
rs74922289	17	43918524	G	A	0.232431	-2.00157	0.0453322	-10.1408	3.64201e-24	0.813	1.76714e-20	LBD,PD		1		0.813	2.04557e-20	LBD,PD	2.04557e-20	19	MAPT-AS1	2492	intergenic	12.82	NA
rs56971664	17	43918613	C	T	0.232307	-1.98502	0.047142	-10.141	3.6319e-24	0.813	1.76727e-20	LBD,PD		1		0.813	2.04572e-20	LBD,PD	2.04572e-20	19	MAPT-AS1	2403	intergenic	2.24	5
rs56150806	17	43919301	C	T	0.232431	-1.9926	0.0463046	-10.1483	3.37016e-24	0.813	1.68022e-20	LBD,PD		1		0.813	1.94532e-20	LBD,PD	1.94532e-20	19	MAPT-AS1	1715	intergenic	3.157	3a
rs17690314	17	43919884	G	T	0.232307	-1.96723	0.0491563	-10.139	3.70932e-24	0.813	1.83444e-20	LBD,PD		1		0.813	2.12319e-20	LBD,PD	2.12319e-20	19	MAPT-AS1	1132	intergenic	0.244	1f
rs56233672	17	43920300	C	T	0.232307	-1.95616	0.0504464	-10.1366	3.80025e-24	0.813	1.81363e-20	LBD,PD		1		0.813	2.09919e-20	LBD,PD	2.09919e-20	19	MAPT-AS1	716	downstream	0.736	7
rs56354807	17	43920378	T	C	0.232307	-1.96723	0.0491563	-10.1425	3.57847e-24	0.813	1.77204e-20	LBD,PD		1		0.813	2.05122e-20	LBD,PD	2.05122e-20	19	MAPT-AS1	638	downstream	2.043	7
rs55718212	17	43920411	C	T	0.232307	-1.94244	0.0520847	-10.1376	3.76193e-24	0.813	1.86655e-20	LBD,PD		1		0.813	2.16021e-20	LBD,PD	2.16021e-20	19	MAPT-AS1	605	downstream	5.507	6
rs17690326	17	43920974	C	T	0.232307	-1.97101	0.0487213	-10.1423	3.58607e-24	0.813	1.81995e-20	LBD,PD		1		0.813	2.10648e-20	LBD,PD	2.10648e-20	19	MAPT-AS1	42	downstream	0.997	1f
rs17763596	17	43921210	T	G	0.232183	-1.95538	0.050538	-10.1382	3.7393e-24	0.813	1.88058e-20	LBD,PD		1		0.813	2.17638e-20	LBD,PD	2.17638e-20	19	MAPT-AS1	0	ncRNA_exonic	0.826	1f
rs17763634	17	43921754	C	T	0.232307	-1.96723	0.0491563	-10.1471	3.4123e-24	0.813	1.96584e-20	LBD,PD		1		0.813	2.27469e-20	LBD,PD	2.27469e-20	19	MAPT-AS1	0	ncRNA_intronic	1.123	1f
rs62621252	17	43922942	C	T	0.232307	-1.9929	0.0462716	-9.94731	2.5908e-23	0.812	1.1868e-20	LBD,PD		1		0.812	1.37582e-20	LBD,PD	1.37582e-20	19	MAPT-AS1:SPPL2C	1899-12-31	exonic	6.315	5	SPPL2C,MAPT-AS1[missense_variant,coding_sequence_variant,intron_variant]
rs242944	17	43923180	G	A	0.453563	-0.87365	0.382311	-5.91719	3.27486e-09	0.907	1.38946e-08	LBD,PD		1		0.907	1.40448e-08	LBD,PD	1.40448e-08	19	MAPT-AS1:SPPL2C	1899-12-31	exonic	0.262	NA	SPPL2C,MAPT-AS1[missense_variant,intron_variant,coding_sequence_variant]
rs62054815	17	43923266	A	G	0.232307	-1.98676	0.046949	-10.1494	3.33453e-24	0.813	1.76086e-20	LBD,PD		1		0.813	2.03833e-20	LBD,PD	2.03833e-20	19	MAPT-AS1:SPPL2C	1899-12-31	exonic	0.018	5	SPPL2C,MAPT-AS1[missense_variant,coding_sequence_variant,intron_variant]
rs12185268	17	43923683	G	A	0.232183	-1.97869	0.0478516	-10.14	3.67153e-24	0.813	1.98674e-20	LBD,PD		1		0.813	2.29878e-20	LBD,PD	2.29878e-20	19	MAPT-AS1:SPPL2C	1899-12-31	exonic	8.654	1f	SPPL2C,MAPT-AS1[missense_variant,coding_sequence_variant,intron_variant]
rs12185235	17	43923703	T	C	0.232059	-1.94905	0.05129	-10.1059	5.20404e-24	0.814	2.42698e-20	LBD,PD		1		0.814	2.80607e-20	LBD,PD	2.80607e-20	19	MAPT-AS1:SPPL2C	1899-12-31	exonic	5.04	1f	SPPL2C,MAPT-AS1[synonymous_variant,coding_sequence_variant,intron_variant]
rs11079725	17	43923934	C	T	0.232183	-1.96457	0.0494628	-10.138	3.74566e-24	0.813	1.90962e-20	LBD,PD		1		0.813	2.20987e-20	LBD,PD	2.20987e-20	19	MAPT-AS1:SPPL2C	1899-12-31	exonic	0.169	1f	SPPL2C,MAPT-AS1[synonymous_variant,intron_variant,coding_sequence_variant]
rs12373123	17	43924073	C	T	0.232307	-1.96723	0.0491563	-10.138	3.74627e-24	0.813	1.89902e-20	LBD,PD		1		0.813	2.19765e-20	LBD,PD	2.19765e-20	19	MAPT-AS1:SPPL2C	1899-12-31	exonic	23.3	1f	SPPL2C,MAPT-AS1[missense_variant,coding_sequence_variant,intron_variant]
rs12373139	17	43924130	A	G	0.232307	-1.96723	0.0491563	-10.1434	3.54557e-24	0.813	1.96584e-20	LBD,PD		1		0.813	2.27469e-20	LBD,PD	2.27469e-20	19	MAPT-AS1:SPPL2C	1899-12-31	exonic	4.046	1f	SPPL2C,MAPT-AS1[missense_variant,coding_sequence_variant,intron_variant]
rs12373124	17	43924219	C	T	0.232307	-1.96723	0.0491563	-10.1668	2.79016e-24	0.813	2.43862e-20	LBD,PD		1		0.813	2.81947e-20	LBD,PD	2.81947e-20	19	MAPT-AS1:SPPL2C	1899-12-31	exonic	0.387	NA	SPPL2C,MAPT-AS1[synonymous_variant,coding_sequence_variant,intron_variant]
rs12373168	17	43924337	C	A	0.235038	-1.77287	0.0762494	-10.0246	1.18833e-23	0.818	6.19565e-20	LBD,PD		1		0.818	7.13821e-20	LBD,PD	7.13821e-20	19	MAPT-AS1:SPPL2C	1899-12-31	ncRNA_intronic	6.155	1f
rs17690661	17	43924521	A	G	0.232183	-1.97272	0.0485286	-10.1398	3.68008e-24	0.813	1.8773e-20	LBD,PD		1		0.813	2.1726e-20	LBD,PD	2.1726e-20	19	MAPT-AS1	0	ncRNA_intronic	0.069	1f
rs55943825	17	43924776	T	C	0.232307	-1.96723	0.0491563	-10.1448	3.49392e-24	0.813	1.83444e-20	LBD,PD		1		0.813	2.12319e-20	LBD,PD	2.12319e-20	19	MAPT-AS1	0	ncRNA_intronic	0.414	5
rs17690679	17	43924803	G	A	0.232307	-1.96723	0.0491563	-10.1283	4.13875e-24	0.813	2.18059e-20	LBD,PD		1		0.813	2.5222e-20	LBD,PD	2.5222e-20	19	MAPT-AS1	0	ncRNA_intronic	6.843	1f
rs17690703	17	43925297	T	C	0.267693	-1.93556	0.052922	-9.44193	3.65976e-21	0.834	1.24157e-18	LBD,PD		1		0.834	1.41381e-18	LBD,PD	1.41381e-18	19	MAPT-AS1	0	ncRNA_intronic	8.55	1b
rs17769490	17	43925605	A	G	0.232059	-1.96241	0.0497153	-10.1018	5.42488e-24	0.814	2.34026e-20	LBD,PD		1		0.814	2.70617e-20	LBD,PD	2.70617e-20	19	MAPT-AS1	0	ncRNA_intronic	5.553	1f
rs77063768	17	43925729	G	A	0.232059	-1.92562	0.0541515	-10.0887	6.19669e-24	0.814	2.61624e-20	LBD,PD		1		0.814	3.02405e-20	LBD,PD	3.02405e-20	19	MAPT-AS1	0	ncRNA_intronic	5.467	5
rs62054817	17	43925966	A	G	0.232431	-1.98935	0.0466621	-10.0837	6.52001e-24	0.814	2.37076e-20	LBD,PD		1		0.814	2.74131e-20	LBD,PD	2.74131e-20	19	MAPT-AS1	0	ncRNA_intronic	1.563	4
rs62054818	17	43926056	C	A	0.232431	-1.95878	0.0501376	-10.1023	5.39493e-24	0.814	2.20019e-20	LBD,PD		1		0.814	2.54479e-20	LBD,PD	2.54479e-20	19	MAPT-AS1	0	ncRNA_intronic	6.949	4
rs62054819	17	43926149	G	A	0.231934	-1.88641	0.0592396	-10.0921	5.98906e-24	0.814	2.38829e-20	LBD,PD		1		0.814	2.76151e-20	LBD,PD	2.76151e-20	19	MAPT-AS1	0	ncRNA_intronic	5.198	4
rs62054820	17	43926755	G	A	0.232431	-1.95878	0.0501376	-10.1026	5.37743e-24	0.814	2.44117e-20	LBD,PD		1		0.814	2.82242e-20	LBD,PD	2.82242e-20	19	MAPT-AS1	0	ncRNA_intronic	3.67	5
rs8064870	17	43926789	C	T	0.474174	-0.361577	0.717674	-6.26298	3.77685e-10	0.889	2.92915e-09	PD		1		0.889	2.99006e-09	PD	2.99006e-09	19	MAPT-AS1	0	ncRNA_intronic	1.118	5
rs56113217	17	43926948	G	A	0.232307	-1.9399	0.052392	-10.1086	5.06221e-24	0.814	2.81702e-20	LBD,PD		1		0.814	3.25522e-20	LBD,PD	3.25522e-20	19	MAPT-AS1	0	ncRNA_intronic	0.033	4
rs8068916	17	43926987	G	T	0.474298	-0.45678	0.647824	-6.22873	4.70217e-10	0.89	4.10313e-09	PD		1		0.89	4.17964e-09	PD	4.17964e-09	19	MAPT-AS1	0	ncRNA_intronic	2.143	4
rs56269136	17	43926992	T	C	0.232183	-1.9747	0.0483013	-10.1238	4.33392e-24	0.814	2.5306e-20	LBD,PD		1		0.814	2.92542e-20	LBD,PD	2.92542e-20	19	MAPT-AS1	0	ncRNA_intronic	7.713	4
rs56385754	17	43927255	T	G	0.232431	-1.95878	0.0501376	-10.1319	3.98712e-24	0.814	1.84977e-20	LBD,PD		1		0.814	2.14086e-20	LBD,PD	2.14086e-20	19	MAPT-AS1	0	ncRNA_intronic	0.958	5
rs17769552	17	43927290	A	G	0.229203	-2.01076	0.0443503	-9.85847	6.30038e-23	0.819	8.53106e-19	LBD,PD		1		0.819	9.72917e-19	LBD,PD	9.72917e-19	19	MAPT-AS1	0	ncRNA_intronic	1.021	1f
rs62054822	17	43927708	G	A	0.232555	-1.92968	0.0536463	-10.1225	4.38861e-24	0.814	2.03546e-20	LBD,PD		1		0.814	2.35494e-20	LBD,PD	2.35494e-20	19	MAPT-AS1	0	ncRNA_intronic	4.196	5
rs3935637	17	43928573	C	T	0.473802	-0.414783	0.678304	-6.30732	2.83913e-10	0.888	1.83825e-09	PD		1		0.888	1.88192e-09	PD	1.88192e-09	19	MAPT-AS1	0	ncRNA_intronic	4.658	NA
rs885639	17	43928614	G	T	0.232555	-1.97473	0.0482995	-9.86357	5.98826e-23	0.813	1.35426e-20	LBD,PD		1		0.813	1.56919e-20	LBD,PD	1.56919e-20	19	MAPT-AS1	0	ncRNA_intronic	1.429	NA
rs4616318	17	43928810	G	A	0.473429	-0.405659	0.684987	-6.35217	2.12297e-10	0.886	1.17801e-09	PD		1		0.886	1.20931e-09	PD	1.20931e-09	19	MAPT-AS1	0	ncRNA_intronic	5.009	5
rs62054823	17	43929029	G	A	0.230569	-1.79699	0.0723373	-10.068	7.65078e-24	0.815	3.95742e-20	LBD,PD		1		0.815	4.56719e-20	LBD,PD	4.56719e-20	19	MAPT-AS1	0	ncRNA_intronic	4.545	5
rs62054824	17	43929992	T	C	0.232431	-1.99774	0.045745	-10.1364	3.81057e-24	0.813	2.11761e-20	LBD,PD		1		0.813	2.44962e-20	LBD,PD	2.44962e-20	19	MAPT-AS1	0	ncRNA_intronic	0.169	4
rs62054825	17	43930033	A	G	0.232183	-1.96157	0.0498129	-10.1535	3.19547e-24	0.813	1.9893e-20	LBD,PD		1		0.813	2.30173e-20	LBD,PD	2.30173e-20	19	MAPT-AS1	0	ncRNA_intronic	1.442	2b
rs79589869	17	43930238	A	C	0.232183	-1.94277	0.0520433	-10.1279	4.15509e-24	0.813	1.93091e-20	LBD,PD		1		0.813	2.23441e-20	LBD,PD	2.23441e-20	19	MAPT-AS1	0	ncRNA_intronic	7.3	4
rs2316769	17	43930798	G	A	0.232307	-1.96723	0.0491563	-10.1402	3.66181e-24	0.813	1.89902e-20	LBD,PD		1		0.813	2.19765e-20	LBD,PD	2.19765e-20	19	MAPT-AS1	0	ncRNA_intronic	1.441	7
rs2873268	17	43930955	A	G	0.232307	-1.96723	0.0491563	-10.0977	5.65428e-24	0.814	2.41852e-20	LBD,PD		1		0.814	2.79633e-20	LBD,PD	2.79633e-20	19	MAPT-AS1	0	ncRNA_intronic	3.423	7
rs4340365	17	43930980	T	C	0.232307	-1.96723	0.0491563	-10.0904	6.09274e-24	0.814	2.5034e-20	LBD,PD		1		0.814	2.89409e-20	LBD,PD	2.89409e-20	19	MAPT-AS1	0	ncRNA_intronic	4.253	7
rs2873269	17	43931122	T	C	0.232307	-1.96723	0.0491563	-10.117	4.64252e-24	0.813	2.25721e-20	LBD,PD		1		0.813	2.61049e-20	LBD,PD	2.61049e-20	19	MAPT-AS1	0	ncRNA_intronic	4.123	6
rs56288604	17	43931380	G	A	0.232307	-1.96723	0.0491563	-10.123	4.36657e-24	0.813	2.25721e-20	LBD,PD		1		0.813	2.61049e-20	LBD,PD	2.61049e-20	19	MAPT-AS1	0	ncRNA_intronic	0.499	5
rs17690987	17	43931626	C	T	0.232307	-1.96723	0.0491563	-10.111	4.93659e-24	0.814	2.59123e-20	LBD,PD		1		0.814	2.99524e-20	LBD,PD	2.99524e-20	19	MAPT-AS1	0	ncRNA_intronic	8.747	3a
rs56146262	17	43931907	A	C	0.232307	-1.96723	0.0491563	-10.1208	4.46836e-24	0.813	2.035e-20	LBD,PD		1		0.813	2.3544e-20	LBD,PD	2.3544e-20	19	MAPT-AS1	0	ncRNA_intronic	0.044	2b
rs55942528	17	43932028	G	A	0.232489	-1.9906	0.0465253	-10.1663	2.80247e-24	0.812	1.23476e-20	LBD,PD		1		0.812	1.4312e-20	LBD,PD	1.4312e-20	19	MAPT-AS1	0	ncRNA_intronic	0.086	5
rs56254732	17	43932049	T	C	0.231934	-1.9198	0.0548836	-10.165	2.84036e-24	0.813	1.38415e-20	LBD,PD		1		0.813	1.60369e-20	LBD,PD	1.60369e-20	19	MAPT-AS1	0	ncRNA_intronic	1.543	6
rs56323304	17	43932129	T	C	0.233673	-1.78737	0.0738763	-10.0636	8.00335e-24	0.816	4.00602e-20	LBD,PD		1		0.816	4.62308e-20	LBD,PD	4.62308e-20	19	MAPT-AS1	0	ncRNA_intronic	0.271	7
rs55751924	17	43932155	G	A	0.231934	-1.92113	0.0547158	-9.86721	5.77507e-23	0.813	1.75935e-20	LBD,PD		1		0.813	2.03659e-20	LBD,PD	2.03659e-20	19	MAPT-AS1	0	ncRNA_intronic	0.384	6
rs113856644	17	43932277	A	G	0.232183	-1.95792	0.0502397	-10.1188	4.5602e-24	0.814	2.92972e-20	LBD,PD		1		0.814	3.38496e-20	LBD,PD	3.38496e-20	19	MAPT-AS1	0	ncRNA_intronic	4.078	7
rs62054831	17	43932381	T	C	0.231686	-1.89826	0.0576598	-9.79004	1.24252e-22	0.815	3.55364e-20	LBD,PD		1		0.815	4.10286e-20	LBD,PD	4.10286e-20	19	MAPT-AS1	0	ncRNA_intronic	3.505	6
rs4627402	17	43932741	T	C	0.227092	-1.88182	0.0598601	-9.95055	2.50786e-23	0.814	6.91187e-20	LBD,PD		1		0.814	7.96009e-20	LBD,PD	7.96009e-20	19	MAPT-AS1	0	ncRNA_intronic	2.492	5
rs62054832	17	43933579	A	C	0.231934	-2.01699	0.0436961	-10.1399	3.67294e-24	0.813	2.1055e-20	LBD,PD		1		0.813	2.43566e-20	LBD,PD	2.43566e-20	19	MAPT-AS1	0	ncRNA_intronic	1.321	4
rs62054833	17	43933673	C	T	0.232183	-1.95253	0.0508752	-10.1171	4.63724e-24	0.814	2.58144e-20	LBD,PD		1		0.814	2.98397e-20	LBD,PD	2.98397e-20	19	MAPT-AS1	0	ncRNA_intronic	2.872	6
rs62054834	17	43934314	C	T	0.232183	-1.95253	0.0508752	-10.1205	4.47994e-24	0.814	2.49394e-20	LBD,PD		1		0.814	2.8832e-20	LBD,PD	2.8832e-20	19	MAPT-AS1	0	ncRNA_intronic	8.773	7
rs62054835	17	43934672	C	A	0.232183	-1.96664	0.0492258	-10.1373	3.77272e-24	0.813	2.25998e-20	LBD,PD		1		0.813	2.61368e-20	LBD,PD	2.61368e-20	19	MAPT-AS1	0	ncRNA_intronic	2.7	7
rs10445369	17	43934776	G	A	0.232059	-1.95813	0.0502131	-10.1354	3.84963e-24	0.814	2.30054e-20	LBD,PD		1		0.814	2.66042e-20	LBD,PD	2.66042e-20	19	MAPT-AS1	0	ncRNA_intronic	2.669	7
rs10445334	17	43934826	G	T	0.232059	-1.95813	0.0502131	-10.1323	3.97236e-24	0.814	2.46492e-20	LBD,PD		1		0.814	2.84977e-20	LBD,PD	2.84977e-20	19	MAPT-AS1	0	ncRNA_intronic	0.323	6
rs10445336	17	43934948	G	A	0.232183	-1.96664	0.0492258	-10.1151	4.73389e-24	0.814	2.68538e-20	LBD,PD		1		0.814	3.10366e-20	LBD,PD	3.10366e-20	19	MAPT-AS1	0	ncRNA_intronic	2.205	7
rs10445370	17	43935118	A	G	0.232059	-1.94938	0.0512498	-10.1184	4.57716e-24	0.814	2.51039e-20	LBD,PD		1		0.814	2.90214e-20	LBD,PD	2.90214e-20	19	MAPT-AS1	0	ncRNA_intronic	11.29	6
rs55886302	17	43936011	G	A	0.232183	-1.95253	0.0508752	-9.87533	5.32582e-23	0.813	2.17234e-20	LBD,PD		1		0.813	2.51269e-20	LBD,PD	2.51269e-20	19	MAPT-AS1	0	ncRNA_intronic	4.328	5
rs56136075	17	43936298	A	C	0.232307	-1.96265	0.0496872	-10.1258	4.24321e-24	0.813	2.12681e-20	LBD,PD		1		0.813	2.46023e-20	LBD,PD	2.46023e-20	19	MAPT-AS1	0	ncRNA_intronic	12.13	5
rs62054841	17	43937104	A	G	0.232183	-1.95253	0.0508752	-10.1388	3.71527e-24	0.813	2.24867e-20	LBD,PD		1		0.813	2.60065e-20	LBD,PD	2.60065e-20	19	MAPT-AS1	0	ncRNA_intronic	3.767	7
rs62054842	17	43937162	T	C	0.232183	-1.95253	0.0508752	-10.1404	3.65513e-24	0.813	2.24867e-20	LBD,PD		1		0.813	2.60065e-20	LBD,PD	2.60065e-20	19	MAPT-AS1	0	ncRNA_intronic	7.321	7
rs62054843	17	43937184	C	T	0.232183	-1.95253	0.0508752	-10.1221	4.40852e-24	0.814	2.58144e-20	LBD,PD		1		0.814	2.98397e-20	LBD,PD	2.98397e-20	19	MAPT-AS1	0	ncRNA_intronic	2.407	6
rs62054844	17	43937333	G	T	0.232183	-1.96664	0.0492258	-10.1419	3.60077e-24	0.813	2.10914e-20	LBD,PD		1		0.813	2.43985e-20	LBD,PD	2.43985e-20	19	MAPT-AS1	0	ncRNA_intronic	0.898	6
rs76627340	17	43937460	A	G	0.232555	-2.00522	0.0449382	-9.88307	4.92978e-23	0.813	1.94546e-20	LBD,PD		1		0.813	2.25119e-20	LBD,PD	2.25119e-20	19	MAPT-AS1	0	ncRNA_intronic	3.872	7
rs75945623	17	43937505	T	C	0.232183	-1.92843	0.0538015	-10.1208	4.46688e-24	0.814	2.53381e-20	LBD,PD		1		0.814	2.92912e-20	LBD,PD	2.92912e-20	19	MAPT-AS1	0	ncRNA_intronic	3.415	7
rs79889833	17	43937633	G	A	0.232183	-1.95253	0.0508752	-10.135	3.86543e-24	0.813	2.24867e-20	LBD,PD		1		0.813	2.60065e-20	LBD,PD	2.60065e-20	19	MAPT-AS1	0	ncRNA_intronic	4.49	7
rs77625338	17	43937671	T	C	0.232183	-1.95253	0.0508752	-10.138	3.74505e-24	0.813	2.17234e-20	LBD,PD		1		0.813	2.51269e-20	LBD,PD	2.51269e-20	19	MAPT-AS1	0	ncRNA_intronic	0.87	7
rs77489223	17	43937736	T	C	0.232183	-1.95253	0.0508752	-10.1385	3.72777e-24	0.813	2.17234e-20	LBD,PD		1		0.813	2.51269e-20	LBD,PD	2.51269e-20	19	MAPT-AS1	0	ncRNA_intronic	0.758	7
rs55888391	17	43938107	G	A	0.232183	-1.93516	0.0529699	-10.134	3.90179e-24	0.814	2.33187e-20	LBD,PD		1		0.814	2.69651e-20	LBD,PD	2.69651e-20	19	MAPT-AS1	0	ncRNA_intronic	11.3	5
rs62054846	17	43938634	G	A	0.232183	-1.95253	0.0508752	-10.1329	3.94887e-24	0.813	2.24867e-20	LBD,PD		1		0.813	2.60065e-20	LBD,PD	2.60065e-20	19	MAPT-AS1	0	ncRNA_intronic	13.52	5
rs55646970	17	43938796	G	A	0.232183	-1.95253	0.0508752	-10.1328	3.95086e-24	0.813	2.24867e-20	LBD,PD		1		0.813	2.60065e-20	LBD,PD	2.60065e-20	19	MAPT-AS1	0	ncRNA_intronic	6.223	5
rs55673092	17	43938882	A	G	0.232183	-1.95253	0.0508752	-10.1355	3.8423e-24	0.813	2.17234e-20	LBD,PD		1		0.813	2.51269e-20	LBD,PD	2.51269e-20	19	MAPT-AS1	0	ncRNA_intronic	2.891	4
rs56347602	17	43939255	C	T	0.232183	-1.95253	0.0508752	-10.1306	4.04126e-24	0.813	2.24867e-20	LBD,PD		1		0.813	2.60065e-20	LBD,PD	2.60065e-20	19	MAPT-AS1	0	ncRNA_intronic	3.346	6
rs56249080	17	43939432	T	G	0.232183	-1.95253	0.0508752	-10.1378	3.75522e-24	0.813	2.17234e-20	LBD,PD		1		0.813	2.51269e-20	LBD,PD	2.51269e-20	19	MAPT-AS1	0	ncRNA_intronic	0.657	5
rs55719714	17	43939638	A	G	0.232059	-1.89452	0.058157	-10.1036	5.32264e-24	0.814	3.01573e-20	LBD,PD		1		0.814	3.48396e-20	LBD,PD	3.48396e-20	19	MAPT-AS1	0	ncRNA_intronic	2.246	3a
rs56299858	17	43939659	A	G	0.232059	-1.92789	0.0538679	-10.1068	5.15571e-24	0.814	2.91156e-20	LBD,PD		1		0.814	3.36405e-20	LBD,PD	3.36405e-20	19	MAPT-AS1	0	ncRNA_intronic	2.435	4
rs75210307	17	43940012	C	T	0.232059	-1.94988	0.0511912	-9.78322	1.32918e-22	0.817	4.59293e-19	LBD,PD		1		0.817	5.25084e-19	LBD,PD	5.25084e-19	19	MAPT-AS1	0	ncRNA_intronic	5.523	5
rs62054858	17	43940188	C	T	0.232183	-1.95253	0.0508752	-10.134	3.90352e-24	0.813	2.17234e-20	LBD,PD		1		0.813	2.51269e-20	LBD,PD	2.51269e-20	19	MAPT-AS1	0	ncRNA_intronic	5.905	6
rs79406732	17	43940497	T	C	0.232183	-1.95192	0.0509487	-10.1143	4.77243e-24	0.814	2.49713e-20	LBD,PD		1		0.814	2.88688e-20	LBD,PD	2.88688e-20	19	MAPT-AS1	0	ncRNA_intronic	0.213	6
rs62054859	17	43940685	A	G	0.232183	-1.95253	0.0508752	-9.86642	5.82062e-23	0.813	2.24867e-20	LBD,PD		1		0.813	2.60065e-20	LBD,PD	2.60065e-20	19	MAPT-AS1	0	ncRNA_intronic	0.112	7
rs62055461	17	43941350	T	C	0.232059	-1.93019	0.0535829	-10.1273	4.1824e-24	0.814	2.35621e-20	LBD,PD		1		0.814	2.72455e-20	LBD,PD	2.72455e-20	19	MAPT-AS1	0	ncRNA_intronic	9.155	5
rs62055462	17	43941476	C	A	0.232183	-1.95253	0.0508752	-10.1259	4.24275e-24	0.814	2.32765e-20	LBD,PD		1		0.814	2.69165e-20	LBD,PD	2.69165e-20	19	MAPT-AS1	0	ncRNA_intronic	4.977	7
rs62055463	17	43941491	G	A	0.232183	-1.95253	0.0508752	-10.1305	4.04422e-24	0.813	2.24867e-20	LBD,PD		1		0.813	2.60065e-20	LBD,PD	2.60065e-20	19	MAPT-AS1	0	ncRNA_intronic	4.676	5
rs75690239	17	43941710	T	C	0.232183	-1.95253	0.0508752	-10.1264	4.21927e-24	0.814	2.32765e-20	LBD,PD		1		0.814	2.69165e-20	LBD,PD	2.69165e-20	19	MAPT-AS1	0	ncRNA_intronic	2.751	5
rs62055464	17	43941858	G	T	0.232059	-1.93412	0.0530968	-10.1277	4.16445e-24	0.814	2.33691e-20	LBD,PD		1		0.814	2.70231e-20	LBD,PD	2.70231e-20	19	MAPT-AS1	0	ncRNA_intronic	11.07	5
rs62055466	17	43942656	A	G	0.232183	-1.95253	0.0508752	-10.1303	4.05577e-24	0.813	2.24867e-20	LBD,PD		1		0.813	2.60065e-20	LBD,PD	2.60065e-20	19	MAPT-AS1	0	ncRNA_intronic	3.945	6
rs62055467	17	43942820	C	T	0.232183	-1.95253	0.0508752	-10.1309	4.02765e-24	0.813	2.24867e-20	LBD,PD		1		0.813	2.60065e-20	LBD,PD	2.60065e-20	19	MAPT-AS1	0	ncRNA_intronic	4.123	6
rs62055468	17	43943000	C	A	0.232183	-1.95253	0.0508752	-10.1487	3.35693e-24	0.813	1.82749e-20	LBD,PD		1		0.813	2.11516e-20	LBD,PD	2.11516e-20	19	MAPT-AS1	0	ncRNA_intronic	4.551	5
rs62055469	17	43943655	C	A	0.232059	-1.93454	0.0530457	-10.1339	3.90842e-24	0.813	1.9645e-20	LBD,PD		1		0.813	2.27314e-20	LBD,PD	2.27314e-20	19	MAPT-AS1	0	ncRNA_intronic	6.341	5
rs62055471	17	43943755	C	T	0.232183	-1.96664	0.0492258	-10.1381	3.74298e-24	0.813	1.8367e-20	LBD,PD		1		0.813	2.12578e-20	LBD,PD	2.12578e-20	19	MAPT-AS1	0	ncRNA_intronic	8.77	7
rs56036719	17	43943974	T	C	0.231934	-1.93177	0.0533888	-10.1346	3.88008e-24	0.814	2.19177e-20	LBD,PD		1		0.814	2.53508e-20	LBD,PD	2.53508e-20	19	MAPT-AS1	0	ncRNA_intronic	0.275	7
rs55781174	17	43944158	T	C	0.232183	-1.95253	0.0508752	-10.1353	3.85035e-24	0.813	2.17234e-20	LBD,PD		1		0.813	2.51269e-20	LBD,PD	2.51269e-20	19	MAPT-AS1	0	ncRNA_intronic	0.551	7
rs12150223	17	43944204	C	T	0.232183	-1.95253	0.0508752	-10.1358	3.83044e-24	0.813	2.09858e-20	LBD,PD		1		0.813	2.42768e-20	LBD,PD	2.42768e-20	19	MAPT-AS1	0	ncRNA_intronic	0.801	6
rs12150516	17	43944519	T	C	0.232183	-1.95253	0.0508752	-10.1344	3.88592e-24	0.813	2.17234e-20	LBD,PD		1		0.813	2.51269e-20	LBD,PD	2.51269e-20	19	MAPT-AS1	0	ncRNA_intronic	1.306	6
rs62055475	17	43945106	C	T	0.232183	-1.95253	0.0508752	-10.1304	4.05069e-24	0.813	2.17234e-20	LBD,PD		1		0.813	2.51269e-20	LBD,PD	2.51269e-20	19	MAPT-AS1	0	ncRNA_intronic	0.678	4
rs78637438	17	43945855	A	G	0.232183	-1.95253	0.0508752	-10.1307	4.03936e-24	0.813	2.24867e-20	LBD,PD		1		0.813	2.60065e-20	LBD,PD	2.60065e-20	19	MAPT-AS1	0	ncRNA_intronic	3.264	5
rs62055478	17	43945938	T	C	0.232059	-1.9623	0.049727	-10.1464	3.43953e-24	0.813	2.20317e-20	LBD,PD		1		0.813	2.54822e-20	LBD,PD	2.54822e-20	19	MAPT-AS1	0	ncRNA_intronic	11.34	5
rs1078830	17	43946112	C	T	0.232431	-1.97793	0.047937	-10.1311	4.02284e-24	0.813	2.20725e-20	LBD,PD		1		0.813	2.55292e-20	LBD,PD	2.55292e-20	19	MAPT-AS1	0	ncRNA_intronic	6.573	6
rs753236	17	43946318	C	T	0.234666	-1.92493	0.0542384	-10.0431	9.85242e-24	0.816	9.40671e-20	LBD,PD		1		0.816	1.08206e-19	LBD,PD	1.08206e-19	19	MAPT-AS1	0	ncRNA_intronic	6.303	6
rs2316772	17	43946423	C	A	0.232804	-2.08017	0.0375093	-10.1877	2.24937e-24	0.812	1.02237e-20	LBD,PD		1		0.812	1.18585e-20	LBD,PD	1.18585e-20	19	MAPT-AS1	0	ncRNA_intronic	8.687	6
rs2316773	17	43946536	T	C	0.232059	-1.93061	0.0535302	-10.1113	4.92414e-24	0.814	2.99646e-20	LBD,PD		1		0.814	3.46177e-20	LBD,PD	3.46177e-20	19	MAPT-AS1	0	ncRNA_intronic	3.6	7
rs2316774	17	43946642	C	T	0.232183	-1.85892	0.0630395	-9.84418	7.26292e-23	0.815	3.13812e-20	LBD,PD		1		0.815	3.6248e-20	LBD,PD	3.6248e-20	19	MAPT-AS1	0	ncRNA_intronic	8.704	6
rs739643	17	43946707	C	T	0.232183	-1.96664	0.0492258	-10.1207	4.47275e-24	0.813	2.33935e-20	LBD,PD		1		0.813	2.70513e-20	LBD,PD	2.70513e-20	19	MAPT-AS1	0	ncRNA_intronic	3.285	NA
rs739642	17	43946838	A	C	0.232183	-1.95253	0.0508752	-10.11	4.99019e-24	0.814	2.58144e-20	LBD,PD		1		0.814	2.98397e-20	LBD,PD	2.98397e-20	19	MAPT-AS1	0	ncRNA_intronic	8.707	NA
rs757055	17	43946875	T	C	0.232183	-1.95253	0.0508752	-10.1244	4.30573e-24	0.813	2.17234e-20	LBD,PD		1		0.813	2.51269e-20	LBD,PD	2.51269e-20	19	MAPT-AS1	0	ncRNA_intronic	2.235	NA
rs56398500	17	43947488	G	A	0.232183	-1.95253	0.0508752	-10.1295	4.08597e-24	0.813	2.02729e-20	LBD,PD		1		0.813	2.34552e-20	LBD,PD	2.34552e-20	19	MAPT-AS1	0	ncRNA_intronic	2.817	4
rs56289364	17	43947928	G	A	0.232183	-1.96664	0.0492258	-10.1211	4.4524e-24	0.813	2.25998e-20	LBD,PD		1		0.813	2.61368e-20	LBD,PD	2.61368e-20	19	MAPT-AS1	0	ncRNA_intronic	5.097	5
rs62055483	17	43948040	T	C	0.232183	-1.95253	0.0508752	-10.1367	3.79541e-24	0.813	2.02729e-20	LBD,PD		1		0.813	2.34552e-20	LBD,PD	2.34552e-20	19	MAPT-AS1	0	ncRNA_intronic	1.657	5
rs78238042	17	43948159	A	G	0.232183	-1.95253	0.0508752	-10.1368	3.79372e-24	0.813	2.02729e-20	LBD,PD		1		0.813	2.34552e-20	LBD,PD	2.34552e-20	19	MAPT-AS1	0	ncRNA_intronic	16.3	5
rs55673340	17	43948733	T	C	0.231934	-1.91777	0.0551394	-10.1192	4.53978e-24	0.814	2.41816e-20	LBD,PD		1		0.814	2.79591e-20	LBD,PD	2.79591e-20	19	MAPT-AS1	0	ncRNA_intronic	2.74	7
rs77092481	17	43949008	T	C	0.23181	-1.99769	0.0457497	-9.87015	5.6081e-23	0.813	2.04592e-20	LBD,PD		1		0.813	2.36699e-20	LBD,PD	2.36699e-20	19	MAPT-AS1	0	ncRNA_intronic	0.414	6
rs62055486	17	43949092	G	T	0.231934	-1.9785	0.0478722	-10.1335	3.92333e-24	0.813	2.05743e-20	LBD,PD		1		0.813	2.38026e-20	LBD,PD	2.38026e-20	19	MAPT-AS1	0	ncRNA_intronic	4.201	7
rs34739559	17	43949342	A	G	0.230569	-1.88924	0.0588589	-10.1089	5.04547e-24	0.815	4.79432e-20	LBD,PD		1		0.815	5.52905e-20	LBD,PD	5.52905e-20	19	MAPT-AS1	0	ncRNA_intronic	1.756	5
rs34097347	17	43949448	A	C	0.229079	-1.76501	0.0775628	-10.0684	7.62405e-24	0.815	4.59723e-20	LBD,PD		1		0.815	5.3026e-20	LBD,PD	5.3026e-20	19	MAPT-AS1	0	ncRNA_intronic	0.281	1f
rs2106784	17	43949892	T	C	0.232183	-1.92797	0.0538606	-10.1217	4.42666e-24	0.814	2.28687e-20	LBD,PD		1		0.814	2.64466e-20	LBD,PD	2.64466e-20	19	MAPT-AS1	0	ncRNA_intronic	5.172	NA
rs2158072	17	43950195	C	T	0.232183	-1.95253	0.0508752	-10.1293	4.0976e-24	0.813	2.17234e-20	LBD,PD		1		0.813	2.51269e-20	LBD,PD	2.51269e-20	19	MAPT-AS1	0	ncRNA_intronic	4.343	NA
rs9898399	17	43950322	G	A	0.370623	0.701125	0.483231	-6.04625	1.48252e-09	0.876	2.06805e-09	PD	1.027	0.483225	LBD	0.876	9.01122e-10	PD	9.82131e-09	19	MAPT-AS1	0	ncRNA_intronic	6.356	7
rs62055488	17	43950394	T	C	0.232183	-1.96664	0.0492258	-9.88604	4.78601e-23	0.813	1.8367e-20	LBD,PD		1		0.813	2.12578e-20	LBD,PD	2.12578e-20	19	MAPT-AS1	0	ncRNA_intronic	1.629	7
rs62055490	17	43950533	G	A	0.232183	-1.95253	0.0508752	-10.131	4.02502e-24	0.813	1.89182e-20	LBD,PD		1		0.813	2.18935e-20	LBD,PD	2.18935e-20	19	MAPT-AS1	0	ncRNA_intronic	1.143	7
rs62055491	17	43951120	C	T	0.232183	-1.96664	0.0492258	-10.1478	3.39079e-24	0.813	1.8367e-20	LBD,PD		1		0.813	2.12578e-20	LBD,PD	2.12578e-20	19	MAPT-AS1	0	ncRNA_intronic	6.157	4
rs62055492	17	43951345	A	C	0.232059	-1.94321	0.0519894	-9.88893	4.64985e-23	0.813	1.80014e-20	LBD,PD		1		0.813	2.08363e-20	LBD,PD	2.08363e-20	19	MAPT-AS1	0	ncRNA_intronic	3.497	4
rs2055794	17	43951717	A	G	0.232183	-1.96432	0.0494935	-10.136	3.8254e-24	0.813	2.35072e-20	LBD,PD		1		0.813	2.71822e-20	LBD,PD	2.71822e-20	19	MAPT-AS1	0	ncRNA_intronic	0.506	1f
rs2055795	17	43951995	T	C	0.232183	-1.95253	0.0508752	-10.1788	2.46482e-24	0.813	1.46926e-20	LBD,PD		1		0.813	1.70192e-20	LBD,PD	1.70192e-20	19	MAPT-AS1	0	ncRNA_intronic	2.517	7
rs62055493	17	43952944	C	T	0.232183	-1.97669	0.0480776	-10.1793	2.45429e-24	0.813	1.30252e-20	LBD,PD		1		0.813	1.50945e-20	LBD,PD	1.50945e-20	19	MAPT-AS1	0	ncRNA_intronic	3.381	7
rs62055494	17	43953016	T	C	0.232183	-1.9247	0.0542649	-10.1644	2.85768e-24	0.813	1.5577e-20	LBD,PD		1		0.813	1.80398e-20	LBD,PD	1.80398e-20	19	MAPT-AS1	0	ncRNA_intronic	2.319	7
rs62055495	17	43953043	C	A	0.232183	-1.96189	0.0497748	-10.1775	2.49859e-24	0.813	1.34369e-20	LBD,PD		1		0.813	1.55698e-20	LBD,PD	1.55698e-20	19	MAPT-AS1	0	ncRNA_intronic	0.65	7
rs62055497	17	43953529	G	A	0.232183	-1.95253	0.0508752	-10.18	2.43461e-24	0.813	1.46926e-20	LBD,PD		1		0.813	1.70192e-20	LBD,PD	1.70192e-20	19	MAPT-AS1	0	ncRNA_intronic	1.846	6
rs2188888	17	43953695	C	T	0.231934	-1.91339	0.0556994	-10.0746	7.15686e-24	0.814	3.35216e-20	LBD,PD		1		0.814	3.87108e-20	LBD,PD	3.87108e-20	19	MAPT-AS1	0	ncRNA_intronic	1.515	NA
rs3919455	17	43953707	T	C	0.23181	-1.90293	0.0570483	-10.0787	6.86479e-24	0.814	3.42594e-20	LBD,PD		1		0.814	3.95596e-20	LBD,PD	3.95596e-20	19	MAPT-AS1	0	ncRNA_intronic	0.899	NA
rs62055498	17	43953814	A	G	0.232183	-1.95253	0.0508752	-10.1883	2.23552e-24	0.813	1.32347e-20	LBD,PD		1		0.813	1.53363e-20	LBD,PD	1.53363e-20	19	MAPT-AS1	0	ncRNA_intronic	9.124	6
rs62055500	17	43954134	A	G	0.232183	-1.92429	0.0543189	-10.1757	2.54624e-24	0.813	1.40445e-20	LBD,PD		1		0.813	1.62712e-20	LBD,PD	1.62712e-20	19	MAPT-AS1	0	ncRNA_intronic	16.63	5
rs62055501	17	43954227	A	G	0.232183	-1.95253	0.0508752	-10.18	2.43593e-24	0.813	1.32347e-20	LBD,PD		1		0.813	1.53363e-20	LBD,PD	1.53363e-20	19	MAPT-AS1	0	ncRNA_intronic	5.352	5
rs62055502	17	43954284	A	G	0.232183	-1.95253	0.0508752	-10.1793	2.45403e-24	0.813	1.32347e-20	LBD,PD		1		0.813	1.53363e-20	LBD,PD	1.53363e-20	19	MAPT-AS1	0	ncRNA_intronic	3.377	7
rs916793	17	43954686	A	G	0.232183	-1.95253	0.0508752	-10.1794	2.45126e-24	0.813	1.32347e-20	LBD,PD		1		0.813	1.53363e-20	LBD,PD	1.53363e-20	19	MAPT-AS1	0	ncRNA_intronic	12.16	1f
rs4441322	17	43955030	G	A	0.232183	-1.95253	0.0508752	-10.1806	2.42155e-24	0.813	1.32347e-20	LBD,PD		1		0.813	1.53363e-20	LBD,PD	1.53363e-20	19	MAPT-AS1	0	ncRNA_intronic	6.719	1f
rs113414067	17	43955093	C	T	0.232059	-1.94461	0.0518206	-10.1794	2.45108e-24	0.813	1.34569e-20	LBD,PD		1		0.813	1.55929e-20	LBD,PD	1.55929e-20	19	MAPT-AS1	0	ncRNA_intronic	3.434	5
rs55905252	17	43955365	A	C	0.232183	-1.95253	0.0508752	-10.1806	2.42068e-24	0.813	1.32347e-20	LBD,PD		1		0.813	1.53363e-20	LBD,PD	1.53363e-20	19	MAPT-AS1	0	ncRNA_intronic	1.415	5
rs17691328	17	43955487	T	C	0.232431	-1.80465	0.0711282	-10.0877	6.26466e-24	0.816	3.36688e-20	LBD,PD		1		0.816	3.88802e-20	LBD,PD	3.88802e-20	19	MAPT-AS1	0	ncRNA_intronic	2.284	1f
rs62055515	17	43956370	T	G	0.232059	-1.93338	0.0531888	-10.1416	3.6106e-24	0.813	1.77513e-20	LBD,PD		1		0.813	2.05479e-20	LBD,PD	2.05479e-20	19	MAPT-AS1	0	ncRNA_intronic	1.206	5
rs62055516	17	43956390	C	T	0.232183	-1.95253	0.0508752	-10.1369	3.78941e-24	0.813	1.70524e-20	LBD,PD		1		0.813	1.97418e-20	LBD,PD	1.97418e-20	19	MAPT-AS1	0	ncRNA_intronic	2.442	7
rs62055517	17	43956425	T	C	0.232183	-1.95253	0.0508752	-10.1385	3.72594e-24	0.813	1.70524e-20	LBD,PD		1		0.813	1.97418e-20	LBD,PD	1.97418e-20	19	MAPT-AS1	0	ncRNA_intronic	2.94	6
rs62055518	17	43956505	C	A	0.232059	-1.94181	0.05216	-10.137	3.78606e-24	0.813	1.74403e-20	LBD,PD		1		0.813	2.01892e-20	LBD,PD	2.01892e-20	19	MAPT-AS1	0	ncRNA_intronic	2.271	7
rs56364632	17	43956642	C	T	0.232183	-1.95253	0.0508752	-10.1386	3.72452e-24	0.813	1.70524e-20	LBD,PD		1		0.813	1.97418e-20	LBD,PD	1.97418e-20	19	MAPT-AS1	0	ncRNA_intronic	2.671	7
rs55768605	17	43956734	A	C	0.232431	-1.99068	0.0465176	-10.1422	3.59076e-24	0.813	1.57406e-20	LBD,PD		1		0.813	1.82285e-20	LBD,PD	1.82285e-20	19	MAPT-AS1	0	ncRNA_intronic	0.091	7
rs55653657	17	43956778	G	A	0.232183	-1.96664	0.0492258	-10.1629	2.90181e-24	0.813	1.28476e-20	LBD,PD		1		0.813	1.48894e-20	LBD,PD	1.48894e-20	19	MAPT-AS1	0	ncRNA_intronic	2.729	7
rs55894109	17	43957221	T	C	0.232059	-1.94988	0.0511912	-10.1843	2.32953e-24	0.813	1.28527e-20	LBD,PD		1		0.813	1.48953e-20	LBD,PD	1.48953e-20	19	MAPT-AS1	0	ncRNA_intronic	0.31	7
rs56101773	17	43957269	C	T	0.232059	-1.94988	0.0511912	-10.1831	2.35866e-24	0.813	1.28527e-20	LBD,PD		1		0.813	1.48953e-20	LBD,PD	1.48953e-20	19	MAPT-AS1	0	ncRNA_intronic	0.401	7
rs56249780	17	43957328	T	C	0.232183	-1.95253	0.0508752	-10.1829	2.36291e-24	0.813	1.27812e-20	LBD,PD		1		0.813	1.48128e-20	LBD,PD	1.48128e-20	19	MAPT-AS1	0	ncRNA_intronic	1.519	7
rs56040418	17	43958079	T	C	0.232928	-1.81328	0.0697872	-10.0714	7.39128e-24	0.816	3.42297e-20	LBD,PD		1		0.816	3.95255e-20	LBD,PD	3.95255e-20	19	MAPT-AS1	0	ncRNA_intronic	4.194	7
rs55721252	17	43958099	C	T	0.232059	-1.95128	0.0510224	-10.1338	3.91303e-24	0.813	2.17802e-20	LBD,PD		1		0.813	2.51923e-20	LBD,PD	2.51923e-20	19	MAPT-AS1	0	ncRNA_intronic	4.424	7
rs55876817	17	43958139	C	A	0.232183	-1.96664	0.0492258	-10.1797	2.44422e-24	0.813	1.71384e-20	LBD,PD		1		0.813	1.9841e-20	LBD,PD	1.9841e-20	19	MAPT-AS1	0	ncRNA_intronic	7.877	7
rs55944735	17	43958172	G	A	0.232183	-1.94462	0.0518201	-10.1391	3.70494e-24	0.814	2.9102e-20	LBD,PD		1		0.814	3.36249e-20	LBD,PD	3.36249e-20	19	MAPT-AS1	0	ncRNA_intronic	0.388	7
rs62055525	17	43958736	A	G	0.232059	-1.93808	0.0526134	-10.1943	2.10222e-24	0.813	1.33195e-20	LBD,PD		1		0.813	1.54343e-20	LBD,PD	1.54343e-20	19	MAPT-AS1	0	ncRNA_intronic	4.284	7
rs112915466	17	43958744	G	A	0.232059	-1.93808	0.0526134	-10.2058	1.86754e-24	0.813	1.28649e-20	LBD,PD		1		0.813	1.49094e-20	LBD,PD	1.49094e-20	19	MAPT-AS1	0	ncRNA_intronic	3.013	6
rs56343551	17	43959092	T	G	0.232183	-1.95253	0.0508752	-10.1908	2.1796e-24	0.813	1.3704e-20	LBD,PD		1		0.813	1.58781e-20	LBD,PD	1.58781e-20	19	MAPT-AS1	0	ncRNA_intronic	8.17	7
rs55975673	17	43959113	G	A	0.232183	-1.95253	0.0508752	-10.1913	2.16741e-24	0.813	1.3704e-20	LBD,PD		1		0.813	1.58781e-20	LBD,PD	1.58781e-20	19	MAPT-AS1	0	ncRNA_intronic	5.104	5
rs2019816	17	43959661	A	G	0.232183	-1.95253	0.0508752	-9.90755	3.8601e-23	0.813	1.23432e-20	LBD,PD		1		0.813	1.43069e-20	LBD,PD	1.43069e-20	19	MAPT-AS1	0	ncRNA_intronic	0.262	NA
rs62055529	17	43960020	G	A	0.232059	-1.94988	0.0511912	-10.196	2.06706e-24	0.813	1.19866e-20	LBD,PD		1		0.813	1.38952e-20	LBD,PD	1.38952e-20	19	MAPT-AS1	0	ncRNA_intronic	4.082	6
rs79580365	17	43960172	T	C	0.232183	-1.95253	0.0508752	-10.1963	2.05898e-24	0.813	1.192e-20	LBD,PD		1		0.813	1.38182e-20	LBD,PD	1.38182e-20	19	MAPT-AS1	0	ncRNA_intronic	7.912	NA
rs55937610	17	43960283	G	A	0.232059	-1.94988	0.0511912	-10.1973	2.03802e-24	0.813	1.19866e-20	LBD,PD		1		0.813	1.38952e-20	LBD,PD	1.38952e-20	19	MAPT-AS1	0	ncRNA_intronic	0.594	5
rs56365901	17	43960323	G	A	0.23181	-1.91434	0.0555775	-10.051	9.09112e-24	0.814	5.42769e-20	LBD,PD		1		0.814	6.25655e-20	LBD,PD	6.25655e-20	19	MAPT-AS1	0	ncRNA_intronic	5.8	5
rs56127309	17	43960341	A	G	0.232059	-1.94521	0.0517499	-10.0575	8.51254e-24	0.814	4.92126e-20	LBD,PD		1		0.814	5.67489e-20	LBD,PD	5.67489e-20	19	MAPT-AS1	0	ncRNA_intronic	7.6	5
rs56194412	17	43960600	C	T	0.232183	-1.95253	0.0508752	-10.1937	2.11556e-24	0.813	1.192e-20	LBD,PD		1		0.813	1.38182e-20	LBD,PD	1.38182e-20	19	MAPT-AS1	0	ncRNA_intronic	15.7	5
rs56180212	17	43960911	G	A	0.232307	-1.77331	0.0761748	-10.0638	7.98174e-24	0.816	4.89875e-20	LBD,PD		1		0.816	5.64903e-20	LBD,PD	5.64903e-20	19	MAPT-AS1	0	ncRNA_intronic	4.09	5
rs56301449	17	43960918	C	T	0.23181	-1.90931	0.0562222	-10.1735	2.60491e-24	0.813	1.62553e-20	LBD,PD		1		0.813	1.88224e-20	LBD,PD	1.88224e-20	19	MAPT-AS1	0	ncRNA_intronic	3.772	5
rs62055538	17	43960997	C	T	0.232183	-1.94553	0.0517102	-10.204	1.90264e-24	0.813	1.16821e-20	LBD,PD		1		0.813	1.35434e-20	LBD,PD	1.35434e-20	19	MAPT-AS1	0	ncRNA_intronic	0.686	5
rs62055539	17	43961044	G	A	0.232059	-1.93412	0.0530968	-10.2007	1.96877e-24	0.813	1.19662e-20	LBD,PD		1		0.813	1.38715e-20	LBD,PD	1.38715e-20	19	MAPT-AS1	0	ncRNA_intronic	10.28	5
rs62055540	17	43961142	C	T	0.232183	-1.95253	0.0508752	-10.205	1.8829e-24	0.813	1.15111e-20	LBD,PD		1		0.813	1.33459e-20	LBD,PD	1.33459e-20	19	MAPT-AS1	0	ncRNA_intronic	9.975	5
rs17770108	17	43961292	T	G	0.232183	-1.95253	0.0508752	-10.2004	1.9744e-24	0.813	1.15111e-20	LBD,PD		1		0.813	1.33459e-20	LBD,PD	1.33459e-20	19	MAPT-AS1	0	ncRNA_intronic	2.839	6
rs77426526	17	43962982	A	G	0.232183	-1.95253	0.0508752	-10.189	2.21929e-24	0.813	1.27812e-20	LBD,PD		1		0.813	1.48128e-20	LBD,PD	1.48128e-20	19	MAPT-AS1	0	ncRNA_intronic	5.162	5
rs77129180	17	43963046	A	G	0.232183	-1.95253	0.0508752	-10.1943	2.10259e-24	0.813	1.23432e-20	LBD,PD		1		0.813	1.43069e-20	LBD,PD	1.43069e-20	19	MAPT-AS1	0	ncRNA_intronic	1.873	5
rs62055542	17	43963844	T	C	0.232183	-1.96664	0.0492258	-10.1965	2.05568e-24	0.813	1.19819e-20	LBD,PD		1		0.813	1.38897e-20	LBD,PD	1.38897e-20	19	MAPT-AS1	0	ncRNA_intronic	0.93	4
rs17770120	17	43963943	A	C	0.232183	-1.95253	0.0508752	-10.1913	2.16839e-24	0.813	1.27812e-20	LBD,PD		1		0.813	1.48128e-20	LBD,PD	1.48128e-20	19	MAPT-AS1	0	ncRNA_intronic	13.33	6
rs17770150	17	43964163	A	G	0.232183	-1.92795	0.0538611	-10.1878	2.24685e-24	0.813	1.34597e-20	LBD,PD		1		0.813	1.55961e-20	LBD,PD	1.55961e-20	19	MAPT-AS1	0	ncRNA_intronic	3.117	1f
rs17770186	17	43964191	A	C	0.231562	-1.90424	0.0568788	-10.1787	2.46862e-24	0.813	1.51679e-20	LBD,PD		1		0.813	1.75677e-20	LBD,PD	1.75677e-20	19	MAPT-AS1	0	ncRNA_intronic	2.874	1f
rs62055544	17	43964539	G	A	0.234666	-1.93661	0.0527941	-10.2198	1.6161e-24	0.812	1.14879e-20	LBD,PD		1		0.812	1.33191e-20	LBD,PD	1.33191e-20	19	MAPT-AS1	0	ncRNA_intronic	4.051	6
rs62055545	17	43964561	T	C	0.232804	-1.99093	0.0464873	-10.1841	2.33601e-24	0.812	1.92177e-20	LBD,PD		1		0.812	2.22388e-20	LBD,PD	2.22388e-20	19	MAPT-AS1	0	ncRNA_intronic	3.794	6
rs62055546	17	43964567	C	A	0.231686	-1.88514	0.0594099	-10.1225	4.38884e-24	0.813	2.21927e-20	LBD,PD		1		0.813	2.56677e-20	LBD,PD	2.56677e-20	19	MAPT-AS1	0	ncRNA_intronic	1.334	6
rs62055547	17	43964755	T	C	0.232183	-1.95253	0.0508752	-10.1781	2.48386e-24	0.813	1.41898e-20	LBD,PD		1		0.813	1.64389e-20	LBD,PD	1.64389e-20	19	MAPT-AS1	0	ncRNA_intronic	1.178	7
rs62055548	17	43964899	G	A	0.232183	-1.95253	0.0508752	-10.1914	2.16593e-24	0.813	1.27812e-20	LBD,PD		1		0.813	1.48128e-20	LBD,PD	1.48128e-20	19	MAPT-AS1	0	ncRNA_intronic	3.995	6
rs113327263	17	43965063	C	T	0.232183	-1.95253	0.0508752	-10.1913	2.16924e-24	0.813	1.27812e-20	LBD,PD		1		0.813	1.48128e-20	LBD,PD	1.48128e-20	19	MAPT-AS1	0	ncRNA_intronic	0.944	7
rs62055550	17	43965680	A	G	0.232183	-1.95253	0.0508752	-10.1537	3.19086e-24	0.813	1.74836e-20	LBD,PD		1		0.813	2.02391e-20	LBD,PD	2.02391e-20	19	MAPT-AS1	0	ncRNA_intronic	11.65	6
rs62055552	17	43965955	G	A	0.232183	-1.95253	0.0508752	-10.1913	2.16855e-24	0.813	1.27812e-20	LBD,PD		1		0.813	1.48128e-20	LBD,PD	1.48128e-20	19	MAPT-AS1	0	ncRNA_intronic	0.769	5
rs62055553	17	43966178	A	C	0.232183	-1.95253	0.0508752	-10.1915	2.16331e-24	0.813	1.27812e-20	LBD,PD		1		0.813	1.48128e-20	LBD,PD	1.48128e-20	19	MAPT-AS1	0	ncRNA_intronic	7.871	7
rs62055554	17	43966260	G	A	0.232183	-1.98211	0.0474672	-10.1959	2.06853e-24	0.813	1.20096e-20	LBD,PD		1		0.813	1.39217e-20	LBD,PD	1.39217e-20	19	MAPT-AS1	0	ncRNA_intronic	7.444	7
rs62055555	17	43966282	T	G	0.232183	-1.95253	0.0508752	-9.93158	3.03407e-23	0.813	1.27812e-20	LBD,PD		1		0.813	1.48128e-20	LBD,PD	1.48128e-20	19	MAPT-AS1	0	ncRNA_intronic	1.931	NA
rs62055556	17	43966749	C	T	0.232183	-1.95253	0.0508752	-10.1912	2.17054e-24	0.813	1.27812e-20	LBD,PD		1		0.813	1.48128e-20	LBD,PD	1.48128e-20	19	MAPT-AS1	0	ncRNA_intronic	3.47	7
rs62055557	17	43966795	A	C	0.232183	-1.95253	0.0508752	-10.1913	2.16917e-24	0.813	1.27812e-20	LBD,PD		1		0.813	1.48128e-20	LBD,PD	1.48128e-20	19	MAPT-AS1	0	ncRNA_intronic	2.257	6
rs62055558	17	43966955	G	A	0.232183	-1.95253	0.0508752	-10.1918	2.15808e-24	0.813	1.27812e-20	LBD,PD		1		0.813	1.48128e-20	LBD,PD	1.48128e-20	19	MAPT-AS1	0	ncRNA_intronic	10.15	2b
rs62055559	17	43967138	G	T	0.232183	-1.95253	0.0508752	-10.1822	2.38104e-24	0.813	1.41898e-20	LBD,PD		1		0.813	1.64389e-20	LBD,PD	1.64389e-20	19	MAPT-AS1	0	ncRNA_intronic	12.86	2b
rs17691466	17	43968219	G	A	0.232183	-1.95253	0.0508752	-10.192	2.15363e-24	0.813	1.27812e-20	LBD,PD		1		0.813	1.48128e-20	LBD,PD	1.48128e-20	19	MAPT-AS1	0	ncRNA_intronic	4.578	6
rs7210728	17	43968415	A	G	0.351006	0.656757	0.511384	-6.37618	1.81563e-10	0.873	1.27183e-09	PD	1.026	0.511337	LBD	0.873	5.5385e-10	PD	6.5094e-09	19	MAPT-AS1	0	ncRNA_intronic	1.542	7
rs62056760	17	43968572	A	G	0.232183	-1.95253	0.0508752	-10.1963	2.0606e-24	0.813	1.32347e-20	LBD,PD		1		0.813	1.53363e-20	LBD,PD	1.53363e-20	19	MAPT-AS1	0	ncRNA_intronic	5.099	7
rs55895732	17	43968937	C	T	0.232059	-1.93066	0.0535242	-10.1901	2.19585e-24	0.813	1.29247e-20	LBD,PD		1		0.813	1.49785e-20	LBD,PD	1.49785e-20	19	MAPT-AS1	0	ncRNA_intronic	2.746	7
rs55960528	17	43968994	C	T	0.232183	-1.95253	0.0508752	-10.2026	1.93061e-24	0.813	1.27812e-20	LBD,PD		1		0.813	1.48128e-20	LBD,PD	1.48128e-20	19	MAPT-AS1	0	ncRNA_intronic	4.601	7
rs17770296	17	43969136	T	C	0.232183	-1.95253	0.0508752	-10.2007	1.96749e-24	0.813	1.192e-20	LBD,PD		1		0.813	1.38182e-20	LBD,PD	1.38182e-20	19	MAPT-AS1	0	ncRNA_intronic	1.453	1f
rs17770337	17	43969779	T	G	0.232183	-1.95253	0.0508752	-10.1936	2.11702e-24	0.813	1.41898e-20	LBD,PD		1		0.813	1.64389e-20	LBD,PD	1.64389e-20	19	MAPT-AS1	0	ncRNA_intronic	1.512	6
rs62056773	17	43969833	G	A	0.232183	-1.95253	0.0508752	-10.2036	1.90994e-24	0.813	1.41898e-20	LBD,PD		1		0.813	1.64389e-20	LBD,PD	1.64389e-20	19	MAPT-AS1	0	ncRNA_intronic	4.145	6
rs62056774	17	43969901	A	G	0.232059	-1.93889	0.0525152	-10.1945	2.09846e-24	0.813	1.46024e-20	LBD,PD		1		0.813	1.69151e-20	LBD,PD	1.69151e-20	19	MAPT-AS1	0	ncRNA_intronic	3.374	7
rs62056775	17	43969952	C	T	0.232183	-1.95253	0.0508752	-9.94522	2.6459e-23	0.813	1.23432e-20	LBD,PD		1		0.813	1.43069e-20	LBD,PD	1.43069e-20	19	MAPT-AS1	0	ncRNA_intronic	4.478	7
rs62056776	17	43969995	T	C	0.232183	-1.95253	0.0508752	-10.2058	1.8686e-24	0.813	1.23432e-20	LBD,PD		1		0.813	1.43069e-20	LBD,PD	1.43069e-20	19	MAPT-AS1	0	ncRNA_intronic	2.208	6
rs78729125	17	43970108	A	C	0.232059	-1.87281	0.0610957	-9.91184	3.69768e-23	0.814	1.40968e-20	LBD,PD		1		0.814	1.63315e-20	LBD,PD	1.63315e-20	19	MAPT-AS1	0	ncRNA_intronic	1.154	6
rs17770343	17	43970154	C	T	0.232183	-1.95253	0.0508752	-10.2058	1.86836e-24	0.813	1.23432e-20	LBD,PD		1		0.813	1.43069e-20	LBD,PD	1.43069e-20	19	MAPT-AS1	0	ncRNA_intronic	11.08	6
rs62056777	17	43970303	A	G	0.231934	-1.89855	0.0576243	-10.187	2.26694e-24	0.814	1.58936e-20	LBD,PD		1		0.814	1.84051e-20	LBD,PD	1.84051e-20	19	MAPT-AS1	0	ncRNA_intronic	10.94	6
rs17691610	17	43970662	T	G	0.232059	-1.94988	0.0511912	-10.1934	2.1211e-24	0.813	1.28527e-20	LBD,PD		1		0.813	1.48953e-20	LBD,PD	1.48953e-20	19	MAPT-AS1	0	ncRNA_intronic	1.819	1f
rs80233201	17	43971481	C	T	0.232183	-1.95253	0.0508752	-10.1933	2.12419e-24	0.813	1.27812e-20	LBD,PD		1		0.813	1.48128e-20	LBD,PD	1.48128e-20	19	MAPT-AS1	0	ncRNA_intronic	8.708	4
rs11575895	17	43971785	G	A	0.232059	-1.94386	0.0519133	-10.2158	1.68485e-24	0.813	1.30165e-20	LBD,PD		1		0.813	1.50845e-20	LBD,PD	1.50845e-20	19	MAPT-AS1:MAPT	1899-12-31	ncRNA_intronic	16.48	2a
rs62056779	17	43971937	A	C	0.232183	-1.95253	0.0508752	-10.1795	2.44693e-24	0.813	1.52131e-20	LBD,PD		1		0.813	1.76198e-20	LBD,PD	1.76198e-20	19	MAPT-AS1:MAPT	1899-12-31	ncRNA_intronic	16.3	2b
rs11575896	17	43972142	A	G	0.232059	-1.91093	0.0560144	-10.1695	2.71333e-24	0.814	1.66014e-20	LBD,PD		1		0.814	1.92216e-20	LBD,PD	1.92216e-20	19	MAPT-AS1:MAPT	1899-12-31	ncRNA_exonic	11.69	4
rs74457229	17	43972581	T	C	0.232183	-1.95253	0.0508752	-10.1752	2.55991e-24	0.813	1.46926e-20	LBD,PD		1		0.813	1.70192e-20	LBD,PD	1.70192e-20	19	MAPT-AS1:MAPT	1899-12-31	ncRNA_exonic	13.39	4
rs74548327	17	43973080	G	A	0.232059	-1.92898	0.0537333	-10.2055	1.87286e-24	0.813	1.39066e-20	LBD,PD		1		0.813	1.61121e-20	LBD,PD	1.61121e-20	19	MAPT	0	intronic	20.3	4
rs76324150	17	43973233	T	C	0.232183	-1.95253	0.0508752	-10.1906	2.18412e-24	0.813	1.27812e-20	LBD,PD		1		0.813	1.48128e-20	LBD,PD	1.48128e-20	19	MAPT	0	intronic	13.66	2b
rs113347741	17	43973408	T	C	0.231934	-1.96691	0.049194	-10.1898	2.20179e-24	0.813	1.19752e-20	LBD,PD		1		0.813	1.3882e-20	LBD,PD	1.3882e-20	19	MAPT	0	intronic	10.18	4
rs78720789	17	43973413	G	A	0.231934	-1.96691	0.049194	-10.1961	2.06322e-24	0.813	1.19752e-20	LBD,PD		1		0.813	1.3882e-20	LBD,PD	1.3882e-20	19	MAPT	0	intronic	6.162	3a
rs4792891	17	43973498	G	T	0.35113	0.572009	0.567299	-6.29058	3.16278e-10	0.874	1.86578e-09	PD	1.023	0.567316	LBD	0.874	8.12878e-10	PD	1.03748e-08	19	MAPT	0	intronic	11.19	4
rs62056780	17	43973652	T	C	0.232183	-1.95253	0.0508752	-10.1909	2.17807e-24	0.813	1.27812e-20	LBD,PD		1		0.813	1.48128e-20	LBD,PD	1.48128e-20	19	MAPT	0	intronic	9.924	3a
rs62056781	17	43973899	C	T	0.232183	-1.96664	0.0492258	-10.1963	2.06053e-24	0.813	1.24072e-20	LBD,PD		1		0.813	1.43809e-20	LBD,PD	1.43809e-20	19	MAPT	0	intronic	9.122	2b
rs74496580	17	43974065	A	C	0.232183	-1.95253	0.0508752	-10.191	2.17517e-24	0.813	1.192e-20	LBD,PD		1		0.813	1.38182e-20	LBD,PD	1.38182e-20	19	MAPT	0	intronic	7.415	5
rs62056782	17	43974230	T	C	0.232183	-1.96664	0.0492258	-10.1837	2.3454e-24	0.813	1.24072e-20	LBD,PD		1		0.813	1.43809e-20	LBD,PD	1.43809e-20	19	MAPT	0	intronic	8.48	4
rs80346216	17	43974476	T	G	0.232183	-1.96664	0.0492258	-10.1964	2.05822e-24	0.813	1.24072e-20	LBD,PD		1		0.813	1.43809e-20	LBD,PD	1.43809e-20	19	MAPT	0	intronic	10.2	NA
rs62056785	17	43975263	C	T	0.232183	-1.96664	0.0492258	-10.1985	2.01452e-24	0.813	1.15709e-20	LBD,PD		1		0.813	1.3415e-20	LBD,PD	1.3415e-20	19	MAPT	0	intronic	10.38	2b
rs62056786	17	43975285	C	T	0.232183	-1.96664	0.0492258	-10.1956	2.07511e-24	0.813	1.15709e-20	LBD,PD		1		0.813	1.3415e-20	LBD,PD	1.3415e-20	19	MAPT	0	intronic	11.85	2b
rs62056789	17	43975415	C	A	0.232183	-1.95253	0.0508752	-10.1779	2.48962e-24	0.813	1.11162e-20	LBD,PD		1		0.813	1.28897e-20	LBD,PD	1.28897e-20	19	MAPT	0	intronic	4.374	2b
rs62056791	17	43976064	C	T	0.232183	-1.92	0.0548593	-10.1885	2.23287e-24	0.813	1.32177e-20	LBD,PD		1		0.813	1.53168e-20	LBD,PD	1.53168e-20	19	MAPT	0	intronic	3.128	5
rs77561671	17	43976627	T	G	0.232183	-1.95253	0.0508752	-9.95083	2.50084e-23	0.813	1.192e-20	LBD,PD		1		0.813	1.38182e-20	LBD,PD	1.38182e-20	19	MAPT	0	intronic	5.968	5
rs62056792	17	43976644	A	G	0.232183	-1.95253	0.0508752	-10.2012	1.95776e-24	0.813	1.23432e-20	LBD,PD		1		0.813	1.43069e-20	LBD,PD	1.43069e-20	19	MAPT	0	intronic	11.16	5
rs9303523	17	43976684	C	T	0.351006	0.64714	0.517601	-6.26914	3.63043e-10	0.875	2.3546e-09	PD	1.026	0.517541	LBD	0.875	1.02615e-09	PD	1.18728e-08	19	MAPT	0	intronic	2.304	5
rs62056793	17	43977018	G	A	0.232183	-1.95253	0.0508752	-10.203	1.92224e-24	0.813	1.23432e-20	LBD,PD		1		0.813	1.43069e-20	LBD,PD	1.43069e-20	19	MAPT	0	intronic	7.979	4
rs62056794	17	43977049	G	A	0.232183	-1.95253	0.0508752	-10.203	1.92225e-24	0.813	1.23432e-20	LBD,PD		1		0.813	1.43069e-20	LBD,PD	1.43069e-20	19	MAPT	0	intronic	3.273	4
rs1864324	17	43977702	T	C	0.232183	-1.96664	0.0492258	-10.1978	2.02886e-24	0.813	1.24072e-20	LBD,PD		1		0.813	1.43809e-20	LBD,PD	1.43809e-20	19	MAPT	0	intronic	8.354	5
rs1864325	17	43977827	T	C	0.232183	-1.96664	0.0492258	-10.196	2.06642e-24	0.813	1.24072e-20	LBD,PD		1		0.813	1.43809e-20	LBD,PD	1.43809e-20	19	MAPT	0	intronic	4.16	1f
rs28646281	17	43977846	G	T	0.351378	0.623961	0.532662	-6.27805	3.42849e-10	0.875	2.21661e-09	PD	1.025	0.532653	LBD	0.875	9.6594e-10	PD	1.15188e-08	19	MAPT	0	intronic	6.321	5
rs62056795	17	43978041	T	C	0.232183	-1.96664	0.0492258	-10.1917	2.15875e-24	0.813	1.28476e-20	LBD,PD		1		0.813	1.48894e-20	LBD,PD	1.48894e-20	19	MAPT	0	intronic	9.474	5
rs62056796	17	43978120	G	A	0.232183	-1.95253	0.0508752	-10.1897	2.20353e-24	0.813	1.32347e-20	LBD,PD		1		0.813	1.53363e-20	LBD,PD	1.53363e-20	19	MAPT	0	intronic	5.516	5
rs55823844	17	43978320	A	G	0.232183	-1.95253	0.0508752	-10.191	2.17483e-24	0.813	1.3704e-20	LBD,PD		1		0.813	1.58781e-20	LBD,PD	1.58781e-20	19	MAPT	0	intronic	0.562	4
rs1467962	17	43978604	G	A	0.232183	-1.95253	0.0508752	-10.1901	2.1965e-24	0.813	1.32347e-20	LBD,PD		1		0.813	1.53363e-20	LBD,PD	1.53363e-20	19	MAPT	0	intronic	4.555	2b
rs1560311	17	43978625	C	T	0.232183	-1.95253	0.0508752	-10.19	2.19687e-24	0.813	1.32347e-20	LBD,PD		1		0.813	1.53363e-20	LBD,PD	1.53363e-20	19	MAPT	0	intronic	0.849	4
rs1467963	17	43978934	G	T	0.232183	-1.95253	0.0508752	-10.187	2.26712e-24	0.813	1.3704e-20	LBD,PD		1		0.813	1.58781e-20	LBD,PD	1.58781e-20	19	MAPT	0	intronic	9.557	5
rs1560312	17	43978988	G	A	0.351006	0.64714	0.517601	-6.2438	4.27061e-10	0.876	2.73728e-09	PD	1.026	0.517541	LBD	0.876	1.19316e-09	PD	1.3712e-08	19	MAPT	0	intronic	4.311	6
rs62056801	17	43979504	A	G	0.232183	-1.95253	0.0508752	-10.1858	2.29369e-24	0.813	1.3704e-20	LBD,PD		1		0.813	1.58781e-20	LBD,PD	1.58781e-20	19	MAPT	0	intronic	1.184	6
rs113834264	17	43979622	A	G	0.232183	-1.93825	0.0525921	-10.1821	2.38429e-24	0.813	1.46222e-20	LBD,PD		1		0.813	1.6938e-20	LBD,PD	1.6938e-20	19	MAPT	0	intronic	1.134	7
rs2082068	17	43979971	T	C	0.232183	-1.95253	0.0508752	-10.1843	2.33045e-24	0.813	1.41898e-20	LBD,PD		1		0.813	1.64389e-20	LBD,PD	1.64389e-20	19	MAPT	0	intronic	1.433	6
rs1984937	17	43980530	C	A	0.232183	-1.95253	0.0508752	-10.1813	2.4045e-24	0.813	1.46926e-20	LBD,PD		1		0.813	1.70192e-20	LBD,PD	1.70192e-20	19	MAPT	0	intronic	8.638	NA
rs62056802	17	43980762	G	A	0.232183	-1.95253	0.0508752	-10.1813	2.40346e-24	0.813	1.46926e-20	LBD,PD		1		0.813	1.70192e-20	LBD,PD	1.70192e-20	19	MAPT	0	intronic	9.749	5
rs62056803	17	43982159	G	A	0.231934	-1.95152	0.0509938	-10.1841	2.3346e-24	0.813	1.52454e-20	LBD,PD		1		0.813	1.76572e-20	LBD,PD	1.76572e-20	19	MAPT	0	intronic	3.817	7
rs62056804	17	43982286	T	C	0.232059	-1.94005	0.0523742	-10.1819	2.38918e-24	0.813	1.56171e-20	LBD,PD		1		0.813	1.8086e-20	LBD,PD	1.8086e-20	19	MAPT	0	intronic	1.171	5
rs77084869	17	43982903	G	A	0.232183	-1.95253	0.0508752	-9.90343	4.02222e-23	0.813	1.41898e-20	LBD,PD		1		0.813	1.64389e-20	LBD,PD	1.64389e-20	19	MAPT	0	intronic	2.411	6
rs74573628	17	43982961	C	T	0.232183	-1.95253	0.0508752	-10.1768	2.51574e-24	0.813	1.52131e-20	LBD,PD		1		0.813	1.76198e-20	LBD,PD	1.76198e-20	19	MAPT	0	intronic	11.25	5
rs75617973	17	43983159	C	T	0.232183	-1.95253	0.0508752	-10.1816	2.39588e-24	0.813	1.57517e-20	LBD,PD		1		0.813	1.82414e-20	LBD,PD	1.82414e-20	19	MAPT	0	intronic	2.262	5
rs62056806	17	43983801	G	A	0.232183	-1.95253	0.0508752	-10.182	2.38508e-24	0.813	1.57517e-20	LBD,PD		1		0.813	1.82414e-20	LBD,PD	1.82414e-20	19	MAPT	0	intronic	4.998	5
rs1467966	17	43984399	T	C	0.232183	-1.95253	0.0508752	-10.1792	2.45631e-24	0.813	1.63093e-20	LBD,PD		1		0.813	1.88846e-20	LBD,PD	1.88846e-20	19	MAPT	0	intronic	3.864	5
rs62056808	17	43984646	C	T	0.231562	-1.91537	0.0554447	-10.051	9.08995e-24	0.814	4.54131e-20	LBD,PD		1		0.814	5.23833e-20	LBD,PD	5.23833e-20	19	MAPT	0	intronic	8.392	5
rs62056809	17	43984669	G	A	0.231314	-1.94594	0.0516633	-10.0521	8.9961e-24	0.814	4.56333e-20	LBD,PD		1		0.814	5.26365e-20	LBD,PD	5.26365e-20	19	MAPT	0	intronic	5.703	5
rs62056810	17	43984672	C	T	0.231562	-1.88724	0.0591281	-10.0444	9.72788e-24	0.815	4.98126e-20	LBD,PD		1		0.815	5.74382e-20	LBD,PD	5.74382e-20	19	MAPT	0	intronic	5.629	5
rs79492906	17	43984864	T	C	0.232183	-1.95253	0.0508752	-10.1792	2.45676e-24	0.813	1.63093e-20	LBD,PD		1		0.813	1.88846e-20	LBD,PD	1.88846e-20	19	MAPT	0	intronic	12.17	5
rs62056811	17	43985247	T	C	0.232183	-1.95253	0.0508752	-10.1792	2.45697e-24	0.813	1.63093e-20	LBD,PD		1		0.813	1.88846e-20	LBD,PD	1.88846e-20	19	MAPT:RP11-669E14.4	1899-12-31	ncRNA_exonic	6.367	5
rs74509629	17	43985597	T	C	0.232059	-1.93496	0.0529939	-10.1701	2.69618e-24	0.814	1.81396e-20	LBD,PD		1		0.814	2.09957e-20	LBD,PD	2.09957e-20	19	MAPT:RP11-669E14.4	1899-12-31	ncRNA_exonic	1.158	5
rs79290980	17	43985662	C	T	0.232059	-1.95351	0.0507598	-10.176	2.53808e-24	0.813	1.68517e-20	LBD,PD		1		0.813	1.95103e-20	LBD,PD	1.95103e-20	19	MAPT:RP11-669E14.4	1899-12-31	ncRNA_exonic	2.666	5
rs1467968	17	43986396	T	C	0.232059	-1.93117	0.0534619	-10.171	2.67115e-24	0.814	1.89306e-20	LBD,PD		1		0.814	2.19078e-20	LBD,PD	2.19078e-20	19	MAPT:RP11-669E14.4	1899-12-31	ncRNA_intronic	2.538	5
rs4371195	17	43986420	G	A	0.231934	-1.94002	0.0523789	-10.1617	2.93807e-24	0.814	1.85827e-20	LBD,PD		1		0.814	2.15066e-20	LBD,PD	2.15066e-20	19	MAPT:RP11-669E14.4	1899-12-31	ncRNA_intronic	0.094	5
rs12150125	17	43986432	A	G	0.232307	-1.9753	0.0482339	-10.1572	3.07835e-24	0.813	1.91531e-20	LBD,PD		1		0.813	2.21643e-20	LBD,PD	2.21643e-20	19	MAPT:RP11-669E14.4	1899-12-31	ncRNA_intronic	3.538	5
rs12150527	17	43986462	G	A	0.232059	-1.93117	0.0534619	-10.0963	5.7357e-24	0.815	3.52914e-20	LBD,PD		1		0.815	4.07468e-20	LBD,PD	4.07468e-20	19	MAPT:RP11-669E14.4	1899-12-31	ncRNA_intronic	9.12	5
rs62056812	17	43987154	A	G	0.231065	-1.95983	0.0500174	-9.74772	1.8865e-22	0.815	7.61322e-20	LBD,PD		1		0.815	8.76457e-20	LBD,PD	8.76457e-20	19	MAPT:RP11-669E14.4	1899-12-31	ncRNA_intronic	2.139	7
rs28439143	17	43987723	A	G	0.231934	-1.8283	0.0675057	-10.1833	2.35333e-24	0.815	2.72078e-20	LBD,PD		1		0.815	3.14442e-20	LBD,PD	3.14442e-20	19	MAPT:RP11-669E14.4	1899-12-31	ncRNA_intronic	9.325	6
rs56189701	17	43987801	C	T	0.232431	-2.05766	0.0396217	-10.2449	1.24728e-24	0.811	8.11184e-21	LBD,PD		1		0.811	9.41688e-21	LBD,PD	9.41688e-21	19	MAPT:RP11-669E14.4	1899-12-31	ncRNA_intronic	1.194	6
rs62056835	17	43988623	A	G	0.232183	-1.95253	0.0508752	-10.1895	2.20893e-24	0.813	1.52131e-20	LBD,PD		1		0.813	1.76198e-20	LBD,PD	1.76198e-20	19	MAPT	0	intronic	0.361	6
rs62056837	17	43988884	C	T	0.232183	-1.95253	0.0508752	-10.1847	2.32046e-24	0.813	1.63093e-20	LBD,PD		1		0.813	1.88846e-20	LBD,PD	1.88846e-20	19	MAPT	0	intronic	3.916	7
rs62056838	17	43989087	G	A	0.232183	-1.95253	0.0508752	-10.1832	2.35729e-24	0.813	1.46926e-20	LBD,PD		1		0.813	1.70192e-20	LBD,PD	1.70192e-20	19	MAPT	0	intronic	0.815	6
rs62056839	17	43989221	C	T	0.232183	-1.95253	0.0508752	-10.1864	2.27971e-24	0.813	1.41898e-20	LBD,PD		1		0.813	1.64389e-20	LBD,PD	1.64389e-20	19	MAPT	0	intronic	4.549	6
rs62056840	17	43989689	C	T	0.232183	-1.95253	0.0508752	-10.1704	2.68854e-24	0.813	1.74836e-20	LBD,PD		1		0.813	2.02391e-20	LBD,PD	2.02391e-20	19	MAPT	0	intronic	6.879	7
rs112116311	17	43989898	G	T	0.232183	-1.95253	0.0508752	-10.1943	2.10275e-24	0.813	1.3704e-20	LBD,PD		1		0.813	1.58781e-20	LBD,PD	1.58781e-20	19	MAPT	0	intronic	2.302	5
rs78209533	17	43989909	G	A	0.232183	-1.95253	0.0508752	-10.1787	2.46858e-24	0.813	1.63093e-20	LBD,PD		1		0.813	1.88846e-20	LBD,PD	1.88846e-20	19	MAPT	0	intronic	4.777	5
rs62056841	17	43990041	C	A	0.232183	-1.96664	0.0492258	-10.2245	1.54099e-24	0.813	1.07904e-20	LBD,PD		1		0.813	1.25133e-20	LBD,PD	1.25133e-20	19	MAPT	0	intronic	0.24	5
rs79860128	17	43990072	G	A	0.232059	-1.95429	0.050667	-10.2003	1.97585e-24	0.813	1.36535e-20	LBD,PD		1		0.813	1.58198e-20	LBD,PD	1.58198e-20	19	MAPT	0	intronic	0.747	6
rs9944484	17	43990662	A	G	0.232307	-1.97199	0.0486117	-10.1806	2.42013e-24	0.813	1.46038e-20	LBD,PD		1		0.813	1.69168e-20	LBD,PD	1.69168e-20	19	MAPT	0	intronic	2.165	7
rs17563965	17	43990919	G	A	0.232183	-1.92182	0.0546289	-10.1931	2.12853e-24	0.813	1.46178e-20	LBD,PD		1		0.813	1.69329e-20	LBD,PD	1.69329e-20	19	MAPT	0	intronic	4.407	1f
rs17563986	17	43991272	G	A	0.232059	-1.95479	0.0506091	-10.209	1.80643e-24	0.813	1.41226e-20	LBD,PD		1		0.813	1.63613e-20	LBD,PD	1.63613e-20	19	MAPT	0	intronic	1.378	1f
rs17564020	17	43991781	T	G	0.232431	-1.94498	0.0517789	-10.2192	1.62753e-24	0.812	9.4838e-21	LBD,PD		1		0.812	1.10033e-20	LBD,PD	1.10033e-20	19	MAPT	0	intronic	6.387	1b
rs55682376	17	43991888	A	G	0.232183	-1.95253	0.0508752	-10.1889	2.22275e-24	0.813	1.52131e-20	LBD,PD		1		0.813	1.76198e-20	LBD,PD	1.76198e-20	19	MAPT	0	intronic	1.095	4
rs55788678	17	43992233	T	C	0.23181	-1.90029	0.0573936	-10.149	3.34823e-24	0.813	2.28202e-20	LBD,PD		1		0.813	2.63907e-20	LBD,PD	2.63907e-20	19	MAPT	0	intronic	2.103	7
rs56042957	17	43992244	A	G	0.231934	-1.92096	0.0547379	-10.1469	3.41993e-24	0.814	2.48642e-20	LBD,PD		1		0.814	2.87454e-20	LBD,PD	2.87454e-20	19	MAPT	0	intronic	1.306	7
rs55810795	17	43992283	G	A	0.231934	-1.92429	0.0543176	-10.1496	3.32688e-24	0.814	2.46918e-20	LBD,PD		1		0.814	2.85468e-20	LBD,PD	2.85468e-20	19	MAPT	0	intronic	0.147	7
rs55933304	17	43992305	A	G	0.231934	-1.92429	0.0543176	-10.1294	4.09085e-24	0.814	2.73822e-20	LBD,PD		1		0.814	3.1645e-20	LBD,PD	3.1645e-20	19	MAPT	0	intronic	2.568	7
rs62056848	17	43992456	A	G	0.232183	-1.95253	0.0508752	-10.1939	2.11168e-24	0.813	1.41898e-20	LBD,PD		1		0.813	1.64389e-20	LBD,PD	1.64389e-20	19	MAPT	0	intronic	9.372	5
rs62056850	17	43992581	T	C	0.2333	-2.02893	0.0424649	-10.1716	2.65591e-24	0.812	1.20831e-20	LBD,PD		1		0.812	1.40066e-20	LBD,PD	1.40066e-20	19	MAPT	0	intronic	0.329	4
rs9899833	17	43992943	A	G	0.345046	0.415964	0.677373	-6.27956	3.39543e-10	0.873	1.97606e-09	PD	1.016	0.677436	LBD	0.873	8.60988e-10	PD	1.29849e-08	19	MAPT	0	intronic	0.613	4
rs77926909	17	43994252	C	T	0.232928	-1.85298	0.0638845	-10.1682	2.7508e-24	0.814	1.87465e-20	LBD,PD		1		0.814	2.16955e-20	LBD,PD	2.16955e-20	19	MAPT	0	intronic	4.478	5
rs111541901	17	43994358	T	C	0.232183	-1.96674	0.049215	-10.1948	2.09247e-24	0.813	1.4917e-20	LBD,PD		1		0.813	1.72782e-20	LBD,PD	1.72782e-20	19	MAPT	0	intronic	1.808	5
rs17649518	17	43994386	A	C	0.232307	-1.95298	0.0508221	-10.1976	2.03179e-24	0.813	1.27692e-20	LBD,PD		1		0.813	1.47988e-20	LBD,PD	1.47988e-20	19	MAPT	0	intronic	3.773	1f
rs62056859	17	43994435	G	A	0.232679	-1.98213	0.047465	-10.2044	1.89586e-24	0.813	1.33335e-20	LBD,PD		1		0.813	1.54505e-20	LBD,PD	1.54505e-20	19	MAPT	0	intronic	4.915	5
rs112647192	17	43994623	A	G	0.232183	-1.97304	0.0484916	-10.2011	1.96124e-24	0.813	1.31255e-20	LBD,PD		1		0.813	1.52103e-20	LBD,PD	1.52103e-20	19	MAPT	0	intronic	0.013	4
rs17649553	17	43994648	T	C	0.232804	-2.07317	0.0381552	-10.1878	2.24881e-24	0.812	9.2426e-21	LBD,PD		1		0.812	1.07244e-20	LBD,PD	1.07244e-20	19	MAPT	0	intronic	0.289	NA
rs17649571	17	43994952	G	A	0.232183	-1.92813	0.0538372	-10.1938	2.11279e-24	0.813	1.34544e-20	LBD,PD		1		0.813	1.559e-20	LBD,PD	1.559e-20	19	MAPT	0	intronic	5.951	1f
rs17564153	17	43995098	A	G	0.232679	-1.99942	0.0455622	-10.2018	1.94557e-24	0.813	1.37855e-20	LBD,PD		1		0.813	1.59723e-20	LBD,PD	1.59723e-20	19	MAPT	0	intronic	0.591	6
rs17649635	17	43995990	G	A	0.232307	-1.99055	0.0465289	-10.2018	1.94711e-24	0.813	1.26506e-20	LBD,PD		1		0.813	1.46619e-20	LBD,PD	1.46619e-20	19	MAPT	0	intronic	1.403	5
rs55760800	17	43996908	G	T	0.232307	-1.99055	0.0465289	-10.1969	2.04805e-24	0.813	1.3564e-20	LBD,PD		1		0.813	1.57166e-20	LBD,PD	1.57166e-20	19	MAPT	0	intronic	5.656	5
rs17649641	17	43997372	C	T	0.232183	-1.96505	0.0494093	-10.2052	1.87992e-24	0.813	1.48182e-20	LBD,PD		1		0.813	1.71642e-20	LBD,PD	1.71642e-20	19	MAPT	0	intronic	7.818	1f
rs17564223	17	43997520	T	C	0.232307	-1.97645	0.0481024	-10.2006	1.96953e-24	0.813	1.34938e-20	LBD,PD		1		0.813	1.56355e-20	LBD,PD	1.56355e-20	19	MAPT	0	intronic	5.256	1f
rs1467969	17	43998328	T	C	0.232307	-1.97645	0.0481024	-10.2007	1.96881e-24	0.813	1.39722e-20	LBD,PD		1		0.813	1.61877e-20	LBD,PD	1.61877e-20	19	MAPT	0	intronic	0.98	6
rs1467970	17	43998574	G	T	0.232307	-1.99791	0.0457273	-10.2058	1.8679e-24	0.813	1.33558e-20	LBD,PD		1		0.813	1.54761e-20	LBD,PD	1.54761e-20	19	MAPT	0	intronic	4.058	1f
rs767058	17	43998767	C	T	0.232431	-1.96312	0.0496333	-10.1598	2.9981e-24	0.814	2.10597e-20	LBD,PD		1		0.814	2.43621e-20	LBD,PD	2.43621e-20	19	MAPT	0	intronic	5.095	NA
rs767057	17	43998822	G	A	0.232307	-1.94166	0.0521791	-10.1653	2.83145e-24	0.813	2.07396e-20	LBD,PD		1		0.813	2.39931e-20	LBD,PD	2.39931e-20	19	MAPT	0	intronic	5.857	NA
rs62058964	17	43999406	G	A	0.232059	-1.93858	0.052553	-10.1867	2.27408e-24	0.813	1.46121e-20	LBD,PD		1		0.813	1.69263e-20	LBD,PD	1.69263e-20	19	MAPT	0	intronic	4.469	5
rs1476127	17	43999793	A	G	0.232307	-1.97645	0.0481024	-10.185	2.31407e-24	0.813	1.498e-20	LBD,PD		1		0.813	1.73508e-20	LBD,PD	1.73508e-20	19	MAPT	0	intronic	4.444	5
rs55929431	17	44000202	A	G	0.232307	-1.95444	0.0506478	-10.1595	3.00678e-24	0.814	2.00084e-20	LBD,PD		1		0.814	2.31503e-20	LBD,PD	2.31503e-20	19	MAPT	0	intronic	0.461	5
rs56002706	17	44000505	T	C	0.232307	-1.97645	0.0481024	-10.1911	2.1722e-24	0.813	1.39722e-20	LBD,PD		1		0.813	1.61877e-20	LBD,PD	1.61877e-20	19	MAPT	0	intronic	0.351	5
rs8078495	17	44000610	A	G	0.232431	-1.99474	0.0460718	-10.1941	2.10755e-24	0.813	1.34453e-20	LBD,PD		1		0.813	1.55795e-20	LBD,PD	1.55795e-20	19	MAPT	0	intronic	0.01	1f
rs17649866	17	44000914	C	T	0.232307	-1.99055	0.0465289	-10.1967	2.05157e-24	0.813	1.30995e-20	LBD,PD		1		0.813	1.51802e-20	LBD,PD	1.51802e-20	19	MAPT	0	intronic	1.34	1f
rs62058968	17	44001228	A	G	0.232307	-1.97645	0.0481024	-10.1981	2.02156e-24	0.813	1.30316e-20	LBD,PD		1		0.813	1.51018e-20	LBD,PD	1.51018e-20	19	MAPT	0	intronic	2.492	4
rs17564493	17	44001379	T	C	0.232307	-1.97645	0.0481024	-10.1914	2.1657e-24	0.813	1.30316e-20	LBD,PD		1		0.813	1.51018e-20	LBD,PD	1.51018e-20	19	MAPT	0	intronic	8.427	1f
rs17649918	17	44001621	G	A	0.232183	-1.9523	0.0509034	-10.1929	2.13268e-24	0.813	1.37107e-20	LBD,PD		1		0.813	1.58859e-20	LBD,PD	1.58859e-20	19	MAPT	0	intronic	8.304	1f
rs17649954	17	44001661	G	A	0.232307	-1.97645	0.0481024	-10.1923	2.14618e-24	0.813	1.30316e-20	LBD,PD		1		0.813	1.51018e-20	LBD,PD	1.51018e-20	19	MAPT	0	intronic	4.535	1f
rs17564591	17	44002062	C	A	0.232307	-1.97645	0.0481024	-10.1955	2.07761e-24	0.813	1.30316e-20	LBD,PD		1		0.813	1.51018e-20	LBD,PD	1.51018e-20	19	MAPT	0	intronic	0.792	5
rs17564619	17	44002138	G	A	0.232307	-1.97645	0.0481024	-10.1982	2.02048e-24	0.813	1.34938e-20	LBD,PD		1		0.813	1.56355e-20	LBD,PD	1.56355e-20	19	MAPT	0	intronic	1.304	1f
rs62059003	17	44002431	T	C	0.232307	-1.97645	0.0481024	-10.1947	2.09364e-24	0.813	1.34938e-20	LBD,PD		1		0.813	1.56355e-20	LBD,PD	1.56355e-20	19	MAPT	0	intronic	7.819	7
rs17650063	17	44002555	G	A	0.232307	-1.97645	0.0481024	-10.1944	2.10056e-24	0.813	1.34938e-20	LBD,PD		1		0.813	1.56355e-20	LBD,PD	1.56355e-20	19	MAPT	0	intronic	0.975	1f
rs17564703	17	44002595	T	C	0.232431	-1.97307	0.0484876	-10.1941	2.10699e-24	0.813	1.359e-20	LBD,PD		1		0.813	1.57466e-20	LBD,PD	1.57466e-20	19	MAPT	0	intronic	0.162	5
rs76090253	17	44002969	C	A	0.232307	-1.97645	0.0481024	-10.1989	2.00507e-24	0.813	1.30316e-20	LBD,PD		1		0.813	1.51018e-20	LBD,PD	1.51018e-20	19	MAPT	0	intronic	1.009	4
rs56197117	17	44003446	G	A	0.232307	-1.97645	0.0481024	-10.1989	2.00573e-24	0.813	1.30316e-20	LBD,PD		1		0.813	1.51018e-20	LBD,PD	1.51018e-20	19	MAPT	0	intronic	0.143	6
rs56249311	17	44003599	T	C	0.232307	-1.97645	0.0481024	-10.1972	2.03979e-24	0.813	1.30316e-20	LBD,PD		1		0.813	1.51018e-20	LBD,PD	1.51018e-20	19	MAPT	0	intronic	1.941	6
rs62059004	17	44003893	G	A	0.232307	-1.97645	0.0481024	-10.1999	1.98425e-24	0.813	1.30316e-20	LBD,PD		1		0.813	1.51018e-20	LBD,PD	1.51018e-20	19	MAPT	0	intronic	7.611	7
rs76500077	17	44004076	C	T	0.232307	-1.97645	0.0481024	-10.197	2.04437e-24	0.813	1.34938e-20	LBD,PD		1		0.813	1.56355e-20	LBD,PD	1.56355e-20	19	MAPT	0	intronic	0.752	6
rs62059005	17	44004472	G	A	0.232307	-1.97645	0.0481024	-10.2081	1.8243e-24	0.813	1.21536e-20	LBD,PD		1		0.813	1.4088e-20	LBD,PD	1.4088e-20	19	MAPT	0	intronic	3.755	5
rs17564780	17	44005413	G	A	0.23181	-1.98404	0.0472514	-10.2016	1.94981e-24	0.813	1.23857e-20	LBD,PD		1		0.813	1.4356e-20	LBD,PD	1.4356e-20	19	MAPT	0	intronic	1.552	NA
rs62059007	17	44005615	G	A	0.232183	-1.96973	0.0488682	-10.1665	2.79881e-24	0.813	1.27642e-20	LBD,PD		1		0.813	1.47932e-20	LBD,PD	1.47932e-20	19	MAPT	0	intronic	6.443	5
rs62061705	17	44006252	C	T	0.232307	-1.97645	0.0481024	-10.1956	2.07467e-24	0.813	1.30316e-20	LBD,PD		1		0.813	1.51018e-20	LBD,PD	1.51018e-20	19	MAPT	0	intronic	2.745	7
rs17564829	17	44006601	C	T	0.232307	-1.97645	0.0481024	-10.1969	2.04773e-24	0.813	1.39722e-20	LBD,PD		1		0.813	1.61877e-20	LBD,PD	1.61877e-20	19	MAPT	0	intronic	5.304	7
rs62061706	17	44006896	C	T	0.232307	-1.97645	0.0481024	-10.2128	1.73711e-24	0.813	1.17368e-20	LBD,PD		1		0.813	1.36067e-20	LBD,PD	1.36067e-20	19	MAPT	0	intronic	0.951	4
rs62061707	17	44006954	C	T	0.232183	-1.95804	0.050224	-10.0865	6.33769e-24	0.813	2.85186e-20	LBD,PD		1		0.813	3.29534e-20	LBD,PD	3.29534e-20	19	MAPT	0	intronic	7.164	4
rs62061709	17	44007493	T	C	0.232307	-1.99055	0.0465289	-10.1991	2.00085e-24	0.813	1.3564e-20	LBD,PD		1		0.813	1.57166e-20	LBD,PD	1.57166e-20	19	MAPT	0	intronic	0.271	7
rs62061712	17	44009876	A	C	0.232183	-1.9354	0.0529403	-9.9045	3.9797e-23	0.813	1.57702e-20	LBD,PD		1		0.813	1.82627e-20	LBD,PD	1.82627e-20	19	MAPT	0	intronic	2.141	7
rs2316782	17	44010040	G	A	0.232307	-1.97645	0.0481024	-10.1943	2.10319e-24	0.813	1.44674e-20	LBD,PD		1		0.813	1.67593e-20	LBD,PD	1.67593e-20	19	MAPT	0	intronic	11.03	6
rs62061713	17	44010405	G	A	0.232307	-1.99055	0.0465289	-9.93223	3.01447e-23	0.813	1.40449e-20	LBD,PD		1		0.813	1.62717e-20	LBD,PD	1.62717e-20	19	MAPT	0	intronic	2.546	5
rs62061714	17	44010452	A	C	0.232555	-2.00421	0.0450483	-9.9072	3.87362e-23	0.813	1.36473e-20	LBD,PD		1		0.813	1.58127e-20	LBD,PD	1.58127e-20	19	MAPT	0	intronic	0.16	5
rs78077519	17	44010984	A	G	0.232183	-1.95974	0.050025	-10.1937	2.11539e-24	0.813	1.49844e-20	LBD,PD		1		0.813	1.73559e-20	LBD,PD	1.73559e-20	19	MAPT	0	intronic	0.861	6
rs17564871	17	44011018	G	A	0.232183	-1.95974	0.050025	-10.1974	2.03586e-24	0.813	1.60643e-20	LBD,PD		1		0.813	1.8602e-20	LBD,PD	1.8602e-20	19	MAPT	0	intronic	6.615	6
rs17650258	17	44011073	A	G	0.232307	-1.99055	0.0465289	-10.1982	2.02048e-24	0.813	1.40449e-20	LBD,PD		1		0.813	1.62717e-20	LBD,PD	1.62717e-20	19	MAPT	0	intronic	1.717	5
rs62061715	17	44011526	G	A	0.232307	-1.97645	0.0481024	-10.1924	2.14416e-24	0.813	1.44674e-20	LBD,PD		1		0.813	1.67593e-20	LBD,PD	1.67593e-20	19	MAPT	0	intronic	1.143	6
rs17564948	17	44011749	G	A	0.232307	-1.97645	0.0481024	-10.1865	2.2791e-24	0.813	1.44674e-20	LBD,PD		1		0.813	1.67593e-20	LBD,PD	1.67593e-20	19	MAPT	0	intronic	1.631	1f
rs17564983	17	44011825	C	A	0.232307	-1.97645	0.0481024	-10.1879	2.24667e-24	0.813	1.498e-20	LBD,PD		1		0.813	1.73508e-20	LBD,PD	1.73508e-20	19	MAPT	0	intronic	0.298	6
rs62061716	17	44012096	G	A	0.232307	-1.97645	0.0481024	-10.192	2.1529e-24	0.813	1.44674e-20	LBD,PD		1		0.813	1.67593e-20	LBD,PD	1.67593e-20	19	MAPT	0	intronic	4.399	5
rs17650335	17	44012343	A	G	0.232307	-1.97645	0.0481024	-10.1919	2.15468e-24	0.813	1.44674e-20	LBD,PD		1		0.813	1.67593e-20	LBD,PD	1.67593e-20	19	MAPT	0	intronic	4.437	6
rs17565025	17	44012463	C	T	0.232555	-1.93584	0.0528877	-10.2558	1.11494e-24	0.812	8.40538e-21	LBD,PD		1		0.812	9.75638e-21	LBD,PD	9.75638e-21	19	MAPT	0	intronic	5.491	6
rs77924424	17	44012915	C	T	0.232431	-1.98928	0.0466706	-10.1912	2.16986e-24	0.813	1.45817e-20	LBD,PD		1		0.813	1.68913e-20	LBD,PD	1.68913e-20	19	MAPT	0	intronic	5.024	4
rs62061719	17	44012989	T	C	0.232183	-1.97382	0.0484034	-10.1904	2.18769e-24	0.813	1.50631e-20	LBD,PD		1		0.813	1.74467e-20	LBD,PD	1.74467e-20	19	MAPT	0	intronic	1.396	5
rs17650417	17	44013103	T	G	0.232307	-2.0089	0.0445481	-10.2001	1.98021e-24	0.813	1.35136e-20	LBD,PD		1		0.813	1.56583e-20	LBD,PD	1.56583e-20	19	MAPT	0	intronic	6.738	1f
rs62061720	17	44013189	T	C	0.232183	-1.95998	0.0499987	-10.1864	2.28123e-24	0.813	1.55073e-20	LBD,PD		1		0.813	1.79593e-20	LBD,PD	1.79593e-20	19	MAPT	0	intronic	2.388	5
rs62061721	17	44013346	C	T	0.232307	-1.97645	0.0481024	-10.1919	2.15433e-24	0.813	1.44674e-20	LBD,PD		1		0.813	1.67593e-20	LBD,PD	1.67593e-20	19	MAPT	0	intronic	5.329	4
rs79857651	17	44013475	A	G	0.232183	-1.97751	0.0479825	-10.1977	2.03095e-24	0.812	1.37472e-20	LBD,PD		1		0.812	1.5928e-20	LBD,PD	1.5928e-20	19	MAPT	0	intronic	2.983	4
rs113756354	17	44013483	G	A	0.232183	-1.97751	0.0479825	-10.2084	1.81759e-24	0.812	1.19699e-20	LBD,PD		1		0.812	1.38758e-20	LBD,PD	1.38758e-20	19	MAPT	0	intronic	0.837	2b
rs12150111	17	44013938	G	A	0.232307	-1.97645	0.0481024	-10.1798	2.44036e-24	0.813	1.498e-20	LBD,PD		1		0.813	1.73508e-20	LBD,PD	1.73508e-20	19	MAPT	0	intronic	0.54	1f
rs12150460	17	44014137	T	G	0.232307	-1.97645	0.0481024	-10.1916	2.161e-24	0.813	1.44674e-20	LBD,PD		1		0.813	1.67593e-20	LBD,PD	1.67593e-20	19	MAPT	0	intronic	1.684	1d
rs12150195	17	44014263	C	T	0.232307	-1.97645	0.0481024	-10.1866	2.27642e-24	0.813	1.498e-20	LBD,PD		1		0.813	1.73508e-20	LBD,PD	1.73508e-20	19	MAPT	0	intronic	1.538	1f
rs55874169	17	44014384	A	G	0.232307	-1.97645	0.0481024	-10.1897	2.20556e-24	0.813	1.44674e-20	LBD,PD		1		0.813	1.67593e-20	LBD,PD	1.67593e-20	19	MAPT	0	intronic	0.104	4
rs12150229	17	44015446	G	A	0.232307	-1.97645	0.0481024	-10.1972	2.04081e-24	0.812	8.6737e-21	LBD,PD		1		0.812	1.00667e-20	LBD,PD	1.00667e-20	19	MAPT	0	intronic	2.019	6
rs12150230	17	44015464	G	A	0.232307	-1.97645	0.0481024	-10.192	2.15387e-24	0.812	9.97143e-21	LBD,PD		1		0.812	1.15669e-20	LBD,PD	1.15669e-20	19	MAPT	0	intronic	2.931	6
rs12150576	17	44015624	A	G	0.232183	-1.96533	0.049377	-10.182	2.38556e-24	0.813	1.64388e-20	LBD,PD		1		0.813	1.9034e-20	LBD,PD	1.9034e-20	19	MAPT	0	intronic	5.811	6
rs12150235	17	44015745	G	A	0.232431	-2.00872	0.0445674	-10.2143	1.71078e-24	0.812	1.17586e-20	LBD,PD		1		0.812	1.36318e-20	LBD,PD	1.36318e-20	19	MAPT	0	intronic	0.328	6
rs12150242	17	44015816	G	A	0.232431	-1.9946	0.0460854	-10.192	2.15237e-24	0.813	1.44194e-20	LBD,PD		1		0.813	1.67039e-20	LBD,PD	1.67039e-20	19	MAPT	0	intronic	2.681	1f
rs62061726	17	44016341	A	G	0.232431	-2.00872	0.0445674	-10.1857	2.2973e-24	0.813	1.55391e-20	LBD,PD		1		0.813	1.79961e-20	LBD,PD	1.79961e-20	19	MAPT	0	intronic	1.866	7
rs113537106	17	44016462	G	A	0.232431	-2.00872	0.0445674	-10.1969	2.04799e-24	0.813	1.35187e-20	LBD,PD		1		0.813	1.56643e-20	LBD,PD	1.56643e-20	19	MAPT	0	intronic	2.502	6
rs62061727	17	44017124	T	G	0.232431	-2.00872	0.0445674	-10.1966	2.05403e-24	0.813	1.26083e-20	LBD,PD		1		0.813	1.46131e-20	LBD,PD	1.46131e-20	19	MAPT	0	intronic	6.543	5
rs62061728	17	44017180	G	T	0.232431	-2.00872	0.0445674	-10.2003	1.97689e-24	0.813	1.30557e-20	LBD,PD		1		0.813	1.51297e-20	LBD,PD	1.51297e-20	19	MAPT	0	intronic	4.759	5
rs62061729	17	44017283	G	A	0.232431	-1.9946	0.0460854	-10.1984	2.0161e-24	0.813	1.3449e-20	LBD,PD		1		0.813	1.55838e-20	LBD,PD	1.55838e-20	19	MAPT	0	intronic	0.939	5
rs62061730	17	44017342	G	A	0.232431	-1.9946	0.0460854	-10.1929	2.13354e-24	0.813	1.39259e-20	LBD,PD		1		0.813	1.61342e-20	LBD,PD	1.61342e-20	19	MAPT	0	intronic	8.793	5
rs62061731	17	44017666	A	C	0.232431	-2.01887	0.0435007	-10.1933	2.12434e-24	0.813	1.3233e-20	LBD,PD		1		0.813	1.53344e-20	LBD,PD	1.53344e-20	19	MAPT	0	intronic	2.074	6
rs62061732	17	44017941	T	G	0.232307	-2.00607	0.0448494	-10.1935	2.12063e-24	0.813	1.31284e-20	LBD,PD		1		0.813	1.52136e-20	LBD,PD	1.52136e-20	19	MAPT	0	intronic	1.623	4
rs62061733	17	44018399	G	A	0.238267	-2.22584	0.0260251	-9.95766	2.33504e-23	0.813	2.79221e-20	LBD,PD		1		0.813	3.22666e-20	LBD,PD	3.22666e-20	19	MAPT	0	intronic	9.246	4
rs7210219	17	44018519	C	T	0.233797	-1.36709	0.171601	-9.93669	2.88234e-23	0.815	9.07953e-21	LBD,PD		1		0.815	1.05359e-20	LBD,PD	1.05359e-20	19	MAPT	0	intronic	4.469	5
rs62062769	17	44019643	A	G	0.232431	-2.00214	0.0452696	-10.1431	3.55556e-24	0.813	1.37069e-20	LBD,PD		1		0.813	1.58815e-20	LBD,PD	1.58815e-20	19	MAPT	0	intronic	5.079	2b
rs62062770	17	44019680	C	T	0.232555	-2.01278	0.0441389	-10.1564	3.10463e-24	0.813	1.34038e-20	LBD,PD		1		0.813	1.55316e-20	LBD,PD	1.55316e-20	19	MAPT	0	intronic	7.286	2b
rs62062771	17	44020282	A	G	0.232307	-1.97645	0.0481024	-10.1958	2.06998e-24	0.813	1.30316e-20	LBD,PD		1		0.813	1.51018e-20	LBD,PD	1.51018e-20	19	MAPT	0	intronic	12.01	5
rs62062772	17	44020314	T	C	0.232307	-1.97645	0.0481024	-10.1835	2.349e-24	0.813	1.44674e-20	LBD,PD		1		0.813	1.67593e-20	LBD,PD	1.67593e-20	19	MAPT	0	intronic	2.301	4
rs62062773	17	44020545	G	A	0.232307	-1.95228	0.0509031	-10.1852	2.30867e-24	0.813	1.5221e-20	LBD,PD		1		0.813	1.7629e-20	LBD,PD	1.7629e-20	19	MAPT	0	intronic	2.963	5
rs79115768	17	44021061	T	C	0.232307	-1.97645	0.0481024	-10.1842	2.33362e-24	0.813	1.498e-20	LBD,PD		1		0.813	1.73508e-20	LBD,PD	1.73508e-20	19	MAPT	0	intronic	1.984	7
rs28416808	17	44021218	T	C	0.232307	-1.9772	0.0480185	-10.1943	2.1027e-24	0.813	1.34727e-20	LBD,PD		1		0.813	1.56111e-20	LBD,PD	1.56111e-20	19	MAPT	0	intronic	5.606	5
rs62062774	17	44021463	C	T	0.232307	-1.97645	0.0481024	-10.1831	2.35863e-24	0.813	1.498e-20	LBD,PD		1		0.813	1.73508e-20	LBD,PD	1.73508e-20	19	MAPT	0	intronic	3.969	4
rs2316784	17	44021699	T	G	0.232307	-1.99055	0.0465289	-10.141	3.63408e-24	0.813	2.38431e-20	LBD,PD		1		0.813	2.75692e-20	LBD,PD	2.75692e-20	19	MAPT	0	intronic	3.529	1f
rs4327091	17	44021717	A	G	0.232307	-1.98757	0.0468587	-10.1417	3.60711e-24	0.813	2.39922e-20	LBD,PD		1		0.813	2.7741e-20	LBD,PD	2.7741e-20	19	MAPT	0	intronic	0.278	1f
rs62062776	17	44022043	C	A	0.232307	-1.9673	0.0491479	-10.1782	2.48014e-24	0.813	1.52707e-20	LBD,PD		1		0.813	1.76863e-20	LBD,PD	1.76863e-20	19	MAPT	0	intronic	8.099	5
rs75839508	17	44022319	A	G	0.232307	-1.99055	0.0465289	-10.1367	3.79736e-24	0.813	2.07671e-20	LBD,PD		1		0.813	2.40248e-20	LBD,PD	2.40248e-20	19	MAPT	0	intronic	2.6	5
rs75686108	17	44022376	T	C	0.232307	-1.99055	0.0465289	-10.1366	3.80128e-24	0.813	2.00615e-20	LBD,PD		1		0.813	2.32116e-20	LBD,PD	2.32116e-20	19	MAPT	0	intronic	10.26	NA
rs79765413	17	44022433	C	T	0.232183	-1.98178	0.0475037	-10.0189	1.25861e-23	0.814	3.95626e-20	LBD,PD		1		0.814	4.56586e-20	LBD,PD	4.56586e-20	19	MAPT	0	intronic	0.024	NA
rs62062778	17	44022528	G	A	0.232307	-1.99055	0.0465289	-10.1136	4.8083e-24	0.813	1.93797e-20	LBD,PD		1		0.813	2.24256e-20	LBD,PD	2.24256e-20	19	MAPT	0	intronic	5.858	5
rs62062779	17	44022577	C	A	0.232307	-1.99055	0.0465289	-10.1358	3.83394e-24	0.813	2.38431e-20	LBD,PD		1		0.813	2.75692e-20	LBD,PD	2.75692e-20	19	MAPT	0	intronic	1.311	6
rs62062780	17	44022593	T	C	0.232183	-1.98691	0.0469327	-10.1328	3.95284e-24	0.813	2.32103e-20	LBD,PD		1		0.813	2.68401e-20	LBD,PD	2.68401e-20	19	MAPT	0	intronic	2.709	6
rs62062781	17	44022632	A	G	0.232307	-1.99055	0.0465289	-10.127	4.19344e-24	0.813	2.468e-20	LBD,PD		1		0.813	2.85332e-20	LBD,PD	2.85332e-20	19	MAPT	0	intronic	1.845	5
rs62062782	17	44023087	A	G	0.232307	-1.97645	0.0481024	-10.1249	4.28547e-24	0.813	2.29185e-20	LBD,PD		1		0.813	2.6504e-20	LBD,PD	2.6504e-20	19	MAPT	0	intronic	5.8	7
rs62062785	17	44024562	T	G	0.232059	-1.96317	0.0496257	-10.1634	2.88687e-24	0.813	1.85012e-20	LBD,PD		1		0.813	2.14126e-20	LBD,PD	2.14126e-20	19	MAPT	0	intronic	0.856	4
rs62062787	17	44024865	C	T	0.232183	-1.96405	0.0495237	-10.1914	2.16563e-24	0.813	1.29177e-20	LBD,PD		1		0.813	1.49704e-20	LBD,PD	1.49704e-20	19	MAPT	0	intronic	12.27	5
rs62062788	17	44024906	G	A	0.232183	-1.96405	0.0495237	-10.1905	2.18695e-24	0.813	1.29177e-20	LBD,PD		1		0.813	1.49704e-20	LBD,PD	1.49704e-20	19	MAPT	0	intronic	2.982	5
rs62062789	17	44025033	C	T	0.232307	-1.97645	0.0481024	-10.2427	1.27684e-24	0.813	2.01396e-20	LBD,PD		1		0.813	2.33016e-20	LBD,PD	2.33016e-20	19	MAPT	0	intronic	0.922	5
rs62062790	17	44025045	T	C	0.232307	-1.97645	0.0481024	-10.2428	1.27471e-24	0.813	2.01396e-20	LBD,PD		1		0.813	2.33016e-20	LBD,PD	2.33016e-20	19	MAPT	0	intronic	0.097	5
rs62062791	17	44025273	A	G	0.232183	-1.96405	0.0495237	-10.1702	2.69407e-24	0.813	1.91169e-20	LBD,PD		1		0.813	2.21225e-20	LBD,PD	2.21225e-20	19	MAPT	0	intronic	9.128	7
rs62062792	17	44025347	C	T	0.232183	-1.96405	0.0495237	-10.17	2.6996e-24	0.813	1.91169e-20	LBD,PD		1		0.813	2.21225e-20	LBD,PD	2.21225e-20	19	MAPT	0	intronic	8.743	6
rs242559	17	44025888	C	A	0.245841	-1.54379	0.122642	-9.8826	4.95286e-23	0.824	2.29988e-19	LBD,PD		1		0.824	2.63645e-19	LBD,PD	2.63645e-19	19	MAPT	0	intronic	1.461	1b
rs62062793	17	44026321	C	T	0.232307	-1.97645	0.0481024	-10.1736	2.60149e-24	0.813	1.67892e-20	LBD,PD		1		0.813	1.94383e-20	LBD,PD	1.94383e-20	19	MAPT	0	intronic	8.668	4
rs62062794	17	44026394	G	A	0.232307	-2.00605	0.0448507	-10.1729	2.61972e-24	0.813	1.57781e-20	LBD,PD		1		0.813	1.82718e-20	LBD,PD	1.82718e-20	19	MAPT	0	intronic	5.62	4
rs78556223	17	44026478	G	A	0.232307	-1.99625	0.045906	-10.0117	1.35472e-23	0.815	6.18877e-20	LBD,PD		1		0.815	7.13031e-20	LBD,PD	7.13031e-20	19	MAPT	0	intronic	6.549	NA
rs242561	17	44026548	T	C	0.232431	-2.04006	0.0413427	-10.1815	2.39865e-24	0.812	1.27857e-20	LBD,PD		1		0.812	1.4818e-20	LBD,PD	1.4818e-20	19	MAPT	0	intronic	17.47	NA
rs62062795	17	44027090	T	C	0.232431	-2.01487	0.0439174	-10.1744	2.57944e-24	0.813	1.66001e-20	LBD,PD		1		0.813	1.92201e-20	LBD,PD	1.92201e-20	19	MAPT	0	intronic	2.697	4
rs62062796	17	44027316	A	G	0.232307	-1.97645	0.0481024	-10.1489	3.35288e-24	0.813	1.92822e-20	LBD,PD		1		0.813	2.23131e-20	LBD,PD	2.23131e-20	19	MAPT	0	intronic	7.753	2a
rs62062797	17	44027366	G	T	0.232307	-1.97645	0.0481024	-10.2301	1.45337e-24	0.811	9.4109e-21	LBD,PD		1		0.811	1.0919e-20	LBD,PD	1.0919e-20	19	MAPT	0	intronic	2.47	2b
rs62062798	17	44027383	G	A	0.232307	-1.97645	0.0481024	-10.2484	1.20374e-24	0.811	7.90967e-21	LBD,PD		1		0.811	9.18303e-21	LBD,PD	9.18303e-21	19	MAPT	0	intronic	4.494	4
rs62062799	17	44027521	T	G	0.232307	-1.97645	0.0481024	-10.1709	2.67501e-24	0.813	1.73808e-20	LBD,PD		1		0.813	2.01206e-20	LBD,PD	2.01206e-20	19	MAPT	0	intronic	2.978	5
rs62062800	17	44027753	G	A	0.232307	-1.99055	0.0465289	-10.1698	2.70489e-24	0.813	1.80841e-20	LBD,PD		1		0.813	2.09317e-20	LBD,PD	2.09317e-20	19	MAPT	0	intronic	8.285	5
rs62062801	17	44028011	G	T	0.232307	-1.97645	0.0481024	-9.87919	5.12477e-23	0.813	1.86266e-20	LBD,PD		1		0.813	2.15572e-20	LBD,PD	2.15572e-20	19	MAPT	0	intronic	1.178	6
rs62062802	17	44028045	T	G	0.233052	-2.01137	0.044287	-9.8883	4.67929e-23	0.813	1.7312e-20	LBD,PD		1		0.813	2.00412e-20	LBD,PD	2.00412e-20	19	MAPT	0	intronic	1.389	6
rs62062803	17	44028183	C	T	0.232307	-1.97645	0.0481024	-10.1456	3.46778e-24	0.813	1.67892e-20	LBD,PD		1		0.813	1.94383e-20	LBD,PD	1.94383e-20	19	MAPT	0	intronic	4.198	7
rs74903707	17	44028707	A	G	0.232307	-1.97645	0.0481024	-10.1585	3.03756e-24	0.813	1.86266e-20	LBD,PD		1		0.813	2.15572e-20	LBD,PD	2.15572e-20	19	MAPT	0	intronic	0.2	4
rs77017444	17	44028796	C	T	0.232183	-1.95629	0.0504308	-10.1629	2.90451e-24	0.813	1.87697e-20	LBD,PD		1		0.813	2.17222e-20	LBD,PD	2.17222e-20	19	MAPT	0	intronic	4.836	2b
rs17650579	17	44030115	T	C	0.232431	-1.99335	0.0462219	-10.164	2.87032e-24	0.813	1.92665e-20	LBD,PD		1		0.813	2.2295e-20	LBD,PD	2.2295e-20	19	MAPT	0	intronic	2.106	6
rs17650633	17	44030231	C	T	0.232307	-1.97645	0.0481024	-10.1646	2.85171e-24	0.813	1.86266e-20	LBD,PD		1		0.813	2.15572e-20	LBD,PD	2.15572e-20	19	MAPT	0	intronic	4.118	6
rs17650651	17	44030311	G	T	0.232307	-1.97645	0.0481024	-10.1693	2.71864e-24	0.813	1.86266e-20	LBD,PD		1		0.813	2.15572e-20	LBD,PD	2.15572e-20	19	MAPT	0	intronic	0.182	6
rs62062805	17	44030773	G	A	0.232307	-1.97645	0.0481024	-10.1715	2.65852e-24	0.813	1.67892e-20	LBD,PD		1		0.813	1.94383e-20	LBD,PD	1.94383e-20	19	MAPT	0	intronic	1.312	3a
rs62062806	17	44031420	A	G	0.232307	-1.99055	0.0465289	-10.1648	2.84773e-24	0.813	1.74689e-20	LBD,PD		1		0.813	2.02221e-20	LBD,PD	2.02221e-20	19	MAPT	0	intronic	0.874	5
rs55978005	17	44031540	T	G	0.232307	-1.97645	0.0481024	-10.1621	2.92743e-24	0.813	1.79931e-20	LBD,PD		1		0.813	2.08267e-20	LBD,PD	2.08267e-20	19	MAPT	0	intronic	3.192	3a
rs55946323	17	44031946	G	A	0.232307	-1.97645	0.0481024	-10.1577	3.06228e-24	0.813	2.06626e-20	LBD,PD		1		0.813	2.39044e-20	LBD,PD	2.39044e-20	19	MAPT	0	intronic	0.288	7
rs56317731	17	44032073	G	A	0.232183	-1.97726	0.048012	-10.1605	2.975e-24	0.813	1.92496e-20	LBD,PD		1		0.813	2.22755e-20	LBD,PD	2.22755e-20	19	MAPT	0	intronic	0.193	7
rs56080482	17	44032597	A	G	0.232307	-1.97645	0.0481024	-10.1565	3.09919e-24	0.813	1.92822e-20	LBD,PD		1		0.813	2.23131e-20	LBD,PD	2.23131e-20	19	MAPT	0	intronic	1.175	3a
rs17571718	17	44032768	C	T	0.232307	-1.97645	0.0481024	-10.1603	2.98071e-24	0.813	2.06626e-20	LBD,PD		1		0.813	2.39044e-20	LBD,PD	2.39044e-20	19	MAPT	0	intronic	10.31	1f
rs78555354	17	44032879	G	A	0.232307	-1.99055	0.0465289	-10.1503	3.30288e-24	0.813	2.00615e-20	LBD,PD		1		0.813	2.32116e-20	LBD,PD	2.32116e-20	19	MAPT	0	intronic	9.257	NA
rs17571739	17	44032915	C	T	0.232307	-1.99055	0.0465289	-10.0677	7.6778e-24	0.814	4.93376e-20	LBD,PD		1		0.814	5.68925e-20	LBD,PD	5.68925e-20	19	MAPT	0	intronic	4.096	NA
rs62062813	17	44032956	A	G	0.232307	-1.99055	0.0465289	-10.0382	1.035e-23	0.815	5.85015e-20	LBD,PD		1		0.815	6.74161e-20	LBD,PD	6.74161e-20	19	MAPT	0	intronic	2.416	4
rs62063262	17	44033002	C	T	0.232307	-1.97645	0.0481024	-10.1395	3.68804e-24	0.813	2.13891e-20	LBD,PD		1		0.813	2.47416e-20	LBD,PD	2.47416e-20	19	MAPT	0	intronic	0.745	2b
rs113520245	17	44033132	T	C	0.232183	-1.96664	0.0492246	-10.0841	6.49878e-24	0.812	2.3376e-20	LBD,PD		1		0.812	2.70311e-20	LBD,PD	2.70311e-20	19	MAPT	0	intronic	5.11	6
rs113277432	17	44033169	C	T	0.232183	-1.92323	0.0544519	-10.0737	7.22228e-24	0.812	2.47402e-20	LBD,PD		1		0.812	2.86025e-20	LBD,PD	2.86025e-20	19	MAPT	0	intronic	3.744	6
rs112950348	17	44033188	A	G	0.232183	-1.97382	0.0484034	-10.1018	5.42423e-24	0.812	1.87723e-20	LBD,PD		1		0.812	2.17252e-20	LBD,PD	2.17252e-20	19	MAPT	0	intronic	3.268	7
rs62063264	17	44033401	T	C	0.232307	-1.97645	0.0481024	-10.1473	3.40532e-24	0.814	3.04188e-20	LBD,PD		1		0.814	3.51405e-20	LBD,PD	3.51405e-20	19	MAPT	0	intronic	2.04	7
rs62063265	17	44033468	A	G	0.232307	-1.97645	0.0481024	-10.1573	3.07317e-24	0.813	2.21407e-20	LBD,PD		1		0.813	2.56078e-20	LBD,PD	2.56078e-20	19	MAPT	0	intronic	1.207	5
rs62063266	17	44033488	T	C	0.232307	-2.00034	0.0454632	-10.1747	2.57103e-24	0.813	2.03462e-20	LBD,PD		1		0.813	2.35396e-20	LBD,PD	2.35396e-20	19	MAPT	0	intronic	3.931	5
rs17571781	17	44033802	C	T	0.232307	-1.99775	0.0457432	-9.8837	4.89907e-23	0.813	2.51649e-20	LBD,PD		1		0.813	2.90917e-20	LBD,PD	2.90917e-20	19	MAPT	0	intronic	1.62	1d
rs62063269	17	44034833	A	G	0.232307	-1.97645	0.0481024	-10.1315	4.00604e-24	0.814	2.72318e-20	LBD,PD		1		0.814	3.14719e-20	LBD,PD	3.14719e-20	19	MAPT	0	intronic	2.361	5
rs17571809	17	44034859	G	A	0.232307	-1.97645	0.0481024	-10.1168	4.65614e-24	0.814	3.34779e-20	LBD,PD		1		0.814	3.86606e-20	LBD,PD	3.86606e-20	19	MAPT	0	intronic	7.235	1f
rs17650771	17	44035367	G	A	0.232307	-1.94523	0.0517473	-10.1438	3.53177e-24	0.814	2.44644e-20	LBD,PD		1		0.814	2.82849e-20	LBD,PD	2.82849e-20	19	MAPT	0	intronic	6.031	1f
rs77555455	17	44035516	A	G	0.232307	-1.97645	0.0481024	-10.162	2.92902e-24	0.813	2.06626e-20	LBD,PD		1		0.813	2.39044e-20	LBD,PD	2.39044e-20	19	MAPT	0	intronic	8.93	5
rs17571857	17	44035706	G	A	0.232307	-1.97645	0.0481024	-10.1434	3.54519e-24	0.813	2.37234e-20	LBD,PD		1		0.813	2.74312e-20	LBD,PD	2.74312e-20	19	MAPT	0	intronic	10.51	1f
rs62063271	17	44036047	A	G	0.232183	-1.96842	0.0490204	-10.1472	3.40841e-24	0.814	2.41252e-20	LBD,PD		1		0.814	2.78941e-20	LBD,PD	2.78941e-20	19	MAPT	0	intronic	2.11	5
rs62063276	17	44036408	G	T	0.232804	-2.00758	0.0446889	-10.0927	5.94942e-24	0.812	1.46739e-20	LBD,PD		1		0.812	1.69976e-20	LBD,PD	1.69976e-20	19	MAPT	0	intronic	0.482	6
rs17650818	17	44036787	C	T	0.232431	-1.89487	0.0581096	-10.1632	2.89384e-24	0.814	2.13461e-20	LBD,PD		1		0.814	2.46921e-20	LBD,PD	2.46921e-20	19	MAPT	0	intronic	3.878	1f
rs62063278	17	44036914	T	C	0.232547	-2.02794	0.0425669	-10.1244	4.30771e-24	0.813	2.63992e-20	LBD,PD		1		0.813	3.05131e-20	LBD,PD	3.05131e-20	19	MAPT	0	intronic	4.812	5
rs62063279	17	44036936	A	G	0.232307	-2.0047	0.0449946	-10.1295	4.08751e-24	0.813	2.77113e-20	LBD,PD		1		0.813	3.20239e-20	LBD,PD	3.20239e-20	19	MAPT	0	intronic	4.112	6
rs113793114	17	44037079	A	G	0.232431	-1.94695	0.0515397	-10.1714	2.66051e-24	0.813	2.12323e-20	LBD,PD		1		0.813	2.45609e-20	LBD,PD	2.45609e-20	19	MAPT	0	intronic	0.685	7
rs17650842	17	44037491	G	A	0.232679	-1.97003	0.0488359	-10.1472	3.41137e-24	0.814	2.40442e-20	LBD,PD		1		0.814	2.78008e-20	LBD,PD	2.78008e-20	19	MAPT	0	intronic	2.766	6
rs62063281	17	44038785	G	A	0.224981	-1.56064	0.11861	-9.67997	3.66834e-22	0.831	6.40037e-18	LBD,PD		1		0.831	7.23964e-18	LBD,PD	7.23964e-18	19	MAPT	0	intronic	4.648	5
rs17650860	17	44039008	A	G	0.231562	-2.1149	0.0344388	-10.1243	4.31257e-24	0.818	1.92139e-20	LBD,PD		1		0.818	2.22344e-20	LBD,PD	2.22344e-20	19	MAPT	0	intronic	1.42	1f
rs62063282	17	44039043	A	G	0.232183	-1.93938	0.052456	-10.1906	2.18462e-24	0.819	1.58144e-20	LBD,PD		1		0.819	1.83136e-20	LBD,PD	1.83136e-20	19	MAPT	0	intronic	0.345	7
rs111520035	17	44039410	G	A	0.232307	-1.95053	0.0511129	-10.2228	1.56806e-24	0.819	1.10664e-20	LBD,PD		1		0.819	1.28322e-20	LBD,PD	1.28322e-20	19	MAPT	0	intronic	5.088	5
rs17650872	17	44039516	T	G	0.232059	-1.91787	0.0551285	-10.2393	1.32133e-24	0.819	9.13989e-21	LBD,PD		1		0.819	1.06057e-20	LBD,PD	1.06057e-20	19	MAPT	0	intronic	0.061	1f
rs55780945	17	44040120	T	C	0.232307	-1.94839	0.0513694	-10.2032	1.91782e-24	0.819	1.28949e-20	LBD,PD		1		0.819	1.4944e-20	LBD,PD	1.4944e-20	19	MAPT	0	intronic	2.309	7
rs55711941	17	44040823	T	C	0.232307	-1.95053	0.0511129	-10.2268	1.50437e-24	0.819	1.02741e-20	LBD,PD		1		0.819	1.19167e-20	LBD,PD	1.19167e-20	19	MAPT	0	intronic	1.243	5
rs55709241	17	44041101	C	T	0.231934	-1.89722	0.057798	-10.1608	2.96714e-24	0.82	3.93977e-20	LBD,PD		1		0.82	4.5469e-20	LBD,PD	4.5469e-20	19	MAPT	0	intronic	9.367	5
rs56280951	17	44041107	A	G	0.231934	-1.89722	0.057798	-10.1594	3.00949e-24	0.82	4.08552e-20	LBD,PD		1		0.82	4.71447e-20	LBD,PD	4.71447e-20	19	MAPT	0	intronic	8.904	5
rs112206871	17	44041817	G	A	0.232183	-1.90898	0.0562658	-9.93148	3.03706e-23	0.819	1.0806e-20	LBD,PD		1		0.819	1.25313e-20	LBD,PD	1.25313e-20	19	MAPT	0	intronic	0.07	6
rs56166491	17	44042221	G	A	0.232555	-1.90534	0.0567364	-10.192	2.15301e-24	0.819	1.31087e-20	LBD,PD		1		0.819	1.51909e-20	LBD,PD	1.51909e-20	19	MAPT	0	intronic	0.606	5
rs56226437	17	44042361	C	T	0.23181	-1.84277	0.0653627	-10.1678	2.76182e-24	0.819	1.40534e-20	LBD,PD		1		0.819	1.62815e-20	LBD,PD	1.62815e-20	19	MAPT	0	intronic	4.613	5
rs62063291	17	44043378	C	T	0.232307	-1.93645	0.0528141	-10.2127	1.73993e-24	0.819	1.32229e-20	LBD,PD		1		0.819	1.53227e-20	LBD,PD	1.53227e-20	19	MAPT	0	intronic	6.649	5
rs62063292	17	44043636	T	C	0.232307	-1.95053	0.0511129	-10.2239	1.55023e-24	0.819	1.02741e-20	LBD,PD		1		0.819	1.19167e-20	LBD,PD	1.19167e-20	19	MAPT	0	intronic	10.8	6
rs62063293	17	44043819	A	G	0.232183	-1.91745	0.055182	-10.2167	1.66885e-24	0.819	1.1433e-20	LBD,PD		1		0.819	1.32557e-20	LBD,PD	1.32557e-20	19	MAPT	0	intronic	2.853	7
rs62063295	17	44044431	T	C	0.232183	-1.91858	0.0550373	-10.219	1.63004e-24	0.819	1.14058e-20	LBD,PD		1		0.819	1.32243e-20	LBD,PD	1.32243e-20	19	MAPT	0	intronic	16.2	5
rs17650991	17	44044508	C	A	0.232307	-1.95053	0.0511129	-10.2212	1.59375e-24	0.819	1.0663e-20	LBD,PD		1		0.819	1.23661e-20	LBD,PD	1.23661e-20	19	MAPT	0	intronic	0.907	1f
rs113857334	17	44044940	C	T	0.232307	-1.93645	0.0528141	-10.2188	1.63312e-24	0.819	1.09843e-20	LBD,PD		1		0.819	1.27373e-20	LBD,PD	1.27373e-20	19	MAPT	0	intronic	1.151	5
rs17572147	17	44044985	G	A	0.232059	-1.96894	0.0489608	-10.2178	1.65031e-24	0.819	1.02571e-20	LBD,PD		1		0.819	1.1897e-20	LBD,PD	1.1897e-20	19	MAPT	0	intronic	0.292	1f
rs77513497	17	44045474	G	A	0.232307	-1.95053	0.0511129	-10.2211	1.5955e-24	0.819	1.0663e-20	LBD,PD		1		0.819	1.23661e-20	LBD,PD	1.23661e-20	19	MAPT	0	intronic	3.319	6
rs62063296	17	44046202	T	C	0.232431	-1.96755	0.0491209	-10.2283	1.48043e-24	0.819	1.06766e-20	LBD,PD		1		0.819	1.23818e-20	LBD,PD	1.23818e-20	19	MAPT	0	intronic	4.191	7
rs62641967	17	44047216	G	T	0.232183	-1.91971	0.0548936	-9.95041	2.51158e-23	0.819	1.1809e-20	LBD,PD		1		0.819	1.369e-20	LBD,PD	1.369e-20	19	MAPT	0	intronic	10.09	6
rs74373419	17	44047609	T	C	0.232307	-1.95053	0.0511129	-10.2206	1.6028e-24	0.819	1.0663e-20	LBD,PD		1		0.819	1.23661e-20	LBD,PD	1.23661e-20	19	MAPT	0	intronic	0.488	6
rs62063298	17	44048323	T	G	0.232307	-1.93645	0.0528141	-10.1058	5.20558e-24	0.82	2.71323e-20	LBD,PD		1		0.82	3.13573e-20	LBD,PD	3.13573e-20	19	MAPT	0	intronic	3.761	5
rs62063299	17	44048336	C	T	0.232307	-1.93645	0.0528141	-10.0941	5.86892e-24	0.82	3.2556e-20	LBD,PD		1		0.82	3.76e-20	LBD,PD	3.76e-20	19	MAPT	0	intronic	0.719	5
rs62063300	17	44048350	C	T	0.232307	-1.93645	0.0528141	-10.0896	6.14343e-24	0.82	3.7656e-20	LBD,PD		1		0.82	4.34663e-20	LBD,PD	4.34663e-20	19	MAPT	0	intronic	6.64	4
rs62063303	17	44049133	C	T	0.232307	-1.97215	0.048593	-10.2196	1.61947e-24	0.819	1.05734e-20	LBD,PD		1		0.819	1.22626e-20	LBD,PD	1.22626e-20	19	MAPT	0	intronic	6.347	4
rs75242405	17	44049329	T	C	0.232307	-1.93645	0.0528141	-10.2236	1.55516e-24	0.819	1.09843e-20	LBD,PD		1		0.819	1.27373e-20	LBD,PD	1.27373e-20	19	MAPT	0	intronic	6.732	2b
rs17651093	17	44049550	A	G	0.232431	-1.92631	0.0540637	-10.2308	1.44326e-24	0.819	1.00381e-20	LBD,PD		1		0.819	1.1644e-20	LBD,PD	1.1644e-20	19	MAPT	0	intronic	1.193	1f
rs17572248	17	44049867	G	A	0.232307	-1.91422	0.0555932	-10.213	1.73464e-24	0.819	1.19463e-20	LBD,PD		1		0.819	1.38486e-20	LBD,PD	1.38486e-20	19	MAPT	0	intronic	10.55	1f
rs62063304	17	44049900	G	A	0.232059	-1.94668	0.0515712	-10.2035	1.91323e-24	0.819	1.24702e-20	LBD,PD		1		0.819	1.44536e-20	LBD,PD	1.44536e-20	19	MAPT	0	intronic	7.879	4
rs62063305	17	44050282	A	G	0.232307	-1.92831	0.0538175	-10.2032	1.91747e-24	0.819	1.249e-20	LBD,PD		1		0.819	1.44765e-20	LBD,PD	1.44765e-20	19	MAPT	0	UTR5	5.25	4
rs17651134	17	44050340	A	G	0.232307	-1.92831	0.0538175	-10.2102	1.78512e-24	0.819	1.15969e-20	LBD,PD		1		0.819	1.3445e-20	LBD,PD	1.3445e-20	19	MAPT	0	UTR5	4.213	1f
rs62063306	17	44050395	A	C	0.232307	-1.95053	0.0511129	-10.2113	1.76484e-24	0.819	1.10664e-20	LBD,PD		1		0.819	1.28322e-20	LBD,PD	1.28322e-20	19	MAPT	0	UTR5	2.321	5
rs62063774	17	44050463	C	T	0.232307	-1.92831	0.0538175	-10.204	1.90291e-24	0.819	1.15969e-20	LBD,PD		1		0.819	1.3445e-20	LBD,PD	1.3445e-20	19	MAPT	0	UTR5	1.914	5
rs62063775	17	44050823	T	G	0.232307	-1.93645	0.0528141	-10.2111	1.76846e-24	0.819	1.13998e-20	LBD,PD		1		0.819	1.32173e-20	LBD,PD	1.32173e-20	19	MAPT	0	UTR5	3.449	2b
rs62063776	17	44050850	G	A	0.232307	-1.91422	0.0555932	-10.2078	1.8305e-24	0.819	1.19463e-20	LBD,PD		1		0.819	1.38486e-20	LBD,PD	1.38486e-20	19	MAPT	0	UTR5	6.207	4
rs77875796	17	44051612	G	A	0.232183	-1.9	0.0574337	-10.1683	2.74742e-24	0.817	8.95863e-21	LBD,PD		1		0.817	1.03961e-20	LBD,PD	1.03961e-20	19	MAPT	0	UTR5	10.81	4
rs1800547	17	44051846	G	A	0.232307	-1.93645	0.0528141	-10.2074	1.83766e-24	0.819	1.18308e-20	LBD,PD		1		0.819	1.37151e-20	LBD,PD	1.37151e-20	19	MAPT	0	UTR5	11.88	1f
rs17651213	17	44051924	A	G	0.232307	-1.93645	0.0528141	-10.2118	1.75535e-24	0.819	1.13998e-20	LBD,PD		1		0.819	1.32173e-20	LBD,PD	1.32173e-20	19	MAPT	0	UTR5	3.224	1f
rs17651243	17	44052284	A	G	0.232307	-1.93645	0.0528141	-10.2147	1.70462e-24	0.819	1.09843e-20	LBD,PD		1		0.819	1.27373e-20	LBD,PD	1.27373e-20	19	MAPT	0	UTR5	0.92	1f
rs78104015	17	44052733	G	A	0.232307	-1.93645	0.0528141	-10.2184	1.64035e-24	0.819	1.13998e-20	LBD,PD		1		0.819	1.32173e-20	LBD,PD	1.32173e-20	19	MAPT	0	UTR5	0.474	4
rs62063777	17	44053171	G	A	0.232307	-1.93645	0.0528141	-10.2149	1.70104e-24	0.819	1.09843e-20	LBD,PD		1		0.819	1.27373e-20	LBD,PD	1.27373e-20	19	MAPT	0	UTR5	1.105	5
rs2217394	17	44053448	G	A	0.232307	-1.93645	0.0528141	-10.2156	1.6889e-24	0.819	1.09843e-20	LBD,PD		1		0.819	1.27373e-20	LBD,PD	1.27373e-20	19	MAPT	0	UTR5	3.552	1f
rs62063778	17	44053989	A	G	0.232183	-1.94291	0.0520269	-10.2399	1.31336e-24	0.812	8.38554e-21	LBD,PD		1		0.812	9.73343e-21	LBD,PD	9.73343e-21	19	MAPT	0	UTR5	8.92	7
rs17651285	17	44054237	A	G	0.232307	-1.93645	0.0528141	-10.2193	1.62573e-24	0.819	1.05838e-20	LBD,PD		1		0.819	1.22746e-20	LBD,PD	1.22746e-20	19	MAPT	0	UTR5	0.752	1f
rs17572467	17	44054388	C	T	0.232307	-1.93645	0.0528141	-10.2222	1.57752e-24	0.811	1.01272e-20	LBD,PD		1		0.811	1.1747e-20	LBD,PD	1.1747e-20	19	MAPT	0	UTR5	0.949	1f
rs17572495	17	44054596	G	T	0.232307	-1.93645	0.0528141	-10.0115	1.35661e-23	0.822	9.99563e-20	LBD,PD		1		0.822	1.14953e-19	LBD,PD	1.14953e-19	19	MAPT	0	UTR5	2.914	1a
rs62063779	17	44054671	T	C	0.232307	-1.93645	0.0528141	-9.96906	2.08184e-23	0.822	1.59578e-19	LBD,PD		1		0.822	1.83191e-19	LBD,PD	1.83191e-19	19	MAPT	0	UTR5	2.739	4
rs754593	17	44054696	G	A	0.419916	-0.131669	0.895239	-6.40991	1.4561e-10	0.883	3.90449e-09	PD		1		0.883	3.97852e-09	PD	3.97852e-09	19	MAPT	0	UTR5	5.36	4
rs62063780	17	44056238	G	A	0.232307	-1.93645	0.0528141	-10.0527	8.94081e-24	0.82	6.32074e-20	LBD,PD		1		0.82	7.28178e-20	LBD,PD	7.28178e-20	19	MAPT	0	intronic	4.932	7
rs2163129	17	44056433	C	T	0.231934	-1.89413	0.0582061	-10.1588	3.0282e-24	0.818	1.99113e-20	LBD,PD		1		0.818	2.30383e-20	LBD,PD	2.30383e-20	19	MAPT	0	intronic	4.81	6
rs1981997	17	44056767	A	G	0.232307	-1.93645	0.0528141	-10.2588	1.08086e-24	0.817	6.90392e-21	LBD,PD		1		0.817	8.01935e-21	LBD,PD	8.01935e-21	19	MAPT	0	intronic	6.018	1f
rs1981998	17	44056833	A	G	0.232307	-1.93645	0.0528141	-10.233	1.41144e-24	0.819	8.78812e-21	LBD,PD		1		0.819	1.0199e-20	LBD,PD	1.0199e-20	19	MAPT	0	intronic	0.89	1f
rs3785884	17	44057595	A	G	0.237522	-2.00163	0.0453237	-10.2488	1.19854e-24	0.818	2.35449e-21	LBD,PD		1		0.818	2.74551e-21	LBD,PD	2.74551e-21	19	MAPT	0	intronic	0.037	5
rs17572613	17	44058004	G	A	0.232431	-1.96326	0.0496166	-10.2228	1.56707e-24	0.819	1.03807e-20	LBD,PD		1		0.819	1.20399e-20	LBD,PD	1.20399e-20	19	MAPT	0	intronic	3.211	NA
rs77527347	17	44058017	T	G	0.232555	-1.96863	0.0489951	-10.2209	1.59909e-24	0.819	1.02637e-20	LBD,PD		1		0.819	1.19047e-20	LBD,PD	1.19047e-20	19	MAPT	0	intronic	0.452	5
rs17651483	17	44058861	A	C	0.232183	-1.97329	0.0484631	-10.2283	1.48166e-24	0.818	9.43498e-21	LBD,PD		1		0.818	1.09468e-20	LBD,PD	1.09468e-20	19	MAPT	0	intronic	2.179	1f
rs62063783	17	44059215	T	C	0.232307	-1.93645	0.0528141	-10.2269	1.50265e-24	0.819	9.82569e-21	LBD,PD		1		0.819	1.13985e-20	LBD,PD	1.13985e-20	19	MAPT	0	intronic	2.322	5
rs62063784	17	44059775	G	A	0.232307	-1.95053	0.0511129	-10.2287	1.47537e-24	0.819	9.53792e-21	LBD,PD		1		0.819	1.10658e-20	LBD,PD	1.10658e-20	19	MAPT	0	intronic	9.326	5
rs56234850	17	44060248	A	G	0.232307	-1.93626	0.0528361	-10.2453	1.24221e-24	0.812	7.65866e-21	LBD,PD		1		0.812	8.89266e-21	LBD,PD	8.89266e-21	19	MAPT	0	intronic	2.423	5
rs63750417	17	44060775	T	C	0.232183	-1.94209	0.0521263	-10.221	1.59639e-24	0.819	1.00772e-20	LBD,PD		1		0.819	1.16891e-20	LBD,PD	1.16891e-20	19	MAPT	0	exonic	11.85	5	MAPT[missense_variant,coding_sequence_variant,intron_variant]
rs62063786	17	44061023	A	G	0.232307	-1.91359	0.0556724	-10.2086	1.81413e-24	0.819	8.56126e-21	LBD,PD		1		0.819	9.93665e-21	LBD,PD	9.93665e-21	19	MAPT	0	exonic	7.864	5	MAPT[missense_variant,coding_sequence_variant,intron_variant]
rs62063787	17	44061036	C	T	0.232307	-1.93645	0.0528141	-9.96345	2.20293e-23	0.819	1.01978e-20	LBD,PD		1		0.819	1.18285e-20	LBD,PD	1.18285e-20	19	MAPT	0	exonic	0.172	5	MAPT[missense_variant,coding_sequence_variant,intron_variant]
rs17651549	17	44061278	T	C	0.232307	-1.93645	0.0528141	-10.2154	1.69166e-24	0.819	1.01978e-20	LBD,PD		1		0.819	1.18285e-20	LBD,PD	1.18285e-20	19	MAPT	0	exonic	26.8	1f	MAPT[missense_variant,coding_sequence_variant,intron_variant]
rs713522	17	44065263	C	T	0.434443	-0.16361	0.870028	-7.5283	5.14051e-14	0.868	2.26015e-13	PD		1		0.868	2.43539e-13	PD	2.43539e-13	19	MAPT	0	intronic	1.739	NA
rs10445371	17	44065410	A	G	0.232183	-1.93249	0.0532992	-10.2476	1.21379e-24	0.818	7.9251e-21	LBD,PD		1		0.818	9.20088e-21	LBD,PD	9.20088e-21	19	MAPT	0	intronic	5.075	1f
rs919464	17	44065901	T	C	0.232183	-1.93249	0.0532992	-10.2503	1.1799e-24	0.818	7.63516e-21	LBD,PD		1		0.818	8.86548e-21	LBD,PD	8.86548e-21	19	MAPT	0	intronic	0.141	1b
rs112385572	17	44066172	G	A	0.232183	-1.93249	0.0532992	-10.2502	1.18042e-24	0.818	7.63516e-21	LBD,PD		1		0.818	8.86548e-21	LBD,PD	8.86548e-21	19	MAPT	0	intronic	7.407	5
rs113134013	17	44066995	T	C	0.232307	-1.95757	0.0502801	-10.2584	1.08444e-24	0.818	6.71979e-21	LBD,PD		1		0.818	7.80623e-21	LBD,PD	7.80623e-21	19	MAPT	0	intronic	0.049	7
rs76357066	17	44067046	A	G	0.232183	-1.93249	0.0532992	-10.2535	1.14084e-24	0.818	7.35573e-21	LBD,PD		1		0.818	8.54217e-21	LBD,PD	8.54217e-21	19	MAPT	0	intronic	0.454	5
rs10445337	17	44067400	C	T	0.232183	-1.93249	0.0532992	-10.2123	1.7475e-24	0.819	8.86186e-21	LBD,PD		1		0.819	1.02842e-20	LBD,PD	1.02842e-20	19	MAPT	0	exonic	19.15	1f	MAPT[missense_variant,intron_variant,coding_sequence_variant]
rs17651754	17	44067546	C	T	0.232183	-1.93249	0.0532992	-10.2523	1.15551e-24	0.818	7.35573e-21	LBD,PD		1		0.818	8.54217e-21	LBD,PD	8.54217e-21	19	MAPT	0	intronic	5.747	1f
rs10445338	17	44067682	A	G	0.232059	-1.88824	0.0589956	-10.2684	9.77927e-25	0.819	8.07776e-21	LBD,PD		1		0.819	9.37746e-21	LBD,PD	9.37746e-21	19	MAPT	0	intronic	0.413	1f
rs111652694	17	44067831	C	T	0.232183	-1.93249	0.0532992	-10.2524	1.15441e-24	0.818	7.35573e-21	LBD,PD		1		0.818	8.54217e-21	LBD,PD	8.54217e-21	19	MAPT	0	intronic	5.218	7
rs62063795	17	44068238	T	C	0.232183	-1.93249	0.0532992	-10.2524	1.15414e-24	0.818	7.35573e-21	LBD,PD		1		0.818	8.54217e-21	LBD,PD	8.54217e-21	19	MAPT	0	intronic	0.276	4
rs77290642	17	44068480	C	T	0.232183	-1.94658	0.0515852	-10.2521	1.15831e-24	0.818	7.13968e-21	LBD,PD		1		0.818	8.29218e-21	LBD,PD	8.29218e-21	19	MAPT	0	intronic	6.396	NA
rs62063798	17	44068543	A	G	0.232183	-1.93249	0.0532992	-10.2499	1.18442e-24	0.818	7.35573e-21	LBD,PD		1		0.818	8.54217e-21	LBD,PD	8.54217e-21	19	MAPT	0	intronic	0.487	3a
rs1052551	17	44068924	A	G	0.232307	-1.94103	0.0522544	-10.2501	1.1825e-24	0.818	7.49849e-21	LBD,PD		1		0.818	8.70736e-21	LBD,PD	8.70736e-21	19	MAPT	0	exonic	1.881	5	MAPT[synonymous_variant,coding_sequence_variant,splice_donor_variant]
rs62063800	17	44069198	T	C	0.232059	-1.91738	0.0551904	-10.255	1.12402e-24	0.818	7.59487e-21	LBD,PD		1		0.818	8.81886e-21	LBD,PD	8.81886e-21	19	MAPT	0	intronic	3.618	6
rs17651857	17	44069687	G	A	0.232183	-1.94658	0.0515852	-10.2552	1.12098e-24	0.818	7.13968e-21	LBD,PD		1		0.818	8.29218e-21	LBD,PD	8.29218e-21	19	MAPT	0	intronic	5.666	4
rs74759276	17	44069768	G	A	0.232183	-1.93249	0.0532992	-10.2523	1.15575e-24	0.818	7.35573e-21	LBD,PD		1		0.818	8.54217e-21	LBD,PD	8.54217e-21	19	MAPT	0	intronic	4.865	3a
rs17651887	17	44069840	A	G	0.232183	-1.93249	0.0532992	-10.2523	1.15577e-24	0.818	7.35573e-21	LBD,PD		1		0.818	8.54217e-21	LBD,PD	8.54217e-21	19	MAPT	0	intronic	6.283	4
rs55662347	17	44070545	A	G	0.232183	-1.93249	0.0532992	-10.2554	1.11856e-24	0.818	7.63516e-21	LBD,PD		1		0.818	8.86548e-21	LBD,PD	8.86548e-21	19	MAPT	0	intronic	0.128	2b
rs2471737	17	44070583	G	A	0.432456	-0.172533	0.863019	-7.44663	9.57525e-14	0.868	3.21539e-13	PD		1		0.868	3.45836e-13	PD	3.45836e-13	19	MAPT	0	intronic	6.432	3a
rs62063845	17	44071294	C	T	0.232183	-1.93249	0.0532992	-10.2482	1.20576e-24	0.818	7.9251e-21	LBD,PD		1		0.818	9.20088e-21	LBD,PD	9.20088e-21	19	MAPT	0	exonic	2.018	5	MAPT[synonymous_variant,coding_sequence_variant,intron_variant]
rs62063846	17	44071674	G	A	0.232059	-1.92007	0.0548497	-10.2464	1.22779e-24	0.818	8.13602e-21	LBD,PD		1		0.818	9.44485e-21	LBD,PD	9.44485e-21	19	MAPT	0	intronic	4.222	2b
rs2435200	17	44071851	A	G	0.42215	-0.148722	0.881776	-7.93688	2.07327e-15	0.862	1.77641e-14	PD		1		0.862	1.93879e-14	PD	1.93879e-14	19	MAPT	0	intronic	0.054	6
rs55736025	17	44072017	A	C	0.232059	-1.94448	0.051838	-10.2464	1.22789e-24	0.818	8.02007e-21	LBD,PD		1		0.818	9.31074e-21	LBD,PD	9.31074e-21	19	MAPT	0	intronic	7.965	7
rs17573245	17	44072854	C	T	0.232804	-1.9983	0.0456834	-10.2412	1.29597e-24	0.818	9.28899e-21	LBD,PD		1		0.818	1.07781e-20	LBD,PD	1.07781e-20	19	MAPT	0	intronic	4.937	5
rs112572874	17	44072984	G	A	0.233052	-2.04822	0.0405393	-10.3268	5.32925e-25	0.816	2.71684e-21	LBD,PD		1		0.816	3.16643e-21	LBD,PD	3.16643e-21	19	MAPT	0	intronic	5.348	5
rs17652036	17	44073027	A	G	0.231934	-1.91525	0.0554598	-10.2079	1.82764e-24	0.818	6.33063e-21	LBD,PD		1		0.818	7.35574e-21	LBD,PD	7.35574e-21	19	MAPT	0	intronic	5.071	1f
rs62063849	17	44073062	G	T	0.232183	-1.89893	0.0575742	-10.2626	1.03881e-24	0.818	7.6082e-21	LBD,PD		1		0.818	8.83428e-21	LBD,PD	8.83428e-21	19	MAPT	0	intronic	0.769	5
rs62063850	17	44073739	A	G	0.232183	-1.95691	0.0503592	-10.2421	1.28383e-24	0.818	8.41627e-21	LBD,PD		1		0.818	9.76897e-21	LBD,PD	9.76897e-21	19	MAPT	0	intronic	15.23	5
rs1052553	17	44073889	G	A	0.233176	-2.00323	0.0451515	-10.1661	2.81068e-24	0.819	1.54533e-20	LBD,PD		1		0.819	1.7897e-20	LBD,PD	1.7897e-20	19	MAPT	0	exonic	12.06	1f	MAPT[synonymous_variant,non_coding_transcript_variant,coding_sequence_variant]
rs17652121	17	44073973	C	T	0.232183	-1.94658	0.0515852	-10.2167	1.66849e-24	0.818	8.60209e-21	LBD,PD		1		0.818	9.98386e-21	LBD,PD	9.98386e-21	19	MAPT	0	exonic	19.13	1f	MAPT[synonymous_variant,coding_sequence_variant,non_coding_transcript_variant]
rs62063852	17	44074581	G	A	0.231934	-1.90695	0.0565266	-10.3085	6.44875e-25	0.817	3.96009e-21	LBD,PD		1		0.817	4.60917e-21	LBD,PD	4.60917e-21	19	MAPT	0	intronic	2.512	5
rs62063853	17	44074613	G	A	0.232059	-1.9296	0.0536572	-10.3802	3.05146e-25	0.817	3.56042e-21	LBD,PD		1		0.817	4.14558e-21	LBD,PD	4.14558e-21	19	MAPT	0	intronic	0.759	5
rs62063854	17	44074619	A	G	0.232059	-1.95657	0.0503978	-10.3816	3.00809e-25	0.816	3.48953e-21	LBD,PD		1		0.816	4.06333e-21	LBD,PD	4.06333e-21	19	MAPT	0	intronic	8.726	5
rs2004673	17	44075099	C	T	0.232183	-1.93249	0.0532992	-10.3297	5.17478e-25	0.818	6.42855e-21	LBD,PD		1		0.818	7.46911e-21	LBD,PD	7.46911e-21	19	MAPT	0	intronic	2.427	4
rs62063855	17	44075535	C	T	0.232183	-1.93249	0.0532992	-10.2811	8.57085e-25	0.818	6.19376e-21	LBD,PD		1		0.818	7.19729e-21	LBD,PD	7.19729e-21	19	MAPT	0	intronic	1.997	5
rs1078269	17	44075837	C	T	0.232183	-1.93249	0.0532992	-10.2746	9.17446e-25	0.818	6.42855e-21	LBD,PD		1		0.818	7.46911e-21	LBD,PD	7.46911e-21	19	MAPT	0	intronic	5.011	5
rs1078268	17	44075901	G	A	0.232307	-1.95575	0.0504945	-10.285	8.23376e-25	0.817	6.11922e-21	LBD,PD		1		0.817	7.11098e-21	LBD,PD	7.11098e-21	19	MAPT	0	intronic	0.349	1f
rs62063856	17	44076466	G	A	0.232183	-1.91868	0.0550253	-10.2528	1.14955e-24	0.818	8.90898e-21	LBD,PD		1		0.818	1.03387e-20	LBD,PD	1.03387e-20	19	MAPT	0	intronic	0.372	5
rs62063857	17	44076665	G	A	0.232183	-1.95865	0.0501533	-10.2792	8.74137e-25	0.818	5.77393e-21	LBD,PD		1		0.818	6.71114e-21	LBD,PD	6.71114e-21	19	MAPT:STH	1899-12-31	exonic	1.506	7	MAPT,STH[missense_variant,coding_sequence_variant,intron_variant]
rs79959255	17	44077708	T	G	0.231934	-1.89613	0.0579423	-10.2643	1.02079e-24	0.818	7.10335e-21	LBD,PD		1		0.818	8.25014e-21	LBD,PD	8.25014e-21	19	MAPT	0	intronic	1.762	5
rs56301633	17	44077850	A	G	0.231934	-1.91024	0.0561032	-10.0994	5.55641e-24	0.823	2.08421e-19	LBD,PD		1		0.823	2.39014e-19	LBD,PD	2.39014e-19	19	MAPT	0	intronic	1.269	5
rs62063859	17	44078616	A	G	0.232059	-1.92215	0.0545873	-10.2474	1.21601e-24	0.818	8.10044e-21	LBD,PD		1		0.818	9.4037e-21	LBD,PD	9.4037e-21	19	MAPT	0	intronic	1.461	7
rs62064660	17	44078832	A	G	0.232183	-1.93249	0.0532992	-10.2405	1.30598e-24	0.812	6.48191e-21	LBD,PD		1		0.812	7.53087e-21	LBD,PD	7.53087e-21	19	MAPT	0	intronic	0.651	6
rs62064661	17	44078892	A	G	0.232183	-1.94658	0.0515852	-10.2424	1.28018e-24	0.818	8.60209e-21	LBD,PD		1		0.818	9.98386e-21	LBD,PD	9.98386e-21	19	MAPT	0	intronic	0.024	7
rs17573447	17	44079567	T	C	0.231934	-1.88086	0.0599905	-10.2399	1.31384e-24	0.819	8.8391e-21	LBD,PD		1		0.819	1.02579e-20	LBD,PD	1.02579e-20	19	MAPT	0	intronic	1.72	4
rs62064662	17	44079721	G	A	0.232183	-1.93249	0.0532992	-10.2382	1.33717e-24	0.818	8.22592e-21	LBD,PD		1		0.818	9.54883e-21	LBD,PD	9.54883e-21	19	MAPT	0	intronic	0.708	5
rs62064663	17	44080039	G	T	0.232183	-1.88591	0.0593085	-10.2257	1.52053e-24	0.819	9.42088e-21	LBD,PD		1		0.819	1.09305e-20	LBD,PD	1.09305e-20	19	MAPT	0	intronic	6.574	2b
rs8070723	17	44081064	G	A	0.232928	-1.82598	0.0678532	-10.1855	2.30263e-24	0.82	1.19499e-20	LBD,PD		1		0.82	1.38527e-20	LBD,PD	1.38527e-20	19	MAPT	0	intronic	1.167	6
rs17573509	17	44081224	A	G	0.23181	-1.94273	0.0520469	-7.77823	7.35478e-15	0.985	7.29227e-15	LBD,AD,PD		1		0.985	7.9933e-15	LBD,AD,PD	7.9933e-15	19	MAPT	0	intronic	4.021	5
rs62064665	17	44081527	C	T	0.232183	-1.93249	0.0532992	-10.2372	1.35101e-24	0.819	9.19784e-21	LBD,PD		1		0.819	1.06727e-20	LBD,PD	1.06727e-20	19	MAPT	0	intronic	9.554	4
rs111324579	17	44082181	G	A	0.232555	-2.01116	0.0443094	-10.2541	1.13425e-24	0.818	8.39152e-21	LBD,PD		1		0.818	9.74036e-21	LBD,PD	9.74036e-21	19	MAPT	0	intronic	0.582	7
rs62064666	17	44082514	C	T	0.232183	-1.94391	0.0519062	-10.184	2.33631e-24	0.819	1.36631e-20	LBD,PD		1		0.819	1.5831e-20	LBD,PD	1.5831e-20	19	MAPT	0	intronic	2.804	6
rs17573593	17	44082603	C	A	0.232431	-1.97214	0.0485925	-10.2555	1.11829e-24	0.818	7.85158e-21	LBD,PD		1		0.818	9.11584e-21	LBD,PD	9.11584e-21	19	MAPT	0	intronic	0.541	1f
rs62064668	17	44082981	A	G	0.232307	-1.95201	0.0509356	-10.2742	9.21176e-25	0.818	8.82635e-21	LBD,PD		1		0.818	1.02432e-20	LBD,PD	1.02432e-20	19	MAPT	0	intronic	2.042	6
rs17573607	17	44083081	A	G	0.231686	-2.01379	0.0440323	-10.2742	9.21502e-25	0.818	7.18905e-21	LBD,PD		1		0.818	8.34931e-21	LBD,PD	8.34931e-21	19	MAPT	0	intronic	2.458	6
rs17652337	17	44083323	T	C	0.232431	-1.76166	0.0781254	-10.1701	2.69567e-24	0.821	2.4962e-20	LBD,PD		1		0.821	2.8858e-20	LBD,PD	2.8858e-20	19	MAPT	0	intronic	7.67	6
rs1991556	17	44083402	A	G	0.231438	-1.84823	0.0645701	-9.92244	3.32532e-23	0.824	1.70413e-19	LBD,PD		1		0.824	1.95579e-19	LBD,PD	1.95579e-19	19	MAPT	0	intronic	1.265	1f
rs8067056	17	44083948	C	T	0.393717	-1.34604	0.178292	-7.66157	1.83674e-14	0.887	2.0745e-12	LBD,PD		1		0.887	2.20926e-12	LBD,PD	2.20926e-12	19	MAPT	0	intronic	3.265	6
rs74829364	17	44084533	C	T	0.232059	-1.91897	0.0549885	-9.97431	1.97459e-23	0.818	7.56933e-21	LBD,PD		1		0.818	8.78931e-21	LBD,PD	8.78931e-21	19	MAPT	0	intronic	6.875	NA
rs62064669	17	44084676	T	C	0.232059	-1.92267	0.0545226	-10.259	1.07824e-24	0.818	7.23535e-21	LBD,PD		1		0.818	8.40288e-21	LBD,PD	8.40288e-21	19	MAPT	0	intronic	0.434	7
rs62064671	17	44086100	C	T	0.232183	-1.93249	0.0532992	-10.2705	9.568e-25	0.818	6.82686e-21	LBD,PD		1		0.818	7.93016e-21	LBD,PD	7.93016e-21	19	MAPT	0	intronic	3.101	5
rs62064674	17	44088772	A	C	0.232183	-1.94658	0.0515852	-10.2749	9.1398e-25	0.818	6.62619e-21	LBD,PD		1		0.818	7.69789e-21	LBD,PD	7.69789e-21	19	MAPT	0	intronic	0.233	6
rs62064675	17	44088926	T	C	0.232679	-1.97651	0.0480971	-10.2844	8.28576e-25	0.817	6.07776e-21	LBD,PD		1		0.817	7.06298e-21	LBD,PD	7.06298e-21	19	MAPT	0	intronic	0.383	5
rs76723223	17	44089108	C	T	0.232183	-1.94658	0.0515852	-10.0184	1.26542e-23	0.818	6.38332e-21	LBD,PD		1		0.818	7.41675e-21	LBD,PD	7.41675e-21	19	MAPT	0	intronic	2.927	5
rs733966	17	44089563	T	C	0.232307	-1.94398	0.0518973	-10.2615	1.05094e-24	0.818	8.0286e-21	LBD,PD		1		0.818	9.3206e-21	LBD,PD	9.3206e-21	19	MAPT	0	intronic	7.158	1f
rs733967	17	44089690	C	T	0.231562	-1.98526	0.0471148	-10.2843	8.29627e-25	0.817	5.88052e-21	LBD,PD		1		0.817	6.83459e-21	LBD,PD	6.83459e-21	19	MAPT	0	intronic	5.641	4
rs733968	17	44089715	T	C	0.231562	-1.99068	0.0465165	-10.2861	8.13936e-25	0.817	5.81327e-21	LBD,PD		1		0.817	6.75671e-21	LBD,PD	6.75671e-21	19	MAPT	0	intronic	2.58	5
rs733969	17	44089727	A	G	0.23181	-1.93568	0.0529049	-10.2507	1.17445e-24	0.818	7.8718e-21	LBD,PD		1		0.818	9.13923e-21	LBD,PD	9.13923e-21	19	MAPT	0	intronic	3.421	5
rs4283261	17	44089921	T	C	0.232183	-1.93249	0.0532992	-10.2674	9.88618e-25	0.818	7.63516e-21	LBD,PD		1		0.818	8.86548e-21	LBD,PD	8.86548e-21	19	MAPT	0	intronic	2.371	5
rs4306559	17	44090236	C	T	0.232183	-1.95591	0.0504755	-10.2904	7.78541e-25	0.818	5.8076e-21	LBD,PD		1		0.818	6.75013e-21	LBD,PD	6.75013e-21	19	MAPT	0	intronic	5.072	5
rs747152	17	44090339	C	T	0.232183	-1.94658	0.0515852	-10.2858	8.16499e-25	0.818	6.14927e-21	LBD,PD		1		0.818	7.14577e-21	LBD,PD	7.14577e-21	19	MAPT	0	intronic	6.483	NA
rs12150254	17	44090455	C	T	0.232183	-1.97765	0.0479679	-10.2947	7.44397e-25	0.818	5.75696e-21	LBD,PD		1		0.818	6.69149e-21	LBD,PD	6.69149e-21	19	MAPT	0	intronic	4.815	NA
rs12150170	17	44090646	G	A	0.232183	-1.93249	0.0532992	-10.2757	9.07146e-25	0.818	6.33564e-21	LBD,PD		1		0.818	7.36155e-21	LBD,PD	7.36155e-21	19	MAPT	0	intronic	5.654	1d
rs12150515	17	44090685	T	G	0.232183	-1.93249	0.0532992	-10.2843	8.29778e-25	0.818	6.10332e-21	LBD,PD		1		0.818	7.09257e-21	LBD,PD	7.09257e-21	19	MAPT	0	intronic	5.603	1b
rs62062266	17	44090704	G	A	0.232183	-1.93249	0.0532992	-10.2766	8.98015e-25	0.818	6.33564e-21	LBD,PD		1		0.818	7.36155e-21	LBD,PD	7.36155e-21	19	MAPT	0	intronic	8.798	4
rs17573858	17	44090796	C	T	0.232183	-1.93249	0.0532992	-10.2829	8.41359e-25	0.818	6.33564e-21	LBD,PD		1		0.818	7.36155e-21	LBD,PD	7.36155e-21	19	MAPT	0	intronic	6.563	1f
rs62062267	17	44090854	T	C	0.232059	-1.93206	0.0533507	-10.2852	8.22055e-25	0.818	6.34148e-21	LBD,PD		1		0.818	7.36831e-21	LBD,PD	7.36831e-21	19	MAPT	0	intronic	0.042	5
rs62062268	17	44090858	T	C	0.232059	-1.93206	0.0533507	-10.2853	8.21042e-25	0.818	6.34148e-21	LBD,PD		1		0.818	7.36831e-21	LBD,PD	7.36831e-21	19	MAPT	0	intronic	1.263	5
rs62062270	17	44091195	C	T	0.232183	-1.93249	0.0532992	-10.2809	8.59544e-25	0.818	6.82686e-21	LBD,PD		1		0.818	7.93016e-21	LBD,PD	7.93016e-21	19	MAPT	0	intronic	3.474	2b
rs75534191	17	44091724	A	G	0.232059	-1.94783	0.0514341	-10.2688	9.74589e-25	0.818	7.3914e-21	LBD,PD		1		0.818	8.58345e-21	LBD,PD	8.58345e-21	19	MAPT	0	intronic	3.403	5
rs9891103	17	44091886	T	C	0.239136	-2.14957	0.0315904	-10.0978	5.64683e-24	0.814	2.11371e-20	LBD,PD		1		0.814	2.44512e-20	LBD,PD	2.44512e-20	19	MAPT	0	intronic	2.651	6
rs12150469	17	44092497	C	T	0.232183	-1.93249	0.0532992	-10.2643	1.02067e-24	0.818	8.22592e-21	LBD,PD		1		0.818	9.54883e-21	LBD,PD	9.54883e-21	19	MAPT	0	intronic	4.992	7
rs12149995	17	44092801	A	G	0.232183	-1.95051	0.0511152	-10.2295	1.46217e-24	0.819	1.10669e-20	LBD,PD		1		0.819	1.28327e-20	LBD,PD	1.28327e-20	19	MAPT	0	intronic	8.566	6
rs62062274	17	44093319	A	G	0.232183	-1.93249	0.0532992	-10.2713	9.48698e-25	0.818	7.35573e-21	LBD,PD		1		0.818	8.54217e-21	LBD,PD	8.54217e-21	19	MAPT	0	intronic	5.05	5
rs62062275	17	44093496	G	A	0.232183	-1.97617	0.0481355	-10.2969	7.27971e-25	0.811	5.31889e-21	LBD,PD		1		0.811	6.18408e-21	LBD,PD	6.18408e-21	19	MAPT	0	intronic	0.094	5
rs62062276	17	44093627	G	A	0.232183	-1.93249	0.0532992	-10.2831	8.40061e-25	0.818	6.33564e-21	LBD,PD		1		0.818	7.36155e-21	LBD,PD	7.36155e-21	19	MAPT	0	intronic	3.577	6
rs62062278	17	44093860	G	A	0.232059	-1.92914	0.0537143	-10.2844	8.28504e-25	0.818	6.38087e-21	LBD,PD		1		0.818	7.41391e-21	LBD,PD	7.41391e-21	19	MAPT	0	intronic	3.555	7
rs62062281	17	44094112	G	A	0.232059	-1.91578	0.055393	-10.2634	1.03066e-24	0.818	7.90996e-21	LBD,PD		1		0.818	9.18337e-21	LBD,PD	9.18337e-21	19	MAPT	0	intronic	3.381	7
rs62062282	17	44094374	G	A	0.231934	-1.89806	0.0576876	-10.2838	8.34009e-25	0.812	6.50146e-21	LBD,PD		1		0.812	7.55351e-21	LBD,PD	7.55351e-21	19	MAPT	0	intronic	3.991	5
rs17652502	17	44094471	A	G	0.232183	-1.93249	0.0532992	-10.2857	8.17635e-25	0.818	6.33564e-21	LBD,PD		1		0.818	7.36155e-21	LBD,PD	7.36155e-21	19	MAPT	0	intronic	2.348	1f
rs62062283	17	44095055	A	C	0.231686	-1.93169	0.053398	-9.99623	1.58306e-23	0.818	6.11375e-21	LBD,PD		1		0.818	7.10464e-21	LBD,PD	7.10464e-21	19	MAPT	0	intronic	10.27	6
rs111976319	17	44095335	A	C	0.231934	-1.90317	0.0570172	-10.2709	9.53392e-25	0.818	6.49482e-21	LBD,PD		1		0.818	7.54582e-21	LBD,PD	7.54582e-21	19	MAPT	0	intronic	2.242	7
rs58879558	17	44095467	C	T	0.239881	-2.21584	0.026703	-10.1876	2.25193e-24	0.815	9.01431e-22	LBD,PD		1		0.815	1.05471e-21	LBD,PD	1.05471e-21	19	MAPT	0	intronic	0.422	3a
rs62062284	17	44095570	A	G	0.232059	-1.90855	0.0563188	-10.2863	8.12681e-25	0.818	6.18569e-21	LBD,PD		1		0.818	7.18795e-21	LBD,PD	7.18795e-21	19	MAPT	0	intronic	4.586	4
rs62062285	17	44095661	G	T	0.232059	-1.90855	0.0563188	-10.286	8.14731e-25	0.818	6.18569e-21	LBD,PD		1		0.818	7.18795e-21	LBD,PD	7.18795e-21	19	MAPT	0	intronic	4.944	4
rs62062286	17	44096486	T	C	0.232555	-1.89632	0.0579167	-10.2803	8.64983e-25	0.819	8.24228e-21	LBD,PD		1		0.819	9.56775e-21	LBD,PD	9.56775e-21	19	MAPT	0	intronic	7.125	7
rs62062288	17	44096553	A	G	0.22883	-1.93767	0.052663	-9.7718	1.4879e-22	0.822	2.61666e-19	LBD,PD		1		0.822	2.99809e-19	LBD,PD	2.99809e-19	19	MAPT	0	intronic	0.065	7
rs17652520	17	44098967	A	G	0.23628	-1.97704	0.0480376	-10.0145	1.31692e-23	0.821	2.83829e-20	LBD,PD		1		0.821	3.27971e-20	LBD,PD	3.27971e-20	19	MAPT	0	intronic	0.283	7
rs17573907	17	44099082	T	C	0.232059	-1.90855	0.0563188	-10.2845	8.28023e-25	0.818	6.42112e-21	LBD,PD		1		0.818	7.46051e-21	LBD,PD	7.46051e-21	19	MAPT	0	intronic	0.728	7
rs62062290	17	44099129	A	C	0.23181	-1.9051	0.0567665	-10.2589	1.07886e-24	0.819	8.09073e-21	LBD,PD		1		0.819	9.39247e-21	LBD,PD	9.39247e-21	19	MAPT	0	intronic	5.256	4
rs62062292	17	44099809	C	A	0.231934	-1.8869	0.0591738	-10.2834	8.37142e-25	0.818	6.23889e-21	LBD,PD		1		0.818	7.24953e-21	LBD,PD	7.24953e-21	19	MAPT	0	intronic	4.225	7
rs62062293	17	44100553	A	C	0.232059	-1.90855	0.0563188	-10.2895	7.8559e-25	0.818	5.74016e-21	LBD,PD		1		0.818	6.67204e-21	LBD,PD	6.67204e-21	19	MAPT	0	intronic	7.461	5
rs62062294	17	44100666	C	A	0.232059	-1.90855	0.0563188	-10.2965	7.30774e-25	0.818	5.74016e-21	LBD,PD		1		0.818	6.67204e-21	LBD,PD	6.67204e-21	19	MAPT	0	intronic	4.218	5
rs62062295	17	44100906	G	A	0.23181	-1.90808	0.056381	-10.2805	8.62426e-25	0.818	5.96477e-21	LBD,PD		1		0.818	6.93214e-21	LBD,PD	6.93214e-21	19	MAPT	0	intronic	0.689	6
rs62062296	17	44100916	T	C	0.23181	-1.90808	0.056381	-10.2815	8.54066e-25	0.818	5.96477e-21	LBD,PD		1		0.818	6.93214e-21	LBD,PD	6.93214e-21	19	MAPT	0	intronic	0.173	6
rs62062297	17	44101004	G	A	0.232059	-1.90855	0.0563188	-10.3208	5.67354e-25	0.811	3.96699e-21	LBD,PD		1		0.811	4.61717e-21	LBD,PD	4.61717e-21	19	MAPT	0	intronic	1.541	6
rs9468	17	44101563	C	T	0.232431	-1.91811	0.0550971	-10.4034	2.39266e-25	0.818	5.53955e-21	LBD,PD		1		0.818	6.43969e-21	LBD,PD	6.43969e-21	19	MAPT	0	UTR3	9.844	1f
rs8712	17	44101871	G	A	0.23181	-1.92671	0.0540174	-10.447	1.5128e-25	0.818	4.02574e-21	LBD,PD		1		0.818	4.6853e-21	LBD,PD	4.6853e-21	19	MAPT	0	UTR3	12.88	5
rs1052587	17	44102604	C	T	0.232183	-1.91504	0.0554884	-10.3023	6.87607e-25	0.818	6.3334e-21	LBD,PD		1		0.818	7.35896e-21	LBD,PD	7.35896e-21	19	MAPT	0	UTR3	1	1f
rs1052590	17	44102638	G	A	0.232059	-1.90855	0.0563188	-10.296	7.343e-25	0.818	6.42112e-21	LBD,PD		1		0.818	7.46051e-21	LBD,PD	7.46051e-21	19	MAPT	0	UTR3	6.413	5
rs17574040	17	44102865	C	A	0.232059	-1.93489	0.0530038	-10.2861	8.14277e-25	0.818	6.07244e-21	LBD,PD		1		0.818	7.05682e-21	LBD,PD	7.05682e-21	19	MAPT	0	UTR3	7.102	1f
rs16940799	17	44102933	C	T	0.232183	-2.01097	0.0443275	-10.2687	9.74907e-25	0.818	7.23216e-21	LBD,PD		1		0.818	8.39919e-21	LBD,PD	8.39919e-21	19	MAPT	0	UTR3	0.676	1f
rs7687	17	44103296	C	T	0.231934	-1.90373	0.056945	-10.2756	9.0819e-25	0.818	6.48717e-21	LBD,PD		1		0.818	7.53696e-21	LBD,PD	7.53696e-21	19	MAPT	0	UTR3	3.192	1d
rs17652748	17	44103616	T	C	0.232059	-1.94967	0.0512144	-10.2926	7.60641e-25	0.818	5.46088e-21	LBD,PD		1		0.818	6.34857e-21	LBD,PD	6.34857e-21	19	MAPT	0	UTR3	1.614	1f
rs2158257	17	44104343	C	A	0.232059	-1.93489	0.0530038	-10.278	8.85694e-25	0.818	6.07244e-21	LBD,PD		1		0.818	7.05682e-21	LBD,PD	7.05682e-21	19	MAPT	0	UTR3	4.725	NA
rs17574228	17	44104509	C	T	0.231934	-1.88633	0.0592507	-10.2776	8.88914e-25	0.818	6.48412e-21	LBD,PD		1		0.818	7.53344e-21	LBD,PD	7.53344e-21	19	MAPT	0	UTR3	1.197	1f
rs7521	17	44105395	A	G	0.458033	2.54185	0.011024	5.66695	1.45364e-08	1.094	8.47051e-07	LBD,PD	1.094	8.33624e-07	LBD,PD		1		8.33624e-07	19	MAPT	0	UTR3	11.67	1f
rs78229689	17	44106806	A	G	0.232431	-1.93578	0.0528941	-10.0246	1.18806e-23	0.817	4.16796e-21	LBD,PD		1		0.817	4.85021e-21	LBD,PD	4.85021e-21	19	KANSL1	475	downstream	1.714	5
rs7350928	17	44108100	T	C	0.232059	-1.90855	0.0563188	-10.2861	8.14454e-25	0.818	5.74016e-21	LBD,PD		1		0.818	6.67204e-21	LBD,PD	6.67204e-21	19	KANSL1	0	UTR3	8.126	1f
rs17574361	17	44108202	G	A	0.232059	-1.92267	0.0545226	-10.2862	8.13072e-25	0.818	5.57072e-21	LBD,PD		1		0.818	6.47579e-21	LBD,PD	6.47579e-21	19	KANSL1	0	UTR3	10.44	1f
rs17652961	17	44108355	A	G	0.23181	-1.87505	0.0607855	-10.2757	9.06807e-25	0.818	6.39764e-21	LBD,PD		1		0.818	7.43332e-21	LBD,PD	7.43332e-21	19	KANSL1	0	UTR3	3.68	1f
rs34579536	17	44108906	G	A	0.232183	-1.94544	0.0517215	-10.2932	7.56363e-25	0.817	4.08313e-21	LBD,PD		1		0.817	4.75185e-21	LBD,PD	4.75185e-21	19	KANSL1	0	exonic	14.36	3a	KANSL1[genic_downstream_transcript_variant,missense_variant,coding_sequence_variant]
rs55881134	17	44109248	A	G	0.232059	-1.90855	0.0563188	-10.2677	9.85503e-25	0.818	6.66541e-21	LBD,PD		1		0.818	7.74329e-21	LBD,PD	7.74329e-21	19	KANSL1	0	intronic	4.913	5
rs36076725	17	44110532	A	G	0.231934	-1.88896	0.0588971	-10.2691	9.71379e-25	0.818	6.94786e-21	LBD,PD		1		0.818	8.07019e-21	LBD,PD	8.07019e-21	19	KANSL1	0	exonic	14.41	5	KANSL1[genic_downstream_transcript_variant,missense_variant,synonymous_variant,coding_sequence_variant]
rs35833914	17	44110541	A	G	0.231934	-1.88896	0.0588971	-10.2699	9.63038e-25	0.818	6.94786e-21	LBD,PD		1		0.818	8.07019e-21	LBD,PD	8.07019e-21	19	KANSL1	0	exonic	13.15	5	KANSL1[genic_downstream_transcript_variant,missense_variant,synonymous_variant,coding_sequence_variant]
rs62062321	17	44111109	G	A	0.231934	-1.90215	0.0571511	-10.3217	5.62185e-25	0.811	3.882e-21	LBD,PD		1		0.811	4.5186e-21	LBD,PD	4.5186e-21	19	KANSL1	0	intronic	10.26	3a
rs17574604	17	44111613	G	A	0.232059	-1.90855	0.0563188	-10.274	9.23137e-25	0.818	6.66541e-21	LBD,PD		1		0.818	7.74329e-21	LBD,PD	7.74329e-21	19	KANSL1	0	exonic	10.24	6	KANSL1[genic_downstream_transcript_variant,synonymous_variant,coding_sequence_variant]
rs17653162	17	44111827	A	C	0.232059	-1.90855	0.0563188	-10.2745	9.18301e-25	0.818	6.66541e-21	LBD,PD		1		0.818	7.74329e-21	LBD,PD	7.74329e-21	19	KANSL1	0	intronic	4.34	6
rs62062322	17	44112385	G	A	0.232059	-1.90855	0.0563188	-10.2553	1.11982e-24	0.819	8.03176e-21	LBD,PD		1		0.819	9.32426e-21	LBD,PD	9.32426e-21	19	KANSL1	0	intronic	8.588	4
rs17653193	17	44112441	A	G	0.232059	-1.90855	0.0563188	-10.2553	1.12058e-24	0.819	8.03176e-21	LBD,PD		1		0.819	9.32426e-21	LBD,PD	9.32426e-21	19	KANSL1	0	intronic	3.45	1b
rs17653255	17	44112743	A	C	0.232059	-1.90855	0.0563188	-10.2554	1.11928e-24	0.819	8.03176e-21	LBD,PD		1		0.819	9.32426e-21	LBD,PD	9.32426e-21	19	KANSL1:RP11-669E14.6	1899-12-31	ncRNA_intronic	4.571	1d
rs4608377	17	44113359	C	T	0.231934	-1.89613	0.0579423	-10.2703	9.59481e-25	0.818	6.84319e-21	LBD,PD		1		0.818	7.94905e-21	LBD,PD	7.94905e-21	19	KANSL1	0	intronic	3.697	6
rs12185225	17	44113491	C	T	0.232059	-1.90855	0.0563188	-10.272	9.42051e-25	0.818	6.66541e-21	LBD,PD		1		0.818	7.74329e-21	LBD,PD	7.74329e-21	19	KANSL1	0	intronic	5.417	7
rs12150162	17	44114218	C	T	0.232059	-1.88352	0.0596308	-10.2684	9.7842e-25	0.818	7.02838e-21	LBD,PD		1		0.818	8.16338e-21	LBD,PD	8.16338e-21	19	KANSL1	0	intronic	1.696	5
rs62062134	17	44114432	C	A	0.232059	-1.90855	0.0563188	-10.2702	9.59891e-25	0.818	6.66541e-21	LBD,PD		1		0.818	7.74329e-21	LBD,PD	7.74329e-21	19	KANSL1	0	intronic	1.33	5
rs17574796	17	44115074	C	T	0.232059	-1.92267	0.0545226	-10.2741	9.2199e-25	0.818	6.46896e-21	LBD,PD		1		0.818	7.51589e-21	LBD,PD	7.51589e-21	19	KANSL1	0	intronic	3.037	1f
rs17574824	17	44115107	T	C	0.232059	-1.92267	0.0545226	-10.2709	9.53371e-25	0.818	6.46896e-21	LBD,PD		1		0.818	7.51589e-21	LBD,PD	7.51589e-21	19	KANSL1	0	intronic	0.21	1f
rs12185243	17	44115351	C	T	0.231934	-1.90444	0.0568524	-10.2716	9.46026e-25	0.818	6.7238e-21	LBD,PD		1		0.818	7.81087e-21	LBD,PD	7.81087e-21	19	KANSL1	0	intronic	6.295	1f
rs8077487	17	44115440	C	T	0.238267	-2.02741	0.0426217	-10.106	5.19568e-24	0.822	2.47182e-20	LBD,PD		1		0.822	2.85772e-20	LBD,PD	2.85772e-20	19	KANSL1	0	intronic	4.247	1b
rs11079729	17	44115569	A	C	0.232059	-1.90855	0.0563188	-10.265	1.01335e-24	0.818	7.73797e-21	LBD,PD		1		0.818	8.98441e-21	LBD,PD	8.98441e-21	19	KANSL1	0	intronic	5.501	6
rs12150542	17	44115730	A	G	0.232059	-1.92267	0.0545226	-10.2743	9.1983e-25	0.818	6.46896e-21	LBD,PD		1		0.818	7.51589e-21	LBD,PD	7.51589e-21	19	KANSL1	0	intronic	3.174	6
rs12150090	17	44115886	T	C	0.232059	-1.90855	0.0563188	-10.2716	9.45804e-25	0.818	6.66541e-21	LBD,PD		1		0.818	7.74329e-21	LBD,PD	7.74329e-21	19	KANSL1	0	intronic	6.176	1f
rs41437445	17	44116238	A	G	0.232059	-1.90855	0.0563188	-10.2723	9.3911e-25	0.818	6.66541e-21	LBD,PD		1		0.818	7.74329e-21	LBD,PD	7.74329e-21	19	KANSL1	0	intronic	16.83	7
rs62062136	17	44116312	C	T	0.232059	-1.90855	0.0563188	-10.2722	9.4023e-25	0.818	6.66541e-21	LBD,PD		1		0.818	7.74329e-21	LBD,PD	7.74329e-21	19	KANSL1	0	intronic	12.96	6
rs7221390	17	44116950	G	T	0.238143	-1.99751	0.0457691	-10.1068	5.15412e-24	0.822	2.53453e-20	LBD,PD		1		0.822	2.92994e-20	LBD,PD	2.92994e-20	19	KANSL1	0	intronic	0.104	1f
rs34043286	17	44117119	G	A	0.231934	-1.89238	0.0584401	-10.2629	1.0353e-24	0.818	7.43208e-21	LBD,PD		1		0.818	8.63052e-21	LBD,PD	8.63052e-21	19	KANSL1	0	exonic	21	4	KANSL1[missense_variant,coding_sequence_variant]
rs10514897	17	44117397	G	A	0.232059	-1.94281	0.0520405	-10.2705	9.57265e-25	0.818	6.67928e-21	LBD,PD		1		0.818	7.75935e-21	LBD,PD	7.75935e-21	19	KANSL1	0	intronic	7.578	1f
rs62062137	17	44118848	A	G	0.231934	-1.93591	0.052879	-10.3258	5.38957e-25	0.818	5.62275e-21	LBD,PD		1		0.818	6.53605e-21	LBD,PD	6.53605e-21	19	KANSL1	0	intronic	2.528	5
rs41382552	17	44118999	G	A	0.232059	-1.90855	0.0563188	-10.2523	1.15531e-24	0.818	7.18191e-21	LBD,PD		1		0.818	8.34104e-21	LBD,PD	8.34104e-21	19	KANSL1	0	intronic	4.257	7
rs55893711	17	44119320	T	C	0.232059	-1.90855	0.0563188	-10.2604	1.06239e-24	0.818	6.91889e-21	LBD,PD		1		0.818	8.03667e-21	LBD,PD	8.03667e-21	19	KANSL1	0	intronic	0.55	7
rs8064986	17	44119367	A	G	0.459647	2.60928	0.00907483	5.90041	3.6259e-09	1.098	2.98597e-07	LBD,PD	1.098	2.95882e-07	LBD,PD		1		2.95882e-07	19	KANSL1	0	intronic	1.246	7
rs10514898	17	44119636	C	A	0.232059	-1.92267	0.0545226	-10.2808	8.60221e-25	0.818	6.00324e-21	LBD,PD		1		0.818	6.97669e-21	LBD,PD	6.97669e-21	19	KANSL1	0	intronic	4.198	6
rs41374248	17	44120442	G	A	0.232059	-1.92267	0.0545226	-10.2747	9.16601e-25	0.818	6.46896e-21	LBD,PD		1		0.818	7.51589e-21	LBD,PD	7.51589e-21	19	KANSL1	0	intronic	4.559	5
rs79252344	17	44120608	G	A	0.232059	-1.90855	0.0563188	-10.2705	9.56944e-25	0.818	6.91889e-21	LBD,PD		1		0.818	8.03667e-21	LBD,PD	8.03667e-21	19	KANSL1	0	intronic	4.093	6
rs62063670	17	44123248	C	T	0.232059	-1.92267	0.0545226	-10.2837	8.34388e-25	0.818	5.78298e-21	LBD,PD		1		0.818	6.72163e-21	LBD,PD	6.72163e-21	19	KANSL1	0	intronic	2.549	3a
rs74571696	17	44123685	A	G	0.232059	-1.90855	0.0563188	-10.2799	8.67945e-25	0.818	5.95881e-21	LBD,PD		1		0.818	6.92524e-21	LBD,PD	6.92524e-21	19	KANSL1	0	intronic	3.147	5
rs79698033	17	44123717	T	C	0.232059	-1.95323	0.0507937	-10.3493	4.21373e-25	0.81	2.71735e-21	LBD,PD		1		0.81	3.16701e-21	LBD,PD	3.16701e-21	19	KANSL1	0	intronic	0.606	NA
rs79065019	17	44124535	C	T	0.232059	-1.90855	0.0563188	-10.2534	1.14246e-24	0.818	7.45481e-21	LBD,PD		1		0.818	8.65682e-21	LBD,PD	8.65682e-21	19	KANSL1	0	intronic	2.755	4
rs112578465	17	44125066	T	C	0.232059	-1.90855	0.0563188	-10.2678	9.83832e-25	0.818	6.18569e-21	LBD,PD		1		0.818	7.18795e-21	LBD,PD	7.18795e-21	19	KANSL1	0	intronic	1.101	7
rs62063673	17	44125484	G	T	0.232059	-1.90504	0.0567738	-10.2577	1.09259e-24	0.818	6.7152e-21	LBD,PD		1		0.818	7.80092e-21	LBD,PD	7.80092e-21	19	KANSL1	0	intronic	3.477	7
rs12150336	17	44125704	T	C	0.231686	-1.86057	0.0628052	-10.2528	1.14978e-24	0.819	7.94942e-21	LBD,PD		1		0.819	9.22902e-21	LBD,PD	9.22902e-21	19	KANSL1	0	intronic	13.5	6
rs12150570	17	44126218	A	G	0.232059	-1.92267	0.0545226	-10.2667	9.95582e-25	0.818	6.2318e-21	LBD,PD		1		0.818	7.24133e-21	LBD,PD	7.24133e-21	19	KANSL1	0	intronic	5.064	6
rs7218319	17	44126365	T	C	0.238143	-2.03166	0.0421882	-10.0889	6.1855e-24	0.822	2.95323e-20	LBD,PD		1		0.822	3.41201e-20	LBD,PD	3.41201e-20	19	KANSL1	0	intronic	5.595	6
rs113434679	17	44126765	A	C	0.197293	-2.07182	0.0382836	-9.64357	5.2337e-22	0.813	2.95403e-19	LBD,PD		1		0.813	3.38303e-19	LBD,PD	3.38303e-19	19	KANSL1	0	intronic	2.31	6
rs12150064	17	44128407	A	C	0.232059	-1.88547	0.0593652	-10.2779	8.86184e-25	0.818	6.25782e-21	LBD,PD		1		0.818	7.27145e-21	LBD,PD	7.27145e-21	19	KANSL1	0	intronic	1.908	1f
rs17575423	17	44129253	C	T	0.232059	-1.90855	0.0563188	-10.2787	8.78835e-25	0.818	6.18569e-21	LBD,PD		1		0.818	7.18795e-21	LBD,PD	7.18795e-21	19	KANSL1	0	intronic	6.932	1f
rs62063677	17	44129885	T	C	0.232183	-1.91906	0.0549782	-10.2753	9.10352e-25	0.818	6.04943e-21	LBD,PD		1		0.818	7.03017e-21	LBD,PD	7.03017e-21	19	KANSL1	0	intronic	0.34	7
rs79649865	17	44130587	G	T	0.232059	-1.90855	0.0563188	-10.2759	9.04501e-25	0.818	6.42112e-21	LBD,PD		1		0.818	7.46051e-21	LBD,PD	7.46051e-21	19	KANSL1	0	intronic	3.79	7
rs111853996	17	44130878	G	A	0.232059	-1.90855	0.0563188	-10.2749	9.14635e-25	0.818	6.42112e-21	LBD,PD		1		0.818	7.46051e-21	LBD,PD	7.46051e-21	19	KANSL1	0	intronic	2.774	6
rs112074397	17	44131022	C	T	0.232059	-1.90855	0.0563188	-10.2706	9.55643e-25	0.818	6.42112e-21	LBD,PD		1		0.818	7.46051e-21	LBD,PD	7.46051e-21	19	KANSL1	0	intronic	3.68	6
rs4792827	17	44131305	T	C	0.459896	2.63401	0.00844085	5.95621	2.58154e-09	1.099	2.42545e-07	LBD,PD	1.099	2.40667e-07	LBD,PD		1		2.40667e-07	19	KANSL1	0	intronic	1.405	1f
rs62063680	17	44131559	A	C	0.232059	-1.90855	0.0563188	-10.2541	1.13378e-24	0.819	8.03176e-21	LBD,PD		1		0.819	9.32426e-21	LBD,PD	9.32426e-21	19	KANSL1	0	intronic	2.433	5
rs62063681	17	44131592	G	A	0.232059	-1.90855	0.0563188	-10.2459	1.23533e-24	0.819	8.03176e-21	LBD,PD		1		0.819	9.32426e-21	LBD,PD	9.32426e-21	19	KANSL1	0	intronic	1.638	5
rs62063683	17	44131717	A	G	0.232059	-1.90855	0.0563188	-10.2705	9.57451e-25	0.818	6.66541e-21	LBD,PD		1		0.818	7.74329e-21	LBD,PD	7.74329e-21	19	KANSL1	0	intronic	2.526	7
rs79180862	17	44131798	T	C	0.232059	-1.90855	0.0563188	-10.276	9.04028e-25	0.818	6.42112e-21	LBD,PD		1		0.818	7.46051e-21	LBD,PD	7.46051e-21	19	KANSL1	0	intronic	12.26	5
rs62063684	17	44132269	C	T	0.231934	-1.93905	0.0524944	-10.279	8.7622e-25	0.818	5.79826e-21	LBD,PD		1		0.818	6.73932e-21	LBD,PD	6.73932e-21	19	KANSL1	0	intronic	2.769	5
rs62060760	17	44132887	T	C	0.232059	-1.92267	0.0545226	-9.9912	1.66551e-23	0.818	6.2318e-21	LBD,PD		1		0.818	7.24133e-21	LBD,PD	7.24133e-21	19	KANSL1	0	intronic	8.666	6
rs17653906	17	44133142	A	G	0.232059	-1.92267	0.0545226	-10.2614	1.05197e-24	0.818	7.51026e-21	LBD,PD		1		0.818	8.72097e-21	LBD,PD	8.72097e-21	19	KANSL1	0	intronic	8.151	6
rs62060761	17	44133162	C	A	0.232059	-1.92267	0.0545226	-10.2744	9.18831e-25	0.818	6.2318e-21	LBD,PD		1		0.818	7.24133e-21	LBD,PD	7.24133e-21	19	KANSL1	0	intronic	8.263	6
rs62060762	17	44133396	A	G	0.232059	-1.90855	0.0563188	-10.2431	1.27102e-24	0.819	1.04212e-20	LBD,PD		1		0.819	1.20867e-20	LBD,PD	1.20867e-20	19	KANSL1	0	intronic	0.022	7
rs62060763	17	44133403	C	T	0.232059	-1.90855	0.0563188	-10.2453	1.24259e-24	0.819	1.00411e-20	LBD,PD		1		0.819	1.16474e-20	LBD,PD	1.16474e-20	19	KANSL1	0	intronic	0.387	7
rs111259120	17	44133534	T	C	0.232059	-1.90855	0.0563188	-10.265	1.01281e-24	0.818	6.42112e-21	LBD,PD		1		0.818	7.46051e-21	LBD,PD	7.46051e-21	19	KANSL1	0	intronic	3.822	7
rs62060764	17	44133633	G	A	0.232059	-1.90855	0.0563188	-10.2708	9.54286e-25	0.818	6.42112e-21	LBD,PD		1		0.818	7.46051e-21	LBD,PD	7.46051e-21	19	KANSL1	0	intronic	2.935	7
rs62060765	17	44133648	C	A	0.232059	-1.90855	0.0563188	-10.2708	9.54241e-25	0.818	6.42112e-21	LBD,PD		1		0.818	7.46051e-21	LBD,PD	7.46051e-21	19	KANSL1	0	intronic	4.471	7
rs17575507	17	44134095	G	A	0.232059	-1.93455	0.0530442	-10.2748	9.15151e-25	0.818	6.07673e-21	LBD,PD		1		0.818	7.06179e-21	LBD,PD	7.06179e-21	19	KANSL1	0	intronic	1.072	1f
rs876944	17	44134391	T	G	0.231934	-1.89511	0.0580773	-10.269	9.72018e-25	0.818	6.60669e-21	LBD,PD		1		0.818	7.67532e-21	LBD,PD	7.67532e-21	19	KANSL1	0	intronic	1.188	1f
rs62060767	17	44134910	A	G	0.232059	-1.90855	0.0563188	-10.2711	9.51102e-25	0.818	6.42112e-21	LBD,PD		1		0.818	7.46051e-21	LBD,PD	7.46051e-21	19	KANSL1	0	intronic	1.753	4
rs62060768	17	44134984	A	G	0.232183	-1.92441	0.0543036	-10.2727	9.35636e-25	0.818	5.98113e-21	LBD,PD		1		0.818	6.95109e-21	LBD,PD	6.95109e-21	19	KANSL1	0	intronic	4.838	5
rs1107820	17	44135359	C	T	0.232059	-1.90855	0.0563188	-10.299	7.12028e-25	0.811	4.6379e-21	LBD,PD		1		0.811	5.39499e-21	LBD,PD	5.39499e-21	19	KANSL1	0	intronic	2.681	NA
rs17575556	17	44135827	A	G	0.231934	-1.90591	0.0566626	-10.2722	9.4064e-25	0.818	6.45723e-21	LBD,PD		1		0.818	7.5023e-21	LBD,PD	7.5023e-21	19	KANSL1	0	intronic	10.65	1f
rs17653998	17	44135985	G	A	0.232059	-1.92267	0.0545226	-10.3058	6.63571e-25	0.811	4.34531e-21	LBD,PD		1		0.811	5.05584e-21	LBD,PD	5.05584e-21	19	KANSL1	0	intronic	5.844	1f
rs111372048	17	44136577	C	A	0.231934	-1.90648	0.0565872	-10.2795	8.71817e-25	0.818	6.69471e-21	LBD,PD		1		0.818	7.7772e-21	LBD,PD	7.7772e-21	19	KANSL1	0	intronic	5.134	6
rs62060785	17	44136634	A	G	0.232059	-1.90855	0.0563188	-10.2754	9.09201e-25	0.818	6.18569e-21	LBD,PD		1		0.818	7.18795e-21	LBD,PD	7.18795e-21	19	KANSL1	0	intronic	1.495	7
rs62060786	17	44136763	T	C	0.232059	-1.90855	0.0563188	-10.2731	9.31761e-25	0.818	6.18569e-21	LBD,PD		1		0.818	7.18795e-21	LBD,PD	7.18795e-21	19	KANSL1	0	intronic	2.964	6
rs62060787	17	44136803	T	G	0.232059	-1.92267	0.0545226	-10.2752	9.11819e-25	0.818	6.00324e-21	LBD,PD		1		0.818	6.97669e-21	LBD,PD	6.97669e-21	19	KANSL1	0	intronic	2.693	7
rs55690782	17	44137311	A	G	0.232059	-1.92165	0.0546492	-10.2779	8.86599e-25	0.818	6.483e-21	LBD,PD		1		0.818	7.53214e-21	LBD,PD	7.53214e-21	19	KANSL1	0	intronic	1.175	5
rs17654016	17	44137925	C	T	0.232183	-1.93912	0.0524872	-10.277	8.9429e-25	0.818	5.79731e-21	LBD,PD		1		0.818	6.73822e-21	LBD,PD	6.73822e-21	19	KANSL1	0	intronic	2.933	1f
rs7220752	17	44138201	C	T	0.238143	-1.99751	0.0457691	-10.0995	5.55099e-24	0.816	2.78294e-20	LBD,PD		1		0.816	3.21599e-20	LBD,PD	3.21599e-20	19	KANSL1	0	intronic	5.378	6
rs17575683	17	44139662	T	C	0.231934	-1.89299	0.0583604	-9.99296	1.63623e-23	0.818	6.15887e-21	LBD,PD		1		0.818	7.15689e-21	LBD,PD	7.15689e-21	19	KANSL1	0	intronic	9.205	NA
rs2316953	17	44140341	A	G	0.232059	-1.87112	0.0613273	-10.2703	9.58714e-25	0.818	6.69648e-21	LBD,PD		1		0.818	7.77925e-21	LBD,PD	7.77925e-21	19	KANSL1	0	intronic	0.563	6
rs2838	17	44141347	G	A	0.232059	-1.92267	0.0545226	-9.99935	1.534e-23	0.818	5.78298e-21	LBD,PD		1		0.818	6.72163e-21	LBD,PD	6.72163e-21	19	KANSL1	0	intronic	8.011	6
rs12150127	17	44141732	A	G	0.232059	-1.90855	0.0563188	-10.2643	1.02034e-24	0.818	7.18191e-21	LBD,PD		1		0.818	8.34104e-21	LBD,PD	8.34104e-21	19	KANSL1	0	intronic	0.806	5
rs62060794	17	44142566	T	C	0.232059	-1.92267	0.0545226	-10.2774	8.90952e-25	0.818	6.2318e-21	LBD,PD		1		0.818	7.24133e-21	LBD,PD	7.24133e-21	19	KANSL1	0	intronic	3.987	5
rs62060795	17	44142663	T	C	0.232059	-1.90855	0.0563188	-10.2575	1.09506e-24	0.818	7.73797e-21	LBD,PD		1		0.818	8.98441e-21	LBD,PD	8.98441e-21	19	KANSL1	0	intronic	1.998	5
rs17575773	17	44142879	T	C	0.231934	-1.90591	0.0566626	-10.2639	1.02522e-24	0.818	7.22224e-21	LBD,PD		1		0.818	8.38771e-21	LBD,PD	8.38771e-21	19	KANSL1	0	intronic	0.49	6
rs62060797	17	44143344	A	G	0.232059	-1.90855	0.0563188	-10.2808	8.59938e-25	0.818	5.95881e-21	LBD,PD		1		0.818	6.92524e-21	LBD,PD	6.92524e-21	19	KANSL1	0	intronic	5.479	6
rs12150344	17	44143484	A	G	0.232059	-1.90855	0.0563188	-10.2841	8.30834e-25	0.818	5.74016e-21	LBD,PD		1		0.818	6.67204e-21	LBD,PD	6.67204e-21	19	KANSL1	0	intronic	3.418	7
rs62060799	17	44144251	T	G	0.232059	-1.92267	0.0545226	-10.2862	8.12878e-25	0.818	5.57072e-21	LBD,PD		1		0.818	6.47579e-21	LBD,PD	6.47579e-21	19	KANSL1	0	intronic	1.508	7
rs17575850	17	44144387	A	C	0.232059	-1.90855	0.0563188	-10.2844	8.28454e-25	0.818	6.18569e-21	LBD,PD		1		0.818	7.18795e-21	LBD,PD	7.18795e-21	19	KANSL1	0	intronic	2.304	6
rs17659731	17	44144634	A	G	0.232059	-1.90855	0.0563188	-10.2861	8.13686e-25	0.818	6.42112e-21	LBD,PD		1		0.818	7.46051e-21	LBD,PD	7.46051e-21	19	KANSL1	0	intronic	4.791	1f
rs75641221	17	44145373	C	T	0.232059	-1.90855	0.0563188	-10.2885	7.93718e-25	0.818	6.18569e-21	LBD,PD		1		0.818	7.18795e-21	LBD,PD	7.18795e-21	19	KANSL1	0	intronic	7.662	6
rs62060800	17	44145592	G	A	0.232059	-1.90855	0.0563188	-10.2915	7.69477e-25	0.818	5.95881e-21	LBD,PD		1		0.818	6.92524e-21	LBD,PD	6.92524e-21	19	KANSL1	0	intronic	1.04	7
rs62060801	17	44145860	G	A	0.232059	-1.92267	0.0545226	-10.2969	7.27663e-25	0.818	5.57072e-21	LBD,PD		1		0.818	6.47579e-21	LBD,PD	6.47579e-21	19	KANSL1	0	intronic	1.379	7
rs62060802	17	44146336	C	A	0.232059	-1.92267	0.0545226	-10.2976	7.22471e-25	0.818	5.57072e-21	LBD,PD		1		0.818	6.47579e-21	LBD,PD	6.47579e-21	19	KANSL1	0	intronic	0.712	7
rs75975083	17	44146357	C	T	0.232059	-1.92267	0.0545226	-10.2965	7.30512e-25	0.818	5.57072e-21	LBD,PD		1		0.818	6.47579e-21	LBD,PD	6.47579e-21	19	KANSL1	0	intronic	0.126	7
rs77950913	17	44146451	C	T	0.232059	-1.92267	0.0545226	-10.2971	7.263e-25	0.818	5.57072e-21	LBD,PD		1		0.818	6.47579e-21	LBD,PD	6.47579e-21	19	KANSL1	0	intronic	5.886	6
rs79782347	17	44146567	C	T	0.232183	-1.92626	0.0540707	-10.2969	7.27509e-25	0.818	5.52845e-21	LBD,PD		1		0.818	6.42683e-21	LBD,PD	6.42683e-21	19	KANSL1	0	intronic	4.732	6
rs56318865	17	44147411	A	G	0.232059	-1.90855	0.0563188	-10.2883	7.9592e-25	0.818	5.52946e-21	LBD,PD		1		0.818	6.428e-21	LBD,PD	6.428e-21	19	KANSL1	0	intronic	3.852	7
rs55947022	17	44147574	A	G	0.232059	-1.90855	0.0563188	-10.2955	7.38087e-25	0.818	5.74016e-21	LBD,PD		1		0.818	6.67204e-21	LBD,PD	6.67204e-21	19	KANSL1	0	intronic	2.096	5
rs56323408	17	44147721	T	C	0.232059	-1.90855	0.0563188	-10.2808	8.60116e-25	0.818	5.95881e-21	LBD,PD		1		0.818	6.92524e-21	LBD,PD	6.92524e-21	19	KANSL1	0	intronic	0.502	6
rs55831516	17	44148267	T	C	0.232059	-1.90855	0.0563188	-10.2702	9.60127e-25	0.818	6.66541e-21	LBD,PD		1		0.818	7.74329e-21	LBD,PD	7.74329e-21	19	KANSL1	0	intronic	9.451	5
rs62060809	17	44148613	A	G	0.232059	-1.90855	0.0563188	-10.2611	1.05487e-24	0.818	7.45481e-21	LBD,PD		1		0.818	8.65682e-21	LBD,PD	8.65682e-21	19	KANSL1	0	intronic	4.219	5
rs62060810	17	44148674	G	A	0.232059	-1.92267	0.0545226	-10.2598	1.0692e-24	0.818	7.51026e-21	LBD,PD		1		0.818	8.72097e-21	LBD,PD	8.72097e-21	19	KANSL1	0	intronic	2.928	5
rs1117253	17	44149297	C	A	0.231934	-1.93233	0.0533191	-10.2479	1.20885e-24	0.818	8.54097e-21	LBD,PD		1		0.818	9.91319e-21	LBD,PD	9.91319e-21	19	KANSL1	0	intronic	0.753	1f
rs12150628	17	44149581	T	C	0.231934	-1.88534	0.0593852	-10.2311	1.43836e-24	0.819	1.0545e-20	LBD,PD		1		0.819	1.22297e-20	LBD,PD	1.22297e-20	19	KANSL1	0	intronic	8.472	7
rs12150611	17	44149741	A	G	0.232059	-1.88035	0.0600594	-10.2271	1.50009e-24	0.819	1.10598e-20	LBD,PD		1		0.819	1.28245e-20	LBD,PD	1.28245e-20	19	KANSL1	0	intronic	0.055	7
rs74850776	17	44150042	C	T	0.232059	-1.96571	0.0493319	-10.2881	7.97262e-25	0.811	5.36239e-21	LBD,PD		1		0.811	6.23447e-21	LBD,PD	6.23447e-21	19	KANSL1	0	intronic	5.816	6
rs974293	17	44150233	A	G	0.232059	-1.90855	0.0563188	-10.2261	1.51549e-24	0.819	1.08156e-20	LBD,PD		1		0.819	1.25425e-20	LBD,PD	1.25425e-20	19	KANSL1	0	intronic	2.181	NA
rs12150551	17	44150920	C	T	0.232059	-1.90855	0.0563188	-10.2607	1.05917e-24	0.818	7.45481e-21	LBD,PD		1		0.818	8.65682e-21	LBD,PD	8.65682e-21	19	KANSL1	0	intronic	2.691	7
rs12150558	17	44151156	C	T	0.232059	-1.93812	0.0526097	-10.2651	1.01243e-24	0.818	7.00251e-21	LBD,PD		1		0.818	8.13344e-21	LBD,PD	8.13344e-21	19	KANSL1	0	intronic	6.856	5
rs9907738	17	44151546	G	T	0.238267	-2.00633	0.0448192	-10.0995	5.55111e-24	0.822	2.88941e-20	LBD,PD		1		0.822	3.33856e-20	LBD,PD	3.33856e-20	19	KANSL1	0	intronic	0.1	7
rs62060812	17	44151667	G	A	0.232059	-1.90855	0.0563188	-10.2607	1.05945e-24	0.818	7.45481e-21	LBD,PD		1		0.818	8.65682e-21	LBD,PD	8.65682e-21	19	KANSL1	0	intronic	2.582	6
rs62060835	17	44152390	T	C	0.232059	-1.89418	0.0582001	-10.262	1.045e-24	0.818	7.40373e-21	LBD,PD		1		0.818	8.59771e-21	LBD,PD	8.59771e-21	19	KANSL1	0	intronic	3.524	5
rs62060836	17	44152447	A	G	0.231934	-1.88678	0.0591903	-10.2599	1.06809e-24	0.818	7.52063e-21	LBD,PD		1		0.818	8.73297e-21	LBD,PD	8.73297e-21	19	KANSL1	0	intronic	0.608	5
rs62060838	17	44153144	G	A	0.232059	-1.90855	0.0563188	-10.2631	1.03376e-24	0.818	7.18191e-21	LBD,PD		1		0.818	8.34104e-21	LBD,PD	8.34104e-21	19	KANSL1	0	intronic	0.506	7
rs62060839	17	44153227	G	A	0.232059	-1.90855	0.0563188	-10.2632	1.03281e-24	0.818	7.18191e-21	LBD,PD		1		0.818	8.34104e-21	LBD,PD	8.34104e-21	19	KANSL1	0	intronic	0.412	5
rs62060840	17	44153258	G	A	0.232059	-1.90855	0.0563188	-10.2685	9.7714e-25	0.818	7.18191e-21	LBD,PD		1		0.818	8.34104e-21	LBD,PD	8.34104e-21	19	KANSL1	0	intronic	3.349	5
rs62060843	17	44153626	T	C	0.231934	-1.91304	0.0557415	-10.2544	1.1308e-24	0.818	7.11396e-21	LBD,PD		1		0.818	8.26241e-21	LBD,PD	8.26241e-21	19	KANSL1	0	intronic	0.509	6
rs62060845	17	44154393	G	A	0.232059	-1.92267	0.0545226	-10.2686	9.76166e-25	0.818	6.71505e-21	LBD,PD		1		0.818	7.80074e-21	LBD,PD	7.80074e-21	19	KANSL1	0	intronic	0.35	6
rs62060846	17	44154461	C	A	0.232059	-1.90855	0.0563188	-10.2661	1.00179e-24	0.818	6.91889e-21	LBD,PD		1		0.818	8.03667e-21	LBD,PD	8.03667e-21	19	KANSL1	0	intronic	1.289	5
rs74481389	17	44154607	C	T	0.232059	-1.92267	0.0545226	-10.2648	1.0152e-24	0.818	6.71505e-21	LBD,PD		1		0.818	7.80074e-21	LBD,PD	7.80074e-21	19	KANSL1	0	intronic	6.337	5
rs62060847	17	44154946	T	C	0.232183	-1.90972	0.0561697	-10.2661	1.00176e-24	0.818	6.9019e-21	LBD,PD		1		0.818	8.017e-21	LBD,PD	8.017e-21	19	KANSL1	0	intronic	3.011	7
rs55972730	17	44155707	T	C	0.231934	-1.89904	0.0575595	-10.2647	1.01603e-24	0.818	6.80113e-21	LBD,PD		1		0.818	7.90038e-21	LBD,PD	7.90038e-21	19	KANSL1	0	intronic	0.81	7
rs2066899	17	44155732	T	C	0.238143	-1.99751	0.0457691	-10.1058	5.20747e-24	0.822	2.63107e-20	LBD,PD		1		0.822	3.04112e-20	LBD,PD	3.04112e-20	19	KANSL1	0	intronic	0.254	NA
rs17659881	17	44157597	G	A	0.23181	-1.89413	0.0582076	-10.264	1.02331e-24	0.818	7.13355e-21	LBD,PD		1		0.818	8.28508e-21	LBD,PD	8.28508e-21	19	KANSL1	0	intronic	3.72	1d
rs1476554	17	44159102	T	C	0.232059	-1.90855	0.0563188	-10.2689	9.72809e-25	0.818	6.18569e-21	LBD,PD		1		0.818	7.18795e-21	LBD,PD	7.18795e-21	19	KANSL1	0	intronic	1.332	NA
rs77138434	17	44159555	A	C	0.232059	-1.90855	0.0563188	-10.2642	1.02119e-24	0.818	6.42112e-21	LBD,PD		1		0.818	7.46051e-21	LBD,PD	7.46051e-21	19	KANSL1	0	intronic	2.22	5
rs111913701	17	44159631	G	T	0.231934	-1.89497	0.058095	-10.2623	1.04184e-24	0.818	6.60867e-21	LBD,PD		1		0.818	7.67762e-21	LBD,PD	7.67762e-21	19	KANSL1	0	intronic	3.243	7
[truncated: 393 more rows]

## Sheet: Table S4
Table S4. Genomic risk loci identified by FUMA using LBD GWAS.
Genomic region	GenomicRiskLoci	nLeadSNPs	LeadSNPs	TopLeadSNP	CHR	BP	A1	A2	P.gwas	NearestGene of TopLeadSNP	Function class	CADD	RDB
1q22	chr1:154913723-156154860	1	rs2230288	rs2230288	1	155206167	T	C	1.28e-12	GBA	exonic	17.22	NA
2q14.3	chr2:127891427-127894098	1	rs6733839	rs6733839	2	127892810	T	C	4.16e-09	BIN1	intergenic	11.31	5
4p16.3	chr4:873286-939087	1	rs6599388	rs6599388	4	939087	T	C	3.54e-08	TMEM175	intronic	3.913	4
4q22.1	chr4:90682504-91103640	1	rs7680557	rs7680557	4	90763360	C	A	9.73e-11	RP11-67M1.1	downstream	6.509	7
19q13.32	chr19:45324138-45429708	6	rs28399637;rs183610051;rs769449;rs1081105;rs484195;rs60049679	rs769449	19	45410002	A	G	4.65e-63	APOE	intronic	7.368	4
GenomicRiskLoci: genomic risk loci identified by FUMA, Format:chromosome: start position-end position; TopLeadSNP: SNP with lowest P-value in the GenomicRiskLoci; CHR: chromosome BP: basepair position; A1: effect alelle; A2: non-effect allele; CADD: combined annotation dependent depletion scores; RDB: regulome database score.

## Sheet: Table S5
Table S5. Lead SNPs (P < 5×10-8 and r2 < 0.1) of LBD GWAS and MTAG results of LBD.
a. Lead SNPs of GWAS LBD
SNP	No.GenomicRiskLoci	CHR	BP	P.gwas	n IndSigSNPs	IndSigSNPs
rs2230288	1	1	155206167	1.28243e-12	3	rs2230288;rs145331499;rs7542186
rs6733839	2	2	127892810	4.16037e-09	1	rs6733839
rs6599388	3	4	939087	3.53935e-08	1	rs6599388
rs7680557	4	4	90763360	9.72911e-11	4	rs7680557;rs6532202;rs35474064;rs2245801
rs28399637	5	19	45324138	6.64055e-13	4	rs28399637;rs10405693;rs11666329;rs73050205
rs183610051	5	19	45359945	1.7035e-09	1	rs183610051
rs769449	5	19	45410002	4.65376e-63	6	rs769449;rs41289512;rs12972156;rs59007384;rs34215622;rs10119
rs1081105	5	19	45412955	3.27441e-23	4	rs1081105;rs374095935;rs59007384;rs537741299
rs484195	5	19	45421877	4.30694e-20	5	rs484195;rs157580;rs405697;rs34215622;rs3925681
rs60049679	5	19	45429708	8.76685e-12	1	rs60049679
b. Lead SNPs of MTAG LBD
SNP	No.GenomicRiskLoci	CHR	BP	P.mtag	n IndSigSNPs	IndSigSNPs
rs1462855	1	1	155053719	2.09979e-09	2	rs1462855;rs12743272
rs35603727	1	1	156007988	2.24922e-21	2	rs35603727;rs12743272
rs6733839	2	2	127892810	1.63891e-31	7	rs6733839;rs744373;rs10194375;rs11887884;rs6431219;rs35103166;rs12617835
rs1474055	3	2	169110394	2.96599e-10	1	rs1474055
rs10513789	4	3	182760073	1.44122e-12	3	rs10513789;rs9882050;rs2292057
rs6815138	5	4	941290	9.17582e-11	5	rs6815138;rs4690326;rs73211813;rs56353809;rs6599388
rs34311866	5	4	951947	1.35214e-27	9	rs34311866;rs4690326;rs35654957;rs62296061;rs35321695;rs11736866;rs3755961;rs6599388;rs6599389
rs4389574	6	4	15730398	1.37446e-08	1	rs4389574
rs12642514	7	4	90629397	5.75695e-10	4	rs12642514;rs9999231;rs11931074;rs3775439
rs76667577	7	4	90639402	3.79149e-12	8	rs76667577;rs11931074;rs151186370;rs3775439;rs72659403;rs12646270;rs17015966;rs9999231
rs356203	7	4	90666041	7.21254e-24	3	rs356203;rs2737029;rs11931074
rs1372518	7	4	90757294	2.66086e-26	4	rs1372518;rs2737029;rs2737020;rs2619357
rs1867598	8	5	60137959	4.33588e-09	1	rs1867598
rs9790947	9	5	156542182	1.97573e-08	1	rs9790947
rs13216201	10	6	41162060	9.17947e-10	1	rs13216201
rs4731	11	8	11666337	3.08618e-08	1	rs4731
rs620490	12	8	16697579	3.41323e-09	1	rs620490
rs1532278	13	8	27466315	6.35178e-14	2	rs1532278;rs9331908
rs11257240	14	10	11719074	3.60115e-08	1	rs11257240
rs117896735	15	10	121536327	8.45979e-09	3	rs117896735;rs188789342;rs144814361
rs12453	16	11	59945745	9.52024e-09	1	rs12453
rs7185007	17	16	30927509	6.09584e-14	5	rs7185007;rs4889603;rs4889604;rs8055315;rs4889631
rs6502490	18	17	16014865	4.45682e-08	1	rs6502490
rs2532307	19	17	44221350	3.83919e-26	15	rs2532307;rs2696466;rs3890609;rs199500;rs62064595;rs61572747;rs1623865;rs12938476;rs12938031;rs242924;rs242944;rs7210728;rs754593;rs2435200;rs8067056
rs2965163	20	19	45200526	5.43335e-11	2	rs2965163;rs2927439
rs11881756	20	19	45220896	3.42075e-08	3	rs11881756;rs62117160;rs62117205
rs12459810	20	19	45249661	3.1156e-18	3	rs12459810;rs8103315;rs2927439
rs2965112	20	19	45302513	7.4431e-11	3	rs2965112;rs28399657;rs112450640
rs28399637	20	19	45324138	2.66755e-35	6	rs28399637;rs10412413;rs4452060;rs11666329;rs4803764;rs2889414
rs55840414	20	19	45343579	4.82641e-09	3	rs55840414;rs4452060;rs11666329
rs2927468	20	19	45357939	1.92781e-61	9	rs2927468;rs12978931;rs387976;rs73050293;rs10412413;rs4803759;rs34374273;rs11668738;rs4803764
rs150639620	20	19	45381292	3.60846e-09	4	rs150639620;rs11669338;rs138235833;rs365653
rs6859	20	19	45382034	1.77045e-50	5	rs6859;rs406456;rs3852860;rs12978931;rs73050293
rs77301115	20	19	45396973	1.11442e-83	2	rs77301115;rs28615360
rs7412	20	19	45412079	6.98697e-44	10	rs7412;rs144311893;rs12721109;rs62117160;rs62117205;rs112450640;rs365653;rs41290120;rs1160983;rs769446
rs12691088	20	19	45418486	1.27828e-23	1	rs12691088
rs157595	20	19	45425460	4.2393e-145	12	rs157595;rs71352239;rs8106813;rs4452060;rs387976;rs73050293;rs11669338;rs8106922;rs1160984;rs405697;rs59325138;rs3925681
rs73045691	20	19	45440529	4.66808e-22	2	rs73045691;rs4803791
rs78592970	20	19	45441283	8.9239e-11	3	rs78592970;rs76214972;rs12721109
rs79429216	20	19	45445517	3.71859e-14	3	rs79429216;rs60461903;rs114248186
rs35057129	20	19	45535310	2.04736e-08	1	rs35057129
rs17643262	20	19	45631816	1.05624e-12	2	rs17643262;rs150567157
rs62118504	20	19	45734751	1.03819e-09	1	rs62118504
No.Genomic risk loci: the sequence number of the genomic risk loci; SNP: single nucleotide polymorphism;CHR: chromosome; BP: basepair position; A1: effect alelle; A2: non-effect allele; IndSigSNPs: independent (r2 < 0.6) genome-wide significant SNPs in the same genomic locus.

## Sheet: Table S6
Table S6. Summary of annotations of 2,160 validated SNPs.
a. ANNOVAR categories
ANNOVAR category	Count	Proportion
intronic	1153	0.533796
ncRNA_intronic	690	0.319444
intergenic	152	0.0703704
exonic	46	0.0212963
UTR3	37	0.0171296
ncRNA_exonic	31	0.0143519
UTR5	27	0.0125
downstream	15	0.00694444
upstream	10	0.00462963
b. CADD scores
CADD score	Count	Proportion
[0,5)	1489	0.689352
[5,10)	503	0.23287
[10,15)	135	0.0625
[15,20)	27	0.0125
[20,25)	4	0.00185185
[25,30	2	0.000925926
c. RDB scores
RDB score	Count	Proportion
1a	1	0.000462963
1b	14	0.00648148
1c	0	0
1d	13	0.00601852
1f	233	0.10787
2a	6	0.00277778
2b	63	0.0291667
2c	1	0.000462963
3a	37	0.0171296
3b	2	0.000925926
4	181	0.0837963
5	604	0.27963
6	377	0.174537
7	379	0.175463
NA	249	0.115278

## Sheet: Table S7
Table S7. GCTA-COJO analysis results.
No.Genomic risk loci	independent SNP	Chr	bp	refA	freq	b	se	p	freq	bJ	bJ_se	pJ
1	rs35603727	1	156007988	A	0.0142786	0.120576	0.0127019	2.24922e-21	0.0235174	0.120576	0.0127943	4.33378e-21
2	rs6733839	2	127892810	T	0.361559	0.0805573	0.00689783	1.63891e-31	0.375256	0.0805573	0.00729383	2.32851e-28
3	rs1474055	2	169110394	T	0.12739	0.027517	0.00436739	2.96599e-10	0.121677	0.027517	0.00438005	3.33514e-10
4	rs10513789	3	182760073	G	0.201018	-0.0257099	0.00363133	1.44123e-12	0.198364	-0.0257099	0.00364482	1.74059e-12
5	rs34311866	4	951947	C	0.201515	0.0395177	0.00363032	1.35213e-27	0.188139	0.0395177	0.00366288	3.89261e-27
6	rs4389574	4	15730398	A	0.452198	-0.0166098	0.00292604	1.37446e-08	0.43456	-0.0166098	0.00293297	1.48629e-08
7	rs356177	4	90630675	C	0.289049	0.0194062	0.00321196	1.52338e-09	0.309816	0.0210186	0.00332652	2.64136e-10
7	rs11931074	4	90639515	T	0.0754904	0.0543743	0.00569221	1.26717e-21	0.0725971	0.0548245	0.00590971	1.74283e-20
7	rs1372518	4	90757294	A	0.234169	-0.0364784	0.00343793	2.66083e-26	0.212679	-0.0287314	0.00355384	6.23588e-16
8	rs1867598	5	60137959	G	0.0988329	0.0286285	0.00487639	4.33588e-09	0.113497	0.0286285	0.00488872	4.74053e-09
9	rs9790947	5	156542182	T	0.164887	-0.0220528	0.0039281	1.97573e-08	0.178937	-0.0220528	0.00393706	2.12695e-08
10	rs13216201	6	41162060	T	0.300596	-0.0194353	0.00317411	9.17944e-10	0.319018	-0.0194353	0.00318276	1.01897e-09
11	rs4731	8	11666337	G	0.0875341	0.0285094	0.00514938	3.08619e-08	0.0725971	0.0285094	0.0051609	3.31148e-08
12	rs620490	8	16697579	G	0.278123	-0.0193207	0.00326894	3.41323e-09	0.299591	-0.0193207	0.00327734	3.74157e-09
13	rs1532278	8	27466315	T	0.388254	-0.0223978	0.00298613	6.3518e-14	0.386503	-0.0223978	0.00299857	8.04985e-14
14	rs11257240	10	11719074	G	0.365781	0.0168361	0.0030559	3.60115e-08	0.358896	0.0168361	0.00306264	3.85773e-08
15	rs117896735	10	121536327	A	0.0136578	0.0722944	0.0125532	8.4598e-09	0.0132924	0.0722944	0.0125839	9.19227e-09
16	rs12453	11	59945745	C	0.410852	-0.0170106	0.002964	9.52018e-09	0.404908	-0.0170106	0.00297118	1.03311e-08
17	rs7185007	16	30927509	T	0.239384	-0.025762	0.00343218	6.0958e-14	0.249489	-0.025762	0.00344653	7.73426e-14
18	rs6502490	17	16014865	A	0.407003	0.0162091	0.00296234	4.4568e-08	0.432515	0.0162091	0.00296881	4.76694e-08
19	rs2532307	17	44221350	A	0.233176	-0.0388714	0.00367534	3.83917e-26	0.236196	-0.0388714	0.00371029	1.1059e-25
20	rs144099906	19	45243898	C	0.0329029	-0.0243169	0.0083411	0.00355335	0.0235174	-0.0479424	0.00849137	1.64205e-08
20	rs12459810	19	45249661	T	0.271294	0.0878641	0.010091	3.11559e-18	0.280164	0.0847298	0.0107025	2.43631e-15
20	rs12978931	19	45363700	G	0.184505	-0.0211655	0.0037787	2.1279e-08	0.169734	-0.0547244	0.00402934	5.15704e-42
20	rs78754926	19	45385102	A	0.0156444	-0.0224363	0.0121402	0.0645884	0.0153374	-0.0984156	0.0123669	1.74889e-15
20	rs34878901	19	45402477	T	0.40514	-0.0542561	0.00296546	8.89704e-75	0.403885	-0.121577	0.00370356	2.42065e-236
20	rs7412	19	45412079	T	0.0735038	-0.0774794	0.00557687	6.98688e-44	0.0644172	-0.192836	0.00626436	4.4301e-208
20	rs439401	19	45414451	T	0.390862	-0.0521651	0.00298251	1.69823e-68	0.381391	-0.104772	0.0035732	5.4795e-189
20	rs78959900	19	45423636	A	0.345543	-0.139953	0.00696901	1.05591e-89	0.335378	-0.186782	0.011696	2.07749e-57
20	rs157595	19	45425460	A	0.409734	-0.178125	0.00694447	4.23914e-145	0.397751	-0.300035	0.012273	5.44597e-132
20	rs71352239	19	45429543	T	0.322945	-0.126398	0.008856	3.24517e-46	0.294479	-0.129367	0.0141374	5.65515e-20
20	rs204477	19	45482201	A	0.0485473	-0.0145287	0.0068532	0.0340068	0.0429448	-0.0378638	0.00689137	3.92081e-08
No.Genomic risk loci: the sequence number of the genomic risk loci, refer to the table2; refA: the effect allele; freq: frequency of the effect allele in MTAG LBD; b, se, p: effect size, standard error and p-value from the MTAG LBD; freq_geno: frequency of the effect allele in the reference sample; bJ, bJ_se, pJ: effect size, standard error and p-value from the joint analysis of all the selected …

## Sheet: Table S8
Table S8. 90% credible sets of 13 genomic risk loci.
No.Genomic riskloci	snp in 90% credible sets	SNP.PP4	PP4 cumulative sum
1	rs35603727	1	1
2	rs6733839	1	1
5	rs34311866	0.99997	0.99997
7	rs1372518	0.561534	0.561534
7	rs990085	0.096618	0.658152
7	rs1372519	0.0963005	0.754453
7	rs1471484	0.0936991	0.848152
7	rs2737002	0.0820461	0.930198
8	rs1867598	0.218128	0.218128
8	rs4699963	0.0638561	0.281984
8	rs1020371	0.0350953	0.317079
8	rs973304	0.0334914	0.350571
8	rs158696	0.0266303	0.377201
8	rs6863749	0.0240531	0.401254
8	rs16878547	0.0219405	0.423195
8	rs2270822	0.0216319	0.444826
8	rs6869454	0.0215272	0.466354
8	rs290517	0.0213519	0.487706
8	rs16878548	0.0212771	0.508983
8	rs78579471	0.0211333	0.530116
8	rs113306887	0.0209192	0.551035
8	rs75646569	0.0204202	0.571455
8	rs1989653	0.0200845	0.59154
8	rs79365162	0.0200357	0.611576
8	rs158699	0.0193795	0.630955
8	rs2694528	0.0187733	0.649728
8	rs113445535	0.0186763	0.668405
8	rs162246	0.0179091	0.686314
8	rs290511	0.0176344	0.703948
8	rs7723754	0.0173283	0.721277
8	rs158697	0.016912	0.738188
8	rs1820082	0.0157312	0.75392
8	rs76339698	0.0153338	0.769253
8	rs162243	0.0153046	0.784558
8	rs4647151	0.0150259	0.799584
8	rs162227	0.0149131	0.814497
8	rs158937	0.0147483	0.829245
8	rs80154095	0.0123258	0.841571
8	rs35617853	0.0114927	0.853064
8	rs9291702	0.0107781	0.863842
8	rs2120954	0.00806268	0.871905
8	rs976080	0.00778937	0.879694
8	rs4235484	0.00741615	0.88711
8	rs2590570	0.00698002	0.89409
8	rs67858932	0.00641135	0.900501
9	rs9790947	0.287175	0.287175
9	rs6555853	0.252498	0.539673
9	rs1432872	0.205362	0.745035
9	rs375940	0.127266	0.872301
9	rs422450	0.0947007	0.967002
10	rs13216201	0.499853	0.499853
10	rs3747742	0.207029	0.706881
10	rs4711657	0.153479	0.86036
10	rs4711658	0.0445199	0.90488
13	rs1532278	0.3034	0.3034
13	rs1532276	0.210674	0.514075
13	rs1532277	0.129785	0.643859
13	rs11787077	0.121733	0.765592
13	rs11136000	0.0910055	0.856598
13	rs4236673	0.0887363	0.945334
14	rs11257240	0.226341	0.226341
14	rs2011704	0.190075	0.416416
14	rs11257238	0.175651	0.592067
14	rs7912495	0.15644	0.748507
14	rs7920721	0.140345	0.888852
16	rs12453	0.115305	0.115305
16	rs1026253	0.0227803	0.138086
16	rs1530914	0.0218517	0.159937
16	rs1026252	0.021778	0.181715
16	rs4938932	0.0217544	0.20347
16	rs1026255	0.0216281	0.225098
16	rs7926954	0.0212777	0.246376
16	rs1026254	0.0211311	0.267507
16	rs6591559	0.0209213	0.288428
16	rs10736700	0.0208338	0.309262
16	rs10736701	0.0198628	0.329125
16	rs7930318	0.0197376	0.348862
16	rs2509801	0.0186637	0.367526
16	rs654415	0.0176909	0.385217
16	rs7121656	0.0170604	0.402277
16	rs655231	0.0168989	0.419176
16	rs600064	0.0164773	0.435654
16	rs611418	0.0163628	0.452016
16	rs4938931	0.0158247	0.467841
16	rs7108663	0.014961	0.482802
16	rs72918674	0.0149308	0.497733
16	rs7946992	0.0149196	0.512652
16	rs636341	0.0149153	0.527568
16	rs2015475	0.0143104	0.541878
16	rs7926729	0.0142193	0.556098
16	rs7926344	0.0141806	0.570278
16	rs4938933	0.0141051	0.584383
16	rs1834549	0.013292	0.597675
16	rs636317	0.0131069	0.610782
16	rs11230180	0.0128833	0.623665
16	rs56201148	0.0128435	0.636509
16	rs7933202	0.0128269	0.649336
16	rs1426250	0.0127771	0.662113
16	rs1834557	0.0127212	0.674834
16	rs2081547	0.0124006	0.687235
16	rs10897011	0.012233	0.699468
16	rs1834551	0.0121571	0.711625
16	rs2081545	0.012107	0.723732
16	rs1834550	0.0118345	0.735566
16	rs56357056	0.0114892	0.747056
16	rs72920867	0.0109221	0.757978
16	rs7926354	0.0108424	0.76882
16	rs7928895	0.010694	0.779514
16	rs11230184	0.0106845	0.790199
16	rs7932740	0.0103666	0.800565
16	rs11230183	0.0103608	0.810926
16	rs7933805	0.0102909	0.821217
16	rs7929589	0.0102189	0.831436
16	rs7116190	0.0100728	0.841509
16	rs1426253	0.0100476	0.851556
16	rs7935829	0.0100448	0.861601
16	rs718376	0.00987817	0.871479
16	rs4939320	0.00959778	0.881077
16	rs1019671	0.00891005	0.889987
16	rs2847664	0.0084052	0.898392
16	rs2123314	0.00818036	0.906572
17	rs7185007	0.154798	0.154798
17	rs35675346	0.0969349	0.251733
17	rs7200879	0.0879001	0.339633
17	rs72799341	0.0673019	0.406935
17	rs8050588	0.0441142	0.451049
17	rs12930657	0.0396864	0.490736
17	rs9319588	0.0383551	0.529091
17	rs3813020	0.0383356	0.567427
17	rs1458202	0.0356607	0.603087
17	rs12930545	0.0356113	0.638699
17	rs34873012	0.0311895	0.669888
17	rs4889514	0.0305643	0.700452
17	rs10782001	0.0295086	0.729961
17	rs7206511	0.0285816	0.758543
17	rs11640534	0.0257863	0.784329
17	rs2878304	0.0176684	0.801997
17	rs4502227	0.0175016	0.819499
17	rs4889599	0.0171901	0.836689
17	rs2305884	0.0159331	0.852622
17	rs1046276	0.0152273	0.86785
17	rs80095680	0.0145169	0.882366
17	rs11150601	0.0127963	0.895163
17	rs67264578	0.00905364	0.904216
19	rs2532307	0.0311721	0.0311721
19	rs2532276	0.0294703	0.0606423
19	rs8712	0.00753469	0.068177
19	rs9468	0.00477981	0.0729568
19	rs62063854	0.00381264	0.0767695
19	rs62063853	0.00375893	0.0805284
19	rs79698033	0.00273362	0.083262
19	rs9915547	0.00237223	0.0856343
19	rs2004673	0.00222705	0.0878613
19	rs112572874	0.00216023	0.0900215
19	rs62062137	0.00213936	0.0921609
19	rs62062321	0.00205486	0.0942158
19	rs62062297	0.00203594	0.0962517
19	rs111724389	0.00203317	0.0982849
19	rs17661385	0.00197445	0.100259
19	rs2141298	0.00192202	0.102181
19	rs62061853	0.00182656	0.104008
19	rs62063202	0.00179654	0.105804
19	rs62063852	0.00179124	0.107596
19	rs17661348	0.00177063	0.109366
19	rs17577954	0.00176603	0.111132
19	rs17653998	0.00174331	0.112876
19	rs56119705	0.00172627	0.114602
19	rs3087534	0.00170095	0.116303
19	rs76380490	0.00169605	0.117999
19	rs62061851	0.00168953	0.119688
19	rs73984689	0.00168814	0.121377
19	rs62063163	0.00168708	0.123064
19	rs1052587	0.00168013	0.124744
19	rs62063172	0.00167839	0.126422
19	rs62061854	0.0016615	0.128084
19	rs62055708	0.00164487	0.129729
19	rs17577975	0.00163724	0.131366
19	rs17577496	0.0016283	0.132994
19	rs1107820	0.00162576	0.13462
19	rs55669501	0.00161567	0.136236
19	rs55686102	0.00160617	0.137842
19	rs62060802	0.0016001	0.139442
19	rs55780786	0.00159492	0.141037
19	rs77950913	0.00159174	0.142628
19	rs75652502	0.0015907	0.144219
19	rs62062275	0.00159019	0.145809
19	rs17660936	0.00159018	0.1474
19	rs79782347	0.00158883	0.148988
19	rs62060801	0.00158879	0.150577
19	rs75975083	0.00158265	0.15216
19	rs62062294	0.00158207	0.153742
19	rs1052590	0.00157456	0.155316
19	rs78929339	0.0015686	0.156885
19	rs55947022	0.00156654	0.158452
19	rs10514901	0.00156251	0.160014
19	rs12150254	0.00155311	0.161567
19	rs62063207	0.00155223	0.163119
19	rs34579536	0.00152876	0.164648
19	rs17652748	0.00152052	0.166169
19	rs3912061	0.00151353	0.167682
19	rs62060800	0.00150325	0.169185
19	rs17660907	0.00149902	0.170685
19	rs55692232	0.00148982	0.172174
19	rs4306559	0.00148562	0.17366
19	rs111678697	0.00148044	0.17514
19	rs62057063	0.00147987	0.17662
19	rs62061850	0.00147309	0.178093
19	rs62062293	0.00147269	0.179566
19	rs17661027	0.00147176	0.181038
19	rs55801356	0.00147011	0.182508
19	rs35631660	0.00146438	0.183972
19	rs75641221	0.00145777	0.18543
19	rs62061852	0.00145469	0.186885
19	rs56318865	0.00145375	0.188338
19	rs74850776	0.00145351	0.189792
19	rs17426195	0.00143838	0.19123
19	rs79346219	0.00142523	0.192656
19	rs62062284	0.00142405	0.19408
19	rs62060799	0.00142371	0.195503
19	rs17574361	0.00142337	0.196927
19	rs56257094	0.00142321	0.19835
19	rs733968	0.0014229	0.199773
19	rs17659731	0.00142233	0.201195
19	rs17574040	0.00142129	0.202616
19	rs7350928	0.00142098	0.204037
19	rs62062285	0.0014205	0.205458
19	rs747152	0.0014172	0.206875
19	rs17652502	0.00141525	0.20829
19	rs62062268	0.00140969	0.2097
19	rs62062267	0.00140796	0.211108
19	rs1078268	0.00140539	0.212513
19	rs62063165	0.00140005	0.213913
19	rs17573907	0.00139794	0.215311
19	rs17575850	0.00139721	0.216709
19	rs62062278	0.00139711	0.218106
19	rs733967	0.00139625	0.219502
19	rs62064675	0.00139573	0.220898
19	rs12150515	0.00139473	0.222292
19	rs12150344	0.00139323	0.223686
19	rs113909426	0.00139211	0.225078
19	rs62062282	0.00139031	0.226468
19	rs62063670	0.00138735	0.227855
19	rs62062292	0.00138308	0.229239
19	rs17660228	0.00137886	0.230617
19	rs62062276	0.00137782	0.231995
19	rs55672516	0.00137776	0.233373
19	rs17573858	0.00137571	0.234749
19	rs62062296	0.00135618	0.236105
19	rs62063855	0.00135091	0.237456
19	rs62062270	0.00134688	0.238803
19	rs62060797	0.00134652	0.240149
19	rs56323408	0.00134624	0.241495
19	rs10514898	0.00134608	0.242841
19	rs62062295	0.00134315	0.244185
19	rs62062286	0.00133788	0.245523
19	rs74571696	0.00133421	0.246857
19	rs111372048	0.0013286	0.248185
19	rs62063857	0.00132461	0.24951
19	rs62061788	0.00132311	0.250833
19	rs62063684	0.00132197	0.252155
19	rs17575423	0.00131783	0.253473
19	rs17577094	0.00131744	0.25479
19	rs2158257	0.00130773	0.256098
19	rs12150064	0.00130701	0.257405
19	rs55690782	0.00130643	0.258711
19	rs17574228	0.00130327	0.260015
19	rs77635460	0.00130165	0.261316
19	rs62060794	0.00130008	0.262616
19	rs17654016	0.00129504	0.263912
19	rs62062266	0.00128972	0.265201
19	rs1122381	0.00128485	0.266486
19	rs79180862	0.00128146	0.267768
19	rs79649865	0.00128079	0.269048
19	rs17652961	0.00127802	0.270326
19	rs12150170	0.00127686	0.271603
19	rs7687	0.00127587	0.272879
19	rs62060785	0.00127423	0.274153
19	rs62063677	0.00127241	0.275426
19	rs62060787	0.00127061	0.276696
19	rs62064674	0.0012674	0.277964
19	rs111853996	0.00126673	0.27923
19	rs17575507	0.00126603	0.280496
19	rs41374248	0.00126404	0.281761
19	rs62063200	0.00126296	0.283023
19	rs1078269	0.00126282	0.284286
19	rs17653162	0.00126172	0.285548
19	rs62060761	0.001261	0.286809
19	rs12150542	0.00125964	0.288069
19	rs17573607	0.00125812	0.289327
19	rs62064668	0.00125747	0.290584
19	rs17574796	0.00125672	0.291841
19	rs17574604	0.00125517	0.293096
19	rs17660398	0.00125339	0.29435
19	rs62063171	0.00124898	0.295599
19	rs62060786	0.00124367	0.296842
19	rs111970616	0.00123871	0.298081
19	rs62060768	0.00123837	0.299319
19	rs41437445	0.00123403	0.300553
19	rs62061847	0.0012332	0.301787
19	rs62062136	0.00123257	0.303019
19	rs17575556	0.00123227	0.304251
19	rs17577052	0.00123054	0.305482
19	rs12185225	0.00123021	0.306712
19	rs12150090	0.00122538	0.307937
19	rs113788190	0.00122537	0.309163
19	rs12185243	0.00122532	0.310388
19	rs17660337	0.00122479	0.311613
19	rs1966345	0.00122411	0.312837
19	rs62062274	0.00122145	0.314059
19	rs17577650	0.00122054	0.315279
19	rs17660065	0.00121975	0.316499
19	rs62060767	0.00121862	0.317717
19	rs111976319	0.00121594	0.318933
19	rs17574824	0.00121574	0.320149
19	rs62060765	0.00121465	0.321364
19	rs62060764	0.00121459	0.322578
19	rs62061789	0.00121317	0.323792
19	rs112074397	0.00121288	0.325004
19	rs79252344	0.00121125	0.326216
19	rs62064671	0.00121121	0.327427
19	rs10514897	0.00121084	0.328638
19	rs62063683	0.00121062	0.329848
19	rs2316953	0.00120903	0.331057
19	rs4608377	0.00120829	0.332266
19	rs62062134	0.00120756	0.333473
19	rs55831516	0.00120727	0.33468
19	rs35833914	0.00120387	0.335884
19	rs17577313	0.00119777	0.337082
19	rs62060853	0.00119714	0.338279
19	rs36076725	0.00119363	0.339473
19	rs17576165	0.00119345	0.340666
19	rs876944	0.00119286	0.341859
19	rs28439278	0.00119184	0.343051
19	rs1476554	0.00119168	0.344243
19	rs75534191	0.00118952	0.345432
19	rs16940799	0.00118894	0.346621
19	rs62060845	0.00118762	0.347809
19	rs62060840	0.00118646	0.348995
19	rs10445338	0.0011855	0.350181
19	rs12150162	0.00118491	0.351366
19	rs12948216	0.00118354	0.352549
19	rs112578465	0.00117847	0.353728
19	rs55881134	0.00117648	0.354904
19	rs4283261	0.00117259	0.356077
19	rs12150570	0.00116469	0.357241
19	rs62055878	0.0011635	0.358405
19	rs55747440	0.00116045	0.359565
19	rs62060846	0.00115752	0.360723
19	rs62060847	0.00115736	0.36188
19	rs62060859	0.00115201	0.363032
19	rs12150558	0.00114548	0.364178
19	rs111259120	0.00114505	0.365323
19	rs11079729	0.00114445	0.366467
19	rs79882507	0.00114274	0.36761
19	rs17660167	0.00114271	0.368753
19	rs74481389	0.00114238	0.369895
19	rs55972730	0.00114166	0.371037
19	rs17577159	0.00114039	0.372177
19	rs62060856	0.00113842	0.373316
19	rs62060855	0.0011383	0.374454
19	rs79923630	0.00113746	0.375591
19	rs17577024	0.00113729	0.376729
19	rs12150127	0.00113668	0.377865
19	rs79959255	0.00113641	0.379002
19	rs77925835	0.00113628	0.380138
19	rs12150469	0.00113612	0.381274
19	rs77138434	0.00113574	0.38241
19	rs17576200	0.00113572	0.383546
19	rs17659953	0.00113568	0.384681
19	rs113638513	0.00113479	0.385816
19	rs17659881	0.00113383	0.38695
19	rs17575773	0.00113153	0.388081
19	rs56168907	0.00112779	0.389209
19	rs17660865	0.00112689	0.390336
19	rs62062281	0.00112541	0.391461
19	rs74514268	0.00112432	0.392586
19	rs62055885	0.00112347	0.393709
19	rs62060839	0.00112309	0.394832
19	rs62060838	0.00112206	0.395954
19	rs62061767	0.00112101	0.397075
19	rs34043286	0.00112062	0.398196
19	rs56013908	0.00111902	0.399315
19	rs62063849	0.00111653	0.400432
19	rs111913701	0.00111366	0.401545
19	rs111519055	0.00111347	0.402659
19	rs17660251	0.00111116	0.40377
19	rs62060835	0.00111012	0.40488
19	rs62055884	0.00110681	0.405987
19	rs733966	0.0011035	0.40709
19	rs17653906	0.00110283	0.408193
19	rs62060852	0.00110142	0.409295
19	rs62060809	0.00109983	0.410394
19	rs12150551	0.0010954	0.41149
19	rs62060812	0.00109512	0.412585
19	rs12150621	0.00109506	0.41368
19	rs55893711	0.00109212	0.414772
19	rs2316955	0.00108789	0.41586
19	rs62060836	0.00108654	0.416947
19	rs62060810	0.00108522	0.418032
19	rs78471340	0.00107945	0.419111
19	rs11079717	0.00107856	0.42019
19	rs62064669	0.00107622	0.421266
19	rs968027	0.00107617	0.422342
19	rs62062290	0.001076	0.423418
19	rs3912060	0.00107521	0.424493
19	rs1981997	0.00107324	0.425567
19	rs113134013	0.00106973	0.426636
19	rs17576779	0.00106943	0.427706
19	rs62061766	0.00106894	0.428775
19	rs74348235	0.00106859	0.429843
19	rs17577877	0.00106662	0.43091
19	rs62063673	0.00106222	0.431972
19	rs10514904	0.00106187	0.433034
19	rs62060795	0.00105984	0.434094
19	rs7350923	0.00105496	0.435149
19	rs62056879	0.00105484	0.436204
19	rs17660595	0.00105351	0.437257
19	rs17565025	0.00104197	0.438299
19	rs55662347	0.0010376	0.439337
19	rs17573593	0.00103749	0.440374
19	rs17653255	0.00103712	0.441411
19	rs62062322	0.00103662	0.442448
19	rs17660488	0.00103633	0.443484
19	rs17653193	0.00103593	0.44452
19	rs17651857	0.00103538	0.445556
19	rs17762361	0.00103352	0.446589
19	rs62063800	0.00103279	0.447622
19	rs62060843	0.00102684	0.448649
19	rs17576989	0.0010255	0.449674
19	rs62063680	0.00102398	0.450698
19	rs111324579	0.00102287	0.451721
19	rs62054381	0.00101792	0.452739
19	rs12943085	0.00101761	0.453757
19	rs76357066	0.00101752	0.454774
19	rs79065019	0.00101628	0.45579
19	rs1122380	0.00101578	0.456806
19	rs17576954	0.00101343	0.45782
19	rs17576842	0.00101063	0.45883
19	rs12150336	0.00101043	0.459841
19	rs62063856	0.00100995	0.460851
19	rs17576870	0.00100988	0.461861
19	rs17688922	0.00100928	0.46287
19	rs62061816	0.00100794	0.463878
19	rs62061808	0.00100629	0.464884
19	rs62063795	0.00100591	0.46589
19	rs111652694	0.00100567	0.466896
19	rs62061792	0.00100541	0.467901
19	rs41382552	0.00100509	0.468906
19	rs55980621	0.00100492	0.469911
19	rs17651754	0.00100473	0.470916
19	rs74759276	0.00100452	0.47192
19	rs17651887	0.0010045	0.472925
19	rs77290642	0.00100232	0.473927
19	rs62055875	0.000999636	0.474927
19	rs62061809	0.000993424	0.47592
19	rs55669046	0.000992525	0.476913
19	rs34008514	0.000990963	0.477904
19	rs62056876	0.000990642	0.478894
19	rs62061811	0.000989386	0.479884
19	rs733969	0.000989216	0.480873
19	rs62061810	0.000988725	0.481862
19	rs75412750	0.000988654	0.48285
19	rs2732606	0.000986823	0.483837
19	rs919464	0.000984156	0.484821
19	rs62061812	0.000983985	0.485805
19	rs112385572	0.000983726	0.486789
19	rs1052551	0.000981834	0.487771
19	rs62063798	0.000980437	0.488751
19	rs55787734	0.000979707	0.489731
19	rs79923708	0.000976277	0.490707
19	rs56110538	0.0009753	0.491683
19	rs62062798	0.000966468	0.492649
19	rs62055715	0.000964734	0.493614
19	rs112893440	0.000963718	0.494577
19	rs62055714	0.000963298	0.495541
19	rs62063845	0.000963249	0.496504
19	rs3785884	0.000961711	0.497466
19	rs1117253	0.000961162	0.498427
19	rs62057062	0.000960962	0.499388
19	rs76761511	0.000959636	0.500347
19	rs112102887	0.000958185	0.501306
19	rs10445371	0.000956938	0.502263
19	rs35282504	0.000956875	0.503219
19	rs62063859	0.000955382	0.504175
19	rs34195569	0.00095459	0.505129
19	rs62063846	0.000946302	0.506076
19	rs55736025	0.000946222	0.507022
19	rs62055876	0.000944915	0.507967
19	rs62063681	0.00094058	0.508907
19	rs55645418	0.000940377	0.509848
19	rs62061764	0.000938013	0.510786
19	rs56234850	0.000936484	0.511722
19	rs62060763	0.000935137	0.512657
19	rs62061823	0.000934965	0.513592
19	rs56189701	0.000932604	0.514525
19	rs17660132	0.000925221	0.51545
19	rs56380663	0.000919666	0.51637
19	rs62055889	0.000917685	0.517288
19	rs62060762	0.000914416	0.518202
19	rs62062790	0.000913099	0.519115
19	rs17688126	0.000912341	0.520027
19	rs77370070	0.000911677	0.520939
19	rs62062789	0.000911589	0.521851
19	rs62055706	0.000909907	0.522761
19	rs2668695	0.000908986	0.52367
19	rs77849344	0.000908365	0.524578
19	rs62064661	0.000907779	0.525486
19	rs12150454	0.000906309	0.526392
19	rs17563433	0.000905707	0.527298
19	rs62063850	0.000905218	0.528203
19	rs62055935	0.00090021	0.529103
19	rs62061772	0.000900134	0.530003
19	rs11079723	0.000897458	0.530901
19	rs62055711	0.000896153	0.531797
19	rs17573245	0.000896013	0.532693
19	rs17688773	0.000894556	0.533588
19	rs62055704	0.000893921	0.534481
19	rs62055705	0.000892807	0.535374
19	rs62064660	0.000891352	0.536266
19	rs62055752	0.000890372	0.537156
19	rs62061791	0.000889697	0.538046
19	rs62063778	0.000886387	0.538932
19	rs62056874	0.000886257	0.539818
19	rs17688767	0.000886128	0.540704
19	rs17573447	0.000885081	0.54159
19	rs968028	0.000884327	0.542474
19	rs2040846	0.000884325	0.543358
19	rs10491144	0.000883141	0.544241
19	rs62057064	0.000882581	0.545124
19	rs12150091	0.000882139	0.546006
19	rs62061821	0.000882122	0.546888
19	rs11079724	0.000880242	0.547768
19	rs62055751	0.000880007	0.548648
19	rs17650872	0.000879989	0.549528
19	rs34579278	0.000877006	0.550405
19	rs4383188	0.000876941	0.551282
19	rs62056861	0.000876294	0.552159
19	rs62055753	0.00087606	0.553035
19	rs62056863	0.000875601	0.55391
19	rs62053954	0.000871999	0.554782
19	rs62064662	0.000869447	0.555652
19	rs62056873	0.000867698	0.556519
19	rs4401083	0.000863633	0.557383
19	rs55972157	0.000862234	0.558245
19	rs62064665	0.00086063	0.559106
19	rs62055871	0.000857834	0.559964
19	rs112570965	0.000854985	0.560819
19	rs56280222	0.000853701	0.561672
19	rs62061815	0.00085221	0.562525
19	rs17688875	0.000851567	0.563376
19	rs17688452	0.000849942	0.564226
19	rs62056880	0.000849858	0.565076
19	rs2040844	0.000849119	0.565925
19	rs112596352	0.000844019	0.566769
19	rs56312737	0.000842721	0.567612
19	rs12150141	0.000841342	0.568453
19	rs17688558	0.000840529	0.569294
19	rs62055709	0.000836445	0.57013
19	rs11079721	0.000836	0.570966
19	rs74765707	0.000834373	0.571801
19	rs60814418	0.000833009	0.572634
19	rs17688391	0.000831832	0.573465
19	rs62061803	0.000831489	0.574297
19	rs2532233	0.000831384	0.575128
19	rs62056869	0.000826675	0.575955
19	rs62056862	0.000824239	0.576779
19	rs1981998	0.00082397	0.577603
19	rs17688511	0.000823146	0.578426
19	rs17688249	0.000822873	0.579249
19	rs2532229	0.000820066	0.580069
19	rs17688090	0.000818805	0.580888
19	rs17762165	0.000818173	0.581706
19	rs62054382	0.000818028	0.582524
19	rs4486953	0.000817665	0.583342
19	rs17761985	0.000817507	0.584159
19	rs17688068	0.000813664	0.584973
19	rs62055716	0.000813244	0.585786
19	rs62056870	0.000813126	0.586599
19	rs62056864	0.000811564	0.587411
19	rs62054380	0.000811339	0.588222
19	rs12150628	0.000809138	0.589032
19	rs17761581	0.000807789	0.589839
19	rs56283089	0.000807684	0.590647
19	rs17688296	0.000807325	0.591454
19	rs17651093	0.000805846	0.59226
19	rs62056865	0.000804334	0.593064
19	rs62056867	0.000804027	0.593869
19	rs77819001	0.000803713	0.594672
19	rs62062797	0.000801906	0.595474
19	rs62053945	0.000798197	0.596272
19	rs62056866	0.000797507	0.59707
19	rs17761838	0.000797418	0.597867
19	rs757500	0.000797411	0.598665
19	rs56391096	0.000797376	0.599462
19	rs12150608	0.000797126	0.600259
19	rs12149995	0.000795805	0.601055
19	rs17761387	0.000794877	0.60185
19	rs62055712	0.000793565	0.602643
19	rs78487840	0.000793236	0.603437
19	rs62063784	0.000788599	0.604225
19	rs62063296	0.000785802	0.605011
19	rs12150547	0.000785606	0.605797
19	rs17651483	0.000785427	0.606582
19	rs17664048	0.000781681	0.607364
19	rs62055713	0.000781661	0.608145
19	rs2049515	0.000778231	0.608924
19	rs17760733	0.000777913	0.609702
19	rs56200760	0.000777808	0.610479
19	rs55927630	0.000777405	0.611257
19	rs62061795	0.000776032	0.612033
19	rs12150611	0.000776009	0.612809
19	rs62063783	0.000774423	0.613583
19	rs17687667	0.000774296	0.614358
19	rs55711941	0.000773559	0.615131
19	rs1526129	0.000771841	0.615903
19	rs62054378	0.000770322	0.616673
19	rs974293	0.000768199	0.617441
19	rs113728380	0.000766642	0.618208
19	rs17687504	0.000766566	0.618975
19	rs62064663	0.000765567	0.61974
19	rs76717812	0.000765381	0.620506
19	rs62055693	0.00076464	0.62127
19	rs62053950	0.000762991	0.622033
19	rs112431991	0.000762232	0.622795
19	rs17688434	0.000762049	0.623558
19	rs17687838	0.00076201	0.62432
19	rs62055886	0.00076101	0.625081
19	rs56043078	0.000759904	0.62584
19	rs17687849	0.000759069	0.6266
19	rs112169475	0.00075856	0.627358
19	rs12150610	0.000758413	0.628117
19	rs76333921	0.00075798	0.628874
19	rs62055665	0.000757864	0.629632
19	rs62055664	0.000757257	0.63039
19	rs62056841	0.000756639	0.631146
19	rs79226879	0.000756446	0.631903
19	rs62055662	0.00075363	0.632656
19	rs62063292	0.000750887	0.633407
19	rs75115093	0.000750873	0.634158
19	rs62055946	0.000749609	0.634908
19	rs75242405	0.000748531	0.635656
19	rs17687625	0.000746752	0.636403
19	rs62053946	0.000744709	0.637148
19	rs62053947	0.000744534	0.637892
19	rs17563501	0.000744363	0.638637
19	rs62053949	0.000744297	0.639381
19	rs77220413	0.000744275	0.640125
19	rs76171147	0.000742787	0.640868
19	rs17572613	0.000742754	0.641611
19	rs111520035	0.000742467	0.642353
19	rs78440279	0.000741897	0.643095
19	rs55653963	0.000740781	0.643836
19	rs62055663	0.00073959	0.644575
19	rs17572467	0.000739124	0.645315
19	rs77965652	0.000731217	0.646046
19	rs17650991	0.000730577	0.646776
19	rs34303488	0.000730318	0.647507
19	rs757501	0.000729805	0.648236
19	rs77513497	0.000729783	0.648966
19	rs63750417	0.000729503	0.649696
19	rs62055955	0.000728635	0.650424
19	rs77527347	0.000727887	0.651152
19	rs35879086	0.000727323	0.65188
19	rs62053953	0.000727062	0.652607
19	rs74373419	0.000726489	0.653333
19	rs62055957	0.000721164	0.654054
19	rs17761100	0.000721035	0.654775
19	rs62055544	0.000719713	0.655495
19	rs62063303	0.000719089	0.656214
19	rs62055689	0.000717805	0.656932
19	rs17564020	0.000716501	0.657648
19	rs17651285	0.000716336	0.658365
19	rs62055950	0.000716137	0.659081
19	rs62063295	0.000714596	0.659796
19	rs113857334	0.000713131	0.660509
19	rs78104015	0.000710018	0.661219
19	rs17688032	0.000709966	0.661929
19	rs4609899	0.000709807	0.662638
19	rs62055945	0.000707866	0.663346
19	rs62053948	0.000707209	0.664054
19	rs62055700	0.000707009	0.664761
19	rs62055943	0.000706154	0.665467
19	rs17572147	0.00070604	0.666173
19	rs17689116	0.000705718	0.666878
19	rs55991914	0.000705638	0.667584
19	rs17762308	0.000704762	0.668289
19	rs62053957	0.000704133	0.668993
19	rs17686610	0.000701301	0.669694
19	rs17652121	0.00069828	0.670393
19	rs62063293	0.000698134	0.671091
19	rs11575895	0.000692723	0.671783
19	rs1526126	0.000691779	0.672475
19	rs76453925	0.000691344	0.673167
19	rs2217394	0.000689797	0.673856
19	rs17687571	0.000689498	0.674546
19	rs17687534	0.000689094	0.675235
19	rs17651549	0.000688677	0.675924
19	rs62063777	0.000684922	0.676609
19	rs17651243	0.000683497	0.677292
19	rs62057067	0.000683418	0.677975
19	rs12150235	0.00068196	0.678657
19	rs16940633	0.000681821	0.679339
19	rs55900347	0.000680629	0.68002
19	rs75104593	0.000680488	0.6807
19	rs56387266	0.000678942	0.681379
19	rs62055928	0.000678547	0.682058
[truncated: 406 more rows]

## Sheet: Table S9
Table S9. PP4 of SNPs included in colocalization analysis.
[truncated: 7,600 more rows]

[truncated: 5 more sheets: Table S10, Table S11, Table S12, Table S13, Table S14]
